# Supplementary material for: Crystal structures of the hexa­fluorido­phosphate salts of the isomeric 2-, 3- and 4-cyano-1-methyl­pyridinium cations and determination of solid-state inter­action energies
Source: Acta Crystallogr E Crystallogr Commun. 2018 Aug 24;74(Pt 9):1322–9. doi: 10.1107/S2056989018011003 (PMC6127719; doi:10.1107/S2056989018011003)
Supplement: Supplementary file 1 [file e-74-01322-sup1.cif]

##############################################################################
#                                                                            #
# This CIF contains the data in a paper accepted for publication in          #
# Acta Crystallographica Section E. It conforms to the requirements of       #
# Notes for Authors for Acta Crystallographica Section E, and has been       #
# peer reviewed under the auspices of the IUCr Commission on Journals.       #
#                                                                            #
# Full details of the Crystallographic Information File format               #
# are given in the paper "The Crystallographic Information File (CIF):       #
# a New Standard Archive File for Crystallography" by S. R. Hall, F. H.      #
# Allen and I. D. Brown [Acta Cryst. (1991), A47, 655-685].                  #
#                                                                            #
# The current version of the core CIF dictionary is obtainable from          #
# ftp://ftp.iucr.org/pub/cif_core.dic.                                       #
#                                                                            #
# Software is freely available for graphical display of the structure(s)     #
# in this CIF. For information consult the CIF software page                 #
# http://www.iucr.org/resources/cif/software.                                #
#                                                                            #
# This file may be used for bona fide research purposes within the           #
# scientific community so long as proper attribution is given to the journal # 
# article from which it was obtained.                                        #
#                                                                            #
##############################################################################
data_New_Global_Publ_Block
_audit_creation_method     'APEX2 v2014.11-0'
_journal_date_recd_electronic     2018-06-08
_journal_date_accepted     2018-08-01
_journal_name_full     'Acta Crystallographica, Section E'
_journal_year     2018
_journal_volume     74
_journal_issue      9
_journal_page_first     1322
_journal_page_last     1329
_journal_paper_category     GO
_journal_paper_doi     10.1107/S2056989018011003
_journal_coeditor_code     HB7755
_publ_contact_author_name     'Mague, Joel T.'
_publ_contact_author_address
;
Department of Chemistry
Tulane University
New Orleans, LA 70118
USA
;
_publ_contact_author_email     joelt@tulane.edu
_publ_contact_author_fax     504-865-5596
_publ_contact_author_phone     504-289-3003
_publ_section_title
;
Crystal structures of the hexafluoridophosphate salts of the isomeric 2-, 3- and
4-cyano-1-methylpyridinium cations and determination of solid-state
interaction energies
;
_publ_section_title_footnote     .
loop_
    _publ_author_name
    _publ_author_footnote
    _publ_author_address
    'Mague, Joel T.' .
;
Department of Chemistry
Tulane University
New Orleans, LA 70118
USA
;
    'Larrabee, Erin' .
;
Department of Chemistry
Loyola University
New Orleans, LA 70118
USA
;
    'Olivier, David' .
;
Department of Chemistry
Loyola University
New Orleans, LA 70118
USA
;
    'Vaccaro, Francesca' .
;
Department of Chemistry
Loyola University
New Orleans, LA 70118
USA
;
    'Riley, Kevin E.' .
;
Department of Chemistry
Xavier University of Louisiana
New Orleans, LA 70125
USA
;
    'Koplitz, Lynn V.' .
;
Department of Chemistry
Loyola University
New Orleans, LA 70118
USA
;
_publ_section_synopsis
;
Metathesis of 2-, 3- and 4-cyano-1-methylpyridinium iodide with KPF~6~
in water generated the corresponding hexafluoridophosphate salts,
C~7~H~7~N~2~^+^\\cdotPF~6~^-^, whose crystal structures were determined. They
feature a variety of weak interactions (C---H...F hydrogen bonds and
P---F...\p interactions). Dispersion-corrected density functional theory
(DFT-D) calculations were carried out in order to elucidate some of the
energetic aspects of the solid-state structures.
;
data_1
_audit_creation_method     'SHELXL-2014/7'
_database_code_depnum_ccdc_archive     'CCDC 1859708'
_chemical_name_systematic
;
2-Cyano-1-methylpyridinium hexafluoridophosphate
;
_chemical_name_common     ?
_chemical_formula_moiety     'C7 H7 N2 +, F6 P -'
_chemical_formula_sum     'C7 H7 F6 N2 P'
_chemical_formula_iupac     'C7 H7 N2 +, P F6 -'
_chemical_formula_weight     264.12
_chemical_melting_point     ?
_shelx_space_group_comment
;
The symmetry employed for this shelxl refinement is uniquely defined
by the following loop, which should always be used as a source of
symmetry information in preference to the above space-group names.
They are only intended as comments.
;
_space_group_crystal_system     monoclinic
_space_group_name_H-M_alt     'P 21/n'
_space_group_name_Hall     '-P 2yn'
loop_
    _space_group_symop_operation_xyz
    'x, y, z'
    '-x+1/2, y+1/2, -z+1/2'
    '-x, -y, -z'
    'x-1/2, -y-1/2, z-1/2'
_cell_length_a     6.5296(5)
_cell_length_b     15.7145(13)
_cell_length_c     9.5550(7)
_cell_angle_alpha     90
_cell_angle_beta     93.327(4)
_cell_angle_gamma     90
_cell_volume     978.78(13)
_cell_formula_units_Z     4
_cell_measurement_reflns_used     2191
_cell_measurement_theta_min     7.3029
_cell_measurement_theta_max     71.9029
_cell_measurement_temperature     150(2)
_exptl_crystal_description     plate
_exptl_crystal_colour     colourless
_exptl_crystal_size_max     0.195
_exptl_crystal_size_mid     0.174
_exptl_crystal_size_min     0.058
_exptl_crystal_density_diffrn     1.792
_exptl_crystal_density_meas     ?
_exptl_crystal_density_method     'not measured'
_exptl_crystal_F_000     528
_exptl_absorpt_coefficient_mu     3.207
_exptl_absorpt_correction_type     multi-scan
_exptl_absorpt_process_details
;
(<i>TWINABS</i>; Sheldrick, 2009)
;
_shelx_estimated_absorpt_T_min     0.574
_shelx_estimated_absorpt_T_max     0.836
_exptl_absorpt_correction_T_min     0.57
_exptl_absorpt_correction_T_max     0.84
_exptl_special_details
;
Analysis of 2191 reflections having I/\s(I) > 13 and chosen from the full
data set with <i>CELL_NOW</i> (Sheldrick, 2008) showed the crystal to
belong to the monoclinic system and to be twinned by a 180\% rotation
about the <i>c*</i> axis. The raw data were processed using the multi-component
version of <i>SAINT</i> under control of the two-component orientation file
generated by <i>CELL_NOW</i>.
;
_diffrn_ambient_temperature     150(2)
_diffrn_radiation_type     CuK\a
_diffrn_radiation_wavelength     1.54178
_diffrn_radiation_monochromator     mirror
_diffrn_measurement_device_type     'Bruker D8 VENTURE PHOTON 100 CMOS'
_diffrn_measurement_method     '\w scans'
_diffrn_detector_area_resol_mean     10.4167
_diffrn_reflns_number     12567
_diffrn_reflns_av_R_equivalents     0.0399
_diffrn_reflns_theta_min     5.425
_diffrn_reflns_theta_max     72.387
_diffrn_reflns_theta_full     68.500
_diffrn_measured_fraction_theta_max     0.981
_diffrn_measured_fraction_theta_full     0.992
_diffrn_reflns_limit_h_min     -7
_diffrn_reflns_limit_h_max     7
_diffrn_reflns_limit_k_min     -17
_diffrn_reflns_limit_k_max     17
_diffrn_reflns_limit_l_min     -10
_diffrn_reflns_limit_l_max     8
_refine_special_details
;
Refinement of F^2^ against ALL reflections.  The weighted R-factor wR and
goodness of fit S are based on F^2^, conventional R-factors R are based
on F, with F set to zero for negative F^2^. The threshold expression of
F^2^ > 2sigma(F^2^) is used only for calculating R-factors(gt) etc. and is
not relevant to the choice of reflections for refinement.  R-factors based
on F^2^ are statistically about twice as large as those based on F, and R-
factors based on ALL data will be even larger. H-atoms were placed in
calculated positions (C---H = 0.95 - 0.98 \%A) and included as riding
contributions with isotropic displacement parameters 1.2 - 1.5 times those
of the attached carbon atoms. Trial refinements with both the single-component
data extracted with <i>TWINABS</i> and the full twinned data indicated that
the former produced a more satisfactory model.
;
_reflns_number_total     1895
_reflns_number_gt     1692
_reflns_threshold_expression     'I > 2\s(I)'
_refine_ls_structure_factor_coef     Fsqd
_refine_ls_matrix_type     full
_refine_ls_R_factor_all     0.0469
_refine_ls_R_factor_gt     0.0421
_refine_ls_wR_factor_gt     0.1112
_refine_ls_wR_factor_ref     0.1145
_refine_ls_goodness_of_fit_ref     1.067
_refine_ls_restrained_S_all     1.067
_refine_ls_number_reflns     1895
_refine_ls_number_parameters     147
_refine_ls_number_restraints     0
_refine_ls_hydrogen_treatment     constr
_refine_ls_weighting_scheme     calc
_refine_ls_weighting_details
              'w=1/[\s^2^(Fo^2^)+(0.0632P)^2^+0.6053P] where P=(Fo^2^+2Fc^2^)/3'
_atom_sites_solution_hydrogens     geom
_atom_sites_solution_primary     direct
_atom_sites_solution_secondary     difmap
_refine_ls_shift/su_max     0.000
_refine_ls_shift/su_mean     0.000
_refine_diff_density_max     0.313
_refine_diff_density_min     -0.330
_refine_ls_extinction_method
;
SHELXL2014/7 (Sheldrick, 2015b)
;
_refine_ls_extinction_coef     0.0045(7)
_refine_ls_extinction_expression
                                  'Fc^*^=kFc[1+0.001xFc^2^\l^3^/sin(2\q)]^-1/4^'
loop_
    _atom_type_symbol
    _atom_type_description
    _atom_type_scat_dispersion_real
    _atom_type_scat_dispersion_imag
    _atom_type_scat_source
    'C' 'C' 0.0181 0.0091
                         'International Tables Vol C Tables 4.2.6.8 and 6.1.1.4'
    'H' 'H' 0.0000 0.0000
                         'International Tables Vol C Tables 4.2.6.8 and 6.1.1.4'
    'N' 'N' 0.0311 0.0180
                         'International Tables Vol C Tables 4.2.6.8 and 6.1.1.4'
    'F' 'F' 0.0727 0.0534
                         'International Tables Vol C Tables 4.2.6.8 and 6.1.1.4'
    'P' 'P' 0.2955 0.4335
                         'International Tables Vol C Tables 4.2.6.8 and 6.1.1.4'
_computing_data_collection
;
<i>APEX2</i> (Bruker, 2015)
;
_computing_cell_refinement
;
<i>SAINT</i> (Bruker, 2015)
;
_computing_data_reduction
;
<i>SAINT</i> (Bruker, 2015), <i>CELL_NOW</i> (Sheldrick, 2008b)
;
_computing_structure_solution
;
<i>SHELXT</i> (Sheldrick, 2015a)
;
_computing_structure_refinement
;
<i>SHELXL</i> (Sheldrick, 2015b)
;
_computing_molecular_graphics
;
<i>DIAMOND</i> (Brandenburg & Putz, 2012)
;
_computing_publication_material
;
<i>SHELXTL</i> (Sheldrick, 2008a)
;
loop_
    _atom_site_type_symbol
    _atom_site_label
    _atom_site_fract_x
    _atom_site_fract_y
    _atom_site_fract_z
    _atom_site_U_iso_or_equiv
    _atom_site_adp_type
    _atom_site_calc_flag
    _atom_site_occupancy
    _atom_site_disorder_assembly
    _atom_site_disorder_group
    N N1 0.4176(3) 0.86681(11) 0.80398(18) 0.0250(4) Uani d 1 . .
    N N2 -0.0598(3) 0.77157(13) 0.7824(2) 0.0388(5) Uani d 1 . .
    C C1 0.3803(4) 0.85654(16) 0.9546(2) 0.0349(5) Uani d 1 . .
    H H1A 0.2619 0.8911 0.9776 0.052 Uiso calc 1 . .
    H H1B 0.5018 0.8752 1.0115 0.052 Uiso calc 1 . .
    H H1C 0.3527 0.7966 0.9743 0.052 Uiso calc 1 . .
    C C2 0.2757(3) 0.83897(13) 0.7044(2) 0.0256(4) Uani d 1 . .
    C C3 0.3078(4) 0.84670(14) 0.5644(2) 0.0308(5) Uani d 1 . .
    H H3 0.2084 0.8265 0.4957 0.037 Uiso calc 1 . .
    C C4 0.4873(4) 0.88441(14) 0.5246(2) 0.0341(5) Uani d 1 . .
    H H4 0.5129 0.8899 0.4282 0.041 Uiso calc 1 . .
    C C5 0.6281(4) 0.91379(14) 0.6259(3) 0.0350(5) Uani d 1 . .
    H H5 0.7506 0.9407 0.6000 0.042 Uiso calc 1 . .
    C C6 0.5899(3) 0.90390(14) 0.7655(2) 0.0311(5) Uani d 1 . .
    H H6 0.6876 0.9238 0.8355 0.037 Uiso calc 1 . .
    C C7 0.0906(3) 0.80090(14) 0.7509(2) 0.0286(5) Uani d 1 . .
    P P1 0.42105(8) 0.58120(3) 0.73007(5) 0.0260(2) Uani d 1 . .
    F F1 0.3952(3) 0.66725(10) 0.81616(18) 0.0499(4) Uani d 1 . .
    F F2 0.6643(2) 0.59231(10) 0.74158(17) 0.0427(4) Uani d 1 . .
    F F3 0.4065(2) 0.63247(11) 0.58661(16) 0.0499(4) Uani d 1 . .
    F F4 0.4482(3) 0.49411(10) 0.64785(17) 0.0506(4) Uani d 1 . .
    F F5 0.4308(2) 0.52981(10) 0.87364(15) 0.0471(4) Uani d 1 . .
    F F6 0.1770(2) 0.56909(11) 0.71904(16) 0.0443(4) Uani d 1 . .
loop_
    _atom_site_aniso_label
    _atom_site_aniso_U_11
    _atom_site_aniso_U_22
    _atom_site_aniso_U_33
    _atom_site_aniso_U_12
    _atom_site_aniso_U_13
    _atom_site_aniso_U_23
    N1 0.0252(9) 0.0227(9) 0.0271(9) 0.0018(7) 0.0011(7) -0.0016(6)
    N2 0.0349(12) 0.0336(11) 0.0478(12) -0.0043(8) 0.0029(9) 0.0027(9)
    C1 0.0381(13) 0.0414(13) 0.0248(11) 0.0031(10) -0.0003(9) -0.0011(9)
    C2 0.0264(11) 0.0195(9) 0.0307(10) 0.0033(8) -0.0006(8) 0.0001(8)
    C3 0.0362(12) 0.0249(11) 0.0310(11) 0.0002(9) -0.0023(9) 0.0001(8)
    C4 0.0433(14) 0.0273(11) 0.0324(12) 0.0021(9) 0.0082(10) 0.0018(9)
    C5 0.0323(12) 0.0281(11) 0.0453(14) -0.0012(9) 0.0093(10) 0.0001(9)
    C6 0.0273(11) 0.0267(11) 0.0391(13) -0.0001(8) 0.0003(9) -0.0040(9)
    C7 0.0301(12) 0.0250(11) 0.0301(10) 0.0003(8) -0.0033(8) 0.0009(8)
    P1 0.0283(3) 0.0249(3) 0.0248(3) 0.00132(19) 0.0022(2) 0.00086(19)
    F1 0.0546(10) 0.0339(8) 0.0603(10) 0.0116(7) -0.0027(7) -0.0167(7)
    F2 0.0283(8) 0.0477(9) 0.0520(9) 0.0000(6) 0.0022(6) 0.0001(7)
    F3 0.0482(9) 0.0618(10) 0.0400(9) 0.0034(7) 0.0036(7) 0.0229(7)
    F4 0.0600(10) 0.0387(8) 0.0539(9) -0.0024(7) 0.0104(8) -0.0192(7)
    F5 0.0528(10) 0.0545(9) 0.0347(8) 0.0112(7) 0.0074(6) 0.0171(7)
    F6 0.0287(8) 0.0613(10) 0.0428(8) -0.0047(6) 0.0017(6) 0.0025(7)
_geom_special_details
;
 All esds (except the esd in the dihedral angle between two l.s. planes)
 are estimated using the full covariance matrix.  The cell esds are taken
 into account individually in the estimation of esds in distances, angles
 and torsion angles; correlations between esds in cell parameters are only
 used when they are defined by crystal symmetry.  An approximate (isotropic)
 treatment of cell esds is used for estimating esds involving l.s. planes.
;
loop_
    _geom_bond_atom_site_label_1
    _geom_bond_atom_site_label_2
    _geom_bond_site_symmetry_2
    _geom_bond_distance
    _geom_bond_publ_flag
    N1 C6 . 1.338(3) ?
    N1 C2 . 1.361(3) ?
    N1 C1 . 1.482(3) ?
    N2 C7 . 1.141(3) ?
    C1 H1A . 0.9800 ?
    C1 H1B . 0.9800 ?
    C1 H1C . 0.9800 ?
    C2 C3 . 1.371(3) ?
    C2 C7 . 1.442(3) ?
    C3 C4 . 1.386(3) ?
    C3 H3 . 0.9500 ?
    C4 C5 . 1.375(4) ?
    C4 H4 . 0.9500 ?
    C5 C6 . 1.380(3) ?
    C5 H5 . 0.9500 ?
    C6 H6 . 0.9500 ?
    P1 F3 . 1.5881(14) ?
    P1 F5 . 1.5899(14) ?
    P1 F4 . 1.5931(15) ?
    P1 F2 . 1.5953(15) ?
    P1 F1 . 1.5967(15) ?
    P1 F6 . 1.6020(15) ?
loop_
    _geom_angle_atom_site_label_1
    _geom_angle_atom_site_label_2
    _geom_angle_atom_site_label_3
    _geom_angle_site_symmetry_1
    _geom_angle_site_symmetry_3
    _geom_angle
    _geom_angle_publ_flag
    C6 N1 C2 . . 119.82(19) ?
    C6 N1 C1 . . 120.14(19) ?
    C2 N1 C1 . . 120.04(18) ?
    N1 C1 H1A . . 109.5 ?
    N1 C1 H1B . . 109.5 ?
    H1A C1 H1B . . 109.5 ?
    N1 C1 H1C . . 109.5 ?
    H1A C1 H1C . . 109.5 ?
    H1B C1 H1C . . 109.5 ?
    N1 C2 C3 . . 121.1(2) ?
    N1 C2 C7 . . 117.79(19) ?
    C3 C2 C7 . . 121.1(2) ?
    C2 C3 C4 . . 119.0(2) ?
    C2 C3 H3 . . 120.5 ?
    C4 C3 H3 . . 120.5 ?
    C5 C4 C3 . . 119.4(2) ?
    C5 C4 H4 . . 120.3 ?
    C3 C4 H4 . . 120.3 ?
    C4 C5 C6 . . 119.5(2) ?
    C4 C5 H5 . . 120.3 ?
    C6 C5 H5 . . 120.3 ?
    N1 C6 C5 . . 121.1(2) ?
    N1 C6 H6 . . 119.4 ?
    C5 C6 H6 . . 119.4 ?
    N2 C7 C2 . . 177.1(2) ?
    F3 P1 F5 . . 178.89(9) ?
    F3 P1 F4 . . 90.74(9) ?
    F5 P1 F4 . . 89.38(9) ?
    F3 P1 F2 . . 90.76(9) ?
    F5 P1 F2 . . 90.35(8) ?
    F4 P1 F2 . . 89.37(9) ?
    F3 P1 F1 . . 90.70(9) ?
    F5 P1 F1 . . 89.19(9) ?
    F4 P1 F1 . . 178.54(10) ?
    F2 P1 F1 . . 90.37(9) ?
    F3 P1 F6 . . 89.67(8) ?
    F5 P1 F6 . . 89.23(9) ?
    F4 P1 F6 . . 90.24(9) ?
    F2 P1 F6 . . 179.43(9) ?
    F1 P1 F6 . . 90.00(9) ?
loop_
    _geom_torsion_atom_site_label_1
    _geom_torsion_atom_site_label_2
    _geom_torsion_atom_site_label_3
    _geom_torsion_atom_site_label_4
    _geom_torsion_site_symmetry_1
    _geom_torsion_site_symmetry_2
    _geom_torsion_site_symmetry_3
    _geom_torsion_site_symmetry_4
    _geom_torsion
    _geom_torsion_publ_flag
    C6 N1 C2 C3 . . . . 1.3(3) ?
    C1 N1 C2 C3 . . . . -179.1(2) ?
    C6 N1 C2 C7 . . . . -178.81(19) ?
    C1 N1 C2 C7 . . . . 0.8(3) ?
    N1 C2 C3 C4 . . . . -0.7(3) ?
    C7 C2 C3 C4 . . . . 179.4(2) ?
    C2 C3 C4 C5 . . . . -0.5(3) ?
    C3 C4 C5 C6 . . . . 1.1(3) ?
    C2 N1 C6 C5 . . . . -0.7(3) ?
    C1 N1 C6 C5 . . . . 179.7(2) ?
    C4 C5 C6 N1 . . . . -0.5(3) ?
loop_
    _geom_hbond_atom_site_label_D
    _geom_hbond_atom_site_label_H
    _geom_hbond_atom_site_label_A
    _geom_hbond_site_symmetry_A
    _geom_hbond_distance_DH
    _geom_hbond_distance_HA
    _geom_hbond_distance_DA
    _geom_hbond_angle_DHA
    C1 H1A F4 2_556 0.98 2.40 3.161(3) 134
    C1 H1B F6 4_676 0.98 2.40 3.307(3) 154
    C4 H4 F6 4_675 0.95 2.41 3.319(3) 160
    C5 H5 F5 2_656 0.95 2.51 3.409(3) 158
_shelx_hkl_file
;
   1   0   0    0.00    0.20
   2   0   0 3198.18  108.19
   3   0   0    0.00    0.40
   4   0   0 2077.39   69.29
   5   0   0    0.60    2.00
   6   0   0  634.04   22.80
   7   0   0    0.00    3.60
   8   0   0  152.98    7.80
   1   1   0 2506.85  119.99
   2   1   0 2463.75  117.89
   3   1   0  391.86   11.00
   4   1   0 1112.19   37.40
   5   1   0  688.03   19.30
   6   1   0   35.50    2.10
   7   1   0  130.19    4.90
   8   1   0   73.99    3.20
   1   2   0   91.49    4.60
   2   2   0  270.57    9.30
   3   2   0 2891.41   79.89
   4   2   0   21.70    2.00
   5   2   0   99.39    3.80
   6   2   0    3.20    1.60
   7   2   0   59.99    3.70
   8   2   0   25.50    2.10
   0   3   0    0.10    0.20
   1   3   0  951.00   45.70
   2   3   0    1.40    0.40
   3   3   0  197.28    5.90
   4   3   0 2085.49   49.20
   5   3   0  135.99    4.60
   6   3   0    5.80    1.50
   7   3   0   28.50    4.50
   0   4   0 7446.65  444.26
   1   4   0 3421.26   94.59
   2   4   0  241.38    7.00
   3   4   0  375.96   10.80
   4   4   0  638.14   12.90
   5   4   0  130.99    3.80
   6   4   0   14.90    1.90
   7   4   0   34.50    3.00
   0   5   0    2.90    0.80
   1   5   0 3539.25   84.69
   2   5   0 2330.67   64.49
   3   5   0  216.38    8.10
   4   5   0  570.74   12.50
   5   5   0   11.70    1.80
   6   5   0   22.30    1.80
   7   5   0    8.20    2.50
   0   6   0  181.98    8.70
   1   6   0  720.93   17.40
   2   6   0    2.30    0.70
   3   6   0   16.00    2.70
   4   6   0  159.48    4.10
   5   6   0   16.20    2.20
   6   6   0    1.90    1.70
   7   6   0   41.20    2.90
   0   7   0    0.40    0.50
   1   7   0  175.18    4.00
   2   7   0  318.17   11.30
   3   7   0   11.70    1.50
   4   7   0  255.17    6.70
   5   7   0   48.90    2.70
   6   7   0   16.40    2.80
   7   7   0  139.49    4.10
   0   8   0   39.30    2.20
   1   8   0  379.66    9.40
   2   8   0  676.83   23.40
   3   8   0   68.79    2.40
   4   8   0   57.69    2.40
   5   8   0  155.28    4.40
   6   8   0    4.60    1.30
   7   8   0   14.20    1.70
   0   9   0    0.50    1.20
   1   9   0   18.70    1.60
   2   9   0 1877.61   36.50
   3   9   0  150.28    3.90
   4   9   0  109.49    3.40
   5   9   0  122.29    3.50
   6   9   0   23.00    1.60
   7   9   0   11.00    2.40
   0  10   0  138.29    7.30
   1  10   0  199.48    5.20
   2  10   0  359.76    7.40
   3  10   0  503.45   11.10
   4  10   0   21.30    1.70
   5  10   0    3.60    1.40
   6  10   0    6.30    1.30
   0  11   0    1.10    2.10
   1  11   0  430.06    9.90
   2  11   0  269.17    5.70
   3  11   0   21.60    1.60
   4  11   0   78.89    2.80
   5  11   0   17.70    1.30
   6  11   0    0.00    1.10
   0  12   0 1350.36   61.19
   1  12   0    9.30    1.80
   2  12   0   25.50    1.60
   3  12   0    4.80    1.20
   4  12   0   89.79    3.00
   5  12   0    2.80    1.10
   6  12   0   15.90    2.00
   0  13   0    1.50    2.50
   1  13   0  330.17    7.50
   2  13   0   41.90    2.00
   3  13   0  246.58    5.80
   4  13   0    1.90    2.00
   5  13   0   61.09    2.10
   0  14   0  428.46   20.00
   1  14   0   28.40    2.10
   2  14   0    7.50    1.40
   3  14   0 1012.70   24.30
   4  14   0   61.79    2.20
   5  14   0   52.19    1.90
   0  15   0    2.80    2.70
   1  15   0    3.10    2.20
   2  15   0  101.19    3.40
   3  15   0   12.90    1.40
   4  15   0   45.10    1.70
   5  15   0    1.20    1.00
   1  16   0    3.00    2.40
   2  16   0   26.10    1.80
   3  16   0    1.40    1.20
   4  16   0   15.00    1.30
   1  17   0   11.00    3.00
   2  17   0   15.80    2.20
   3  17   0   12.20    1.50
   2  18   0   27.10    3.50
  -8   0   1    0.20    2.20
  -7   0   1   46.30    4.60
  -6   0   1   87.99   10.00
  -5   0   1  324.77   11.70
  -4   0   1    1.90    1.80
  -3   0   1 1782.92   85.69
  -2   0   1    0.30    0.30
  -1   0   1 2111.19   71.49
   0   0   1    0.00    0.30
   1   0   1 7082.29  239.58
   2   0   1    0.20    0.30
   3   0   1 3465.55   95.69
   4   0   1    3.50    1.50
   5   0   1 1053.59   51.09
   6   0   1   12.30    3.00
   7   0   1   60.59    5.10
  -8   1   1   63.99    2.90
  -7   1   1   24.90    3.60
  -6   1   1    8.20    1.70
  -5   1   1   85.29    3.10
  -4   1   1 4313.97  143.19
  -3   1   1  716.53   20.00
  -2   1   1  913.61   21.90
  -1   1   1 2634.94   63.09
   0   1   1    3.00    0.20
   1   1   1 1408.86   33.70
   2   1   1 1345.37   64.49
   3   1   1  144.09    3.70
   4   1   1 2365.26   55.79
   5   1   1  344.97   12.40
   6   1   1   42.40    2.10
   7   1   1   88.59    4.40
  -8   2   1   92.39    3.70
  -7   2   1   31.20    3.20
  -6   2   1   36.20    2.00
  -5   2   1  386.46   11.20
  -4   2   1   22.20    2.10
  -3   2   1  428.86   21.00
  -2   2   1  446.56   10.80
  -1   2   1   17.20    0.60
   0   2   1  827.12   27.10
   1   2   1   76.89    2.80
   2   2   1  196.28    9.70
   3   2   1  593.94   14.40
   4   2   1  883.21   21.10
   5   2   1  207.98    7.10
   6   2   1  149.39    4.50
   7   2   1   85.59    3.60
  -7   3   1  190.38    7.60
  -6   3   1   20.60    1.80
  -5   3   1  925.61   23.30
  -4   3   1   61.19    2.50
  -3   3   1   41.40    2.30
  -2   3   1  242.18   11.90
  -1   3   1 7702.43  184.38
   0   3   1    0.20    0.20
   1   3   1 8450.55  404.66
   2   3   1   20.50    1.60
   3   3   1    1.50    0.80
   4   3   1  324.37    8.30
   5   3   1 1021.80   19.90
   6   3   1  295.07    7.80
   7   3   1  263.27    9.60
  -7   4   1   22.40    2.30
  -6   4   1   51.19    2.20
  -5   4   1   41.40    2.70
  -4   4   1   87.29    3.10
  -3   4   1  107.79    4.80
  -2   4   1   46.80    2.10
  -1   4   1    0.60    0.30
   0   4   1 5302.27  200.88
   1   4   1  745.73   25.30
   2   4   1    5.60    0.90
   3   4   1   83.79    3.10
   4   4   1    1.20    1.10
   5   4   1  168.78    4.70
   6   4   1   17.30    1.80
   7   4   1   31.00    2.50
  -7   5   1    2.40    1.70
  -6   5   1   37.10    2.00
  -5   5   1  134.89    3.80
  -4   5   1  699.23   17.00
  -3   5   1  278.17   10.00
  -1   5   1 1219.88   41.40
   0   5   1   23.30    1.30
   1   5   1  148.19    5.20
   2   5   1  536.15   15.10
   3   5   1  181.08    6.90
   4   5   1   61.29    2.00
   5   5   1    0.90    1.70
   6   5   1   38.40    1.90
   7   5   1   17.50    2.30
  -7   6   1    6.20    1.90
  -6   6   1    7.90    1.50
  -5   6   1  198.78    5.20
  -4   6   1  138.89    3.70
  -3   6   1  211.48    5.80
  -2   6   1  608.14   29.60
  -1   6   1 2416.86   69.09
   0   6   1   99.49    4.90
   1   6   1  805.02   22.40
   2   6   1  361.56   10.40
   3   6   1  192.28    4.70
   4   6   1  146.99    3.50
   5   6   1   68.59    3.20
   6   6   1   24.00    3.00
   7   6   1   17.70    2.30
  -7   7   1   24.30    3.40
  -6   7   1   37.50    3.40
  -5   7   1    0.50    1.80
  -4   7   1  102.29    3.00
  -3   7   1   94.49    2.50
  -2   7   1  252.17    9.10
  -1   7   1  260.27    7.90
   0   7   1  107.59    4.40
   1   7   1  107.29    2.90
   2   7   1  107.69    3.70
   3   7   1  653.13   14.20
   4   7   1  680.33   13.60
   5   7   1  167.18    4.90
   6   7   1    5.70    1.70
   7   7   1    7.70    4.50
  -7   8   1    7.00    2.80
  -6   8   1   32.40    1.60
  -5   8   1   31.80    4.70
  -4   8   1   45.70    2.00
  -3   8   1   85.99    2.40
  -1   8   1 1023.00   24.70
   0   8   1   56.49    2.10
   1   8   1   50.79    1.80
   2   8   1  924.21   20.00
   3   8   1    7.60    1.30
   4   8   1   11.50    1.50
   5   8   1   16.10    2.20
   6   8   1    4.00    1.30
  -7   9   1   12.70    2.00
  -6   9   1   65.79    2.10
  -5   9   1   13.90    1.80
  -4   9   1   27.90    1.80
  -3   9   1   67.89    2.10
  -2   9   1    0.90    1.10
  -1   9   1   82.19    2.80
   0   9   1  340.87   13.30
   1   9   1  133.39    4.40
   2   9   1   24.50    1.50
   3   9   1   22.30    1.60
   4   9   1  115.69    3.20
   5   9   1  105.99    3.70
   6   9   1    2.20    1.20
   7   9   1    6.80    2.80
  -6  10   1   29.30    1.50
  -5  10   1  224.68    5.40
  -4  10   1   64.09    2.30
  -3  10   1    4.90    1.20
  -2  10   1  106.29    2.80
  -1  10   1 1196.48   23.40
   0  10   1 1518.95   48.70
   1  10   1   43.10    2.60
   2  10   1  382.96    8.60
   3  10   1  126.19    3.80
   4  10   1  174.78    4.40
   5  10   1   30.70    1.80
   6  10   1   69.39    2.20
  -6  11   1    2.30    1.20
  -5  11   1   35.70    1.60
  -4  11   1  375.56    8.50
  -3  11   1   18.10    1.40
  -2  11   1  736.43   14.60
  -1  11   1  391.76    8.10
   0  11   1   33.10    2.20
   1  11   1   82.19    3.20
   2  11   1  800.12   19.40
   3  11   1    7.80    1.40
   4  11   1 1272.37   27.30
   5  11   1  136.19    3.60
   6  11   1   13.50    1.20
  -6  12   1    4.50    1.50
  -5  12   1   87.29    2.60
  -4  12   1   55.39    2.10
  -3  12   1   57.79    2.00
  -2  12   1   75.99    2.30
  -1  12   1   14.70    1.60
   0  12   1    4.60    1.70
   1  12   1  129.39    5.60
   2  12   1   30.20    1.90
   3  12   1   13.20    1.60
   4  12   1  170.48    4.20
   5  12   1   65.99    2.40
   6  12   1    0.80    1.20
  -5  13   1   10.20    1.20
  -4  13   1  102.49    7.30
  -3  13   1  266.77    6.20
  -2  13   1   54.09    2.20
  -1  13   1  134.79    3.80
   0  13   1   49.20    3.00
   1  13   1  325.67    8.60
   2  13   1  332.17    8.50
   3  13   1   32.00    1.80
   4  13   1  228.48    5.40
   5  13   1    7.90    1.40
  -5  14   1   17.90    1.30
  -4  14   1   92.39    3.20
  -3  14   1  141.29    4.60
  -2  14   1   15.30    1.60
  -1  14   1   56.89    3.00
   0  14   1  128.89    6.80
   1  14   1  265.87    7.30
   2  14   1  171.48    4.80
   3  14   1  119.99    3.30
   4  14   1   96.39    2.70
   5  14   1    0.10    0.90
  -5  15   1   21.90    1.40
  -4  15   1   12.80    1.30
  -3  15   1  134.49    3.80
  -2  15   1   24.20    2.40
  -1  15   1  218.88    7.00
   0  15   1  272.97   13.10
   1  15   1  127.09    5.80
   2  15   1    4.50    1.90
   3  15   1    5.00    1.10
   4  15   1   10.40    1.10
   5  15   1   49.90    2.00
  -4  16   1   15.10    1.60
  -3  16   1    3.40    1.20
  -2  16   1   67.89    2.60
  -1  16   1    4.00    2.60
   0  16   1   51.59    3.50
   1  16   1   56.29    4.00
   2  16   1   18.50    1.60
   3  16   1  112.59    3.20
   4  16   1    2.80    1.00
  -3  17   1   29.60    1.90
  -2  17   1   37.30    2.60
  -1  17   1    5.00    3.10
   0  17   1    3.70    2.90
   1  17   1   23.20    2.40
   2  17   1  115.79    3.50
   3  17   1   12.90    1.40
   1  18   1    1.80    2.60
   2  18   1   13.30    2.50
  -8   0   2  228.98   11.30
  -7   0   2    3.30    4.00
  -6   0   2   90.99    3.90
  -5   0   2   16.40    3.00
  -4   0   2  781.32   26.40
  -3   0   2    0.20    0.70
  -2   0   2   96.49    4.90
  -1   0   2    0.30    0.30
   0   0   2 9999.00  565.24
   1   0   2    0.20    0.20
   2   0   2  909.11   30.90
   3   0   2    0.00    0.70
   4   0   2  656.73   22.40
   5   0   2    0.30    1.70
   6   0   2  700.03   24.90
   7   0   2    0.00    3.70
  -8   1   2   20.20    2.00
  -7   1   2   20.90    2.90
  -6   1   2    6.10    1.80
  -5   1   2   82.89    3.00
  -4   1   2  301.07    7.60
  -3   1   2  616.24   15.00
  -2   1   2   71.99    1.90
  -1   1   2 2844.92   68.09
   0   1   2   31.70    1.20
   1   1   2  681.33   16.40
   2   1   2  671.63   18.70
   3   1   2   84.29    2.40
   4   1   2  618.74   15.00
   5   1   2   68.39    2.60
   6   1   2   74.99    2.80
   7   1   2    0.00    2.70
  -7   2   2    9.70    2.50
  -6   2   2   27.90    2.70
  -5   2   2  344.67    9.30
  -4   2   2   16.70    1.90
  -3   2   2  213.58    4.80
  -2   2   2  108.29    2.80
  -1   2   2  378.66    9.20
   0   2   2  375.46   12.30
   1   2   2  469.95   11.30
   2   2   2  118.99    4.40
   3   2   2  949.90   22.90
   4   2   2  316.57    7.10
   5   2   2   41.40    2.30
   6   2   2   17.70    2.70
   7   2   2   22.40    2.60
  -7   3   2   12.70    3.80
  -6   3   2   29.10    3.70
  -5   3   2    0.00    3.20
  -4   3   2 1282.17   30.60
  -3   3   2   22.20    1.20
  -2   3   2  284.67    7.00
  -1   3   2  139.49    3.50
   0   3   2  796.62   26.00
   1   3   2  958.30   23.00
   2   3   2  730.83   25.00
   3   3   2  512.45   12.60
   4   3   2  415.06    8.50
   5   3   2    3.80    1.90
   6   3   2    0.00    2.40
   7   3   2   77.89    4.50
  -7   4   2    0.40    1.90
  -6   4   2    3.00    1.60
  -5   4   2  160.98    5.30
  -4   4   2  144.69    3.50
  -3   4   2  267.57   13.50
  -2   4   2  288.97    6.40
  -1   4   2  556.74   13.50
   0   4   2   12.60    0.70
   1   4   2   69.59    1.80
   2   4   2  267.37   13.50
   3   4   2  175.08    5.30
   4   4   2  169.28    3.60
   5   4   2  166.58    4.40
   6   4   2  119.09    5.20
   7   4   2   96.09    3.70
  -7   5   2   14.40    2.00
  -6   5   2    5.80    1.70
  -5   5   2   30.20    2.50
  -4   5   2  899.31   17.60
  -3   5   2  311.77   15.80
  -2   5   2   41.20    1.50
  -1   5   2  278.17    6.10
   0   5   2   96.59    3.30
   1   5   2  851.11   23.70
   2   5   2   14.50    1.90
   3   5   2  216.58    8.30
   4   5   2   48.10    1.80
   5   5   2   56.09    2.40
   6   5   2   12.60    2.80
   7   5   2   37.40    2.70
  -7   6   2    8.70    1.90
  -6   6   2   73.69    3.20
  -5   6   2  122.09    4.50
  -4   6   2   56.89    2.10
  -3   6   2   26.80    1.60
  -2   6   2   18.00    1.70
  -1   6   2 2225.38   54.59
   0   6   2 2436.36   92.09
   1   6   2  656.83   21.50
   2   6   2   10.40    1.70
   3   6   2    1.40    1.00
   4   6   2  765.32   14.00
   5   6   2  141.39    4.00
   6   6   2   11.10    2.10
   7   6   2   52.49    3.40
  -7   7   2  151.28    5.00
  -6   7   2   41.40    2.60
  -5   7   2  626.74   16.30
  -4   7   2  478.65   12.20
  -3   7   2   57.19    2.00
  -2   7   2  634.54   21.90
  -1   7   2  906.61   32.30
   0   7   2  818.52   31.20
   1   7   2  235.08    6.90
   2   7   2  112.99    4.70
   3   7   2  425.76    8.60
   4   7   2    7.00    1.20
   5   7   2  112.69    3.00
   6   7   2    1.60    1.60
   7   7   2  158.38    9.00
  -7   8   2    6.20    2.40
  -6   8   2   10.90    1.30
  -5   8   2  382.76    9.90
  -4   8   2  101.89    3.00
  -3   8   2  286.87    6.10
  -2   8   2   96.59    2.80
  -1   8   2   91.69    4.70
   0   8   2 1614.44   61.19
   1   8   2  248.98    6.50
   2   8   2  196.48    4.70
   3   8   2  268.27    6.20
   4   8   2   46.50    1.80
   5   8   2  437.36    9.30
   6   8   2    2.80    1.40
  -7   9   2    0.00    2.10
  -6   9   2   24.40    1.40
  -5   9   2  325.07    8.80
  -4   9   2  602.04   13.20
  -3   9   2  122.69    3.10
  -2   9   2  142.79    3.40
  -1   9   2  361.66    9.00
   0   9   2  557.74   26.60
   1   9   2   37.90    2.30
   2   9   2  105.39    2.90
   3   9   2   33.70    1.60
   4   9   2   62.99    2.10
   5   9   2   86.79    2.70
   6   9   2   11.20    1.60
  -6  10   2   21.80    1.70
  -5  10   2    8.00    1.60
  -4  10   2    1.10    1.30
  -3  10   2  117.19    3.20
  -2  10   2  156.18    3.60
  -1  10   2  254.47    5.70
   0  10   2  500.65   14.80
   1  10   2  207.88    5.60
   2  10   2    6.00    1.20
   3  10   2 1252.17   24.60
   4  10   2  573.64   11.50
   5  10   2   40.10    3.20
   6  10   2   31.20    2.40
  -6  11   2    5.60    1.40
  -5  11   2   20.90    1.60
  -4  11   2  248.98    5.90
  -3  11   2    2.00    1.10
  -2  11   2  273.47    5.80
  -1  11   2  383.76    8.20
   0  11   2  259.37    8.00
   1  11   2  326.87    8.30
   2  11   2  178.78    4.40
   3  11   2   31.50    1.60
   4  11   2  380.26    8.50
   5  11   2  105.59    3.10
   6  11   2    3.30    1.70
  -6  12   2    1.40    2.00
  -5  12   2   10.80    1.30
  -4  12   2    0.70    1.20
  -3  12   2    1.70    1.20
  -2  12   2   83.29    2.40
  -1  12   2    2.10    1.20
   0  12   2 1563.24   59.89
   1  12   2  440.96    9.90
   2  12   2   41.00    1.90
   3  12   2   60.09    2.20
   4  12   2  126.59    3.30
   5  12   2  101.29    2.90
   6  12   2  131.49    4.20
  -5  13   2   72.89    2.40
  -4  13   2    2.10    1.10
  -3  13   2  101.19    2.90
  -2  13   2   78.09    2.30
  -1  13   2  286.37    7.30
   0  13   2   32.80    2.10
   1  13   2  181.28    5.20
   2  13   2    2.40    1.30
   3  13   2  140.59    4.00
   4  13   2    7.80    1.20
   5  13   2  144.69    3.90
  -5  14   2   16.10    1.20
  -4  14   2   36.40    1.90
  -3  14   2  412.96   19.90
  -2  14   2  173.08    4.30
  -1  14   2  389.86    9.60
   0  14   2  120.89    4.50
   1  14   2   14.60    2.00
   2  14   2    4.90    1.30
   3  14   2  751.02   25.20
   4  14   2   17.00    1.30
   5  14   2   95.89    3.20
  -5  15   2    3.30    1.10
  -4  15   2  168.88    5.20
  -3  15   2  202.18    5.30
  -2  15   2   89.09    3.20
  -1  15   2  103.59    3.60
   0  15   2   11.70    1.80
   1  15   2  220.88    7.20
   2  15   2    5.30    1.60
   3  15   2   64.89    2.20
   4  15   2   91.99    2.70
  -4  16   2   25.00    1.60
  -3  16   2    1.00    1.20
  -2  16   2    5.20    1.50
  -1  16   2    4.80    1.80
   0  16   2   75.49    4.30
   1  16   2   82.59    4.30
   2  16   2   45.30    1.90
   3  16   2    0.90    0.90
   4  16   2   17.20    1.10
  -3  17   2    9.30    2.40
  -2  17   2    2.60    1.80
  -1  17   2   22.70    3.20
   0  17   2    0.10    1.80
   1  17   2   15.00    1.90
   2  17   2   30.00    2.10
   3  17   2   79.89    2.50
  -2  18   2   44.50    5.30
  -1  18   2    4.60    4.20
   0  18   2   84.59    6.60
   1  18   2    5.40    1.80
   2  18   2   86.59    3.60
  -7   0   3   20.70    2.70
  -6   0   3   73.99   12.60
  -5   0   3   50.99    3.00
  -4   0   3    4.50    2.60
  -3   0   3  113.69    4.60
  -2   0   3    0.00    0.50
  -1   0   3    2.10    0.40
   0   0   3    0.30    0.60
   1   0   3  129.69    4.70
   2   0   3    0.30    0.50
   3   0   3    5.10    1.30
   4   0   3    2.10    1.60
   5   0   3   22.70    2.70
   6   0   3    0.70    2.50
   7   0   3   62.99    3.90
  -7   1   3    6.00    1.60
  -6   1   3    7.50    2.20
  -5   1   3    2.50    1.40
  -4   1   3  154.58    4.20
  -3   1   3   64.99    2.00
  -2   1   3 1081.99   30.10
  -1   1   3  312.57    7.70
   0   1   3  551.44   18.10
   1   1   3  298.27    7.30
   2   1   3   13.50    0.80
   3   1   3  141.09    4.40
   4   1   3  508.75   11.10
   5   1   3   16.80    1.80
   6   1   3    0.30    1.70
   7   1   3   15.20    2.10
  -7   2   3    2.40    1.70
  -6   2   3  154.98    3.80
  -5   2   3   23.70    2.30
  -4   2   3   19.70    2.10
  -3   2   3   43.30    1.90
  -2   2   3  881.21   21.30
  -1   2   3    2.50    0.40
   0   2   3 1026.50   33.60
   1   2   3   80.39    2.50
   2   2   3  100.49    2.20
   3   2   3    5.50    1.20
   4   2   3  438.56    9.70
   5   2   3   25.70    2.00
   6   2   3   78.79    3.30
   7   2   3    7.30    2.10
  -7   3   3  196.58    7.60
  -6   3   3    5.20    3.00
  -5   3   3  333.07    7.80
  -4   3   3    9.50    1.70
  -3   3   3   16.80    1.70
  -2   3   3   60.39    1.70
  -1   3   3  744.63   18.00
   0   3   3  309.87   10.30
   1   3   3  552.14   12.00
   2   3   3  393.96    7.90
   3   3   3  154.48    6.00
   4   3   3   12.60    1.50
   5   3   3  190.38    5.50
   6   3   3    0.00    1.90
   7   3   3  119.79    4.50
  -7   4   3    1.00    2.90
  -6   4   3  125.99    3.80
  -5   4   3  235.38    7.50
  -4   4   3   27.90    1.80
  -3   4   3  408.66   11.70
  -2   4   3   11.20    1.00
  -1   4   3  281.27    6.30
   0   4   3 2599.94   84.79
   1   4   3  954.50   20.60
   2   4   3   64.79    2.00
   3   4   3   12.60    1.40
   4   4   3  249.58    5.90
   5   4   3  172.98    6.60
   6   4   3    1.00    2.10
   7   4   3    3.50    2.00
  -7   5   3    1.00    1.50
  -6   5   3  112.29    3.60
  -5   5   3   79.19    3.50
  -4   5   3 1053.59   19.10
  -3   5   3   70.09    2.60
  -2   5   3   60.89    2.10
  -1   5   3  215.28    5.00
   0   5   3  431.56   12.70
   1   5   3   15.10    1.00
   2   5   3   19.80    1.70
   3   5   3  205.38    4.50
   4   5   3  476.45    9.70
   5   5   3   61.39    3.40
   6   5   3   13.90    2.60
   7   5   3    9.60    2.00
  -7   6   3    1.50    1.30
  -6   6   3   38.20    3.10
  -5   6   3  418.46    9.80
  -4   6   3   81.29    2.50
  -3   6   3  465.45   10.30
  -2   6   3  289.77    8.50
  -1   6   3    2.40    0.70
   0   6   3   38.40    1.50
   1   6   3  448.26   11.00
   2   6   3   39.80    2.20
   3   6   3  134.99    3.20
   4   6   3   13.40    1.30
   5   6   3   96.39    3.00
   6   6   3   13.40    2.90
   7   6   3    7.00    2.70
  -7   7   3   43.30    2.20
  -6   7   3   12.40    1.80
  -5   7   3    1.20    2.30
  -4   7   3 1747.93   34.00
  -3   7   3   94.69    2.80
  -2   7   3  453.55   10.10
  -1   7   3  573.64   16.60
   0   7   3   95.59    3.60
   1   7   3  117.59    4.70
   2   7   3    5.40    1.10
   3   7   3  493.05    9.90
   4   7   3  718.33   14.30
   5   7   3  101.19    4.00
   6   7   3    6.60    2.20
   7   7   3   25.80    2.70
  -7   8   3    9.70    1.90
  -6   8   3    7.00    1.70
  -5   8   3   69.99    2.80
  -4   8   3   70.09    2.30
  -3   8   3  502.55   11.10
  -2   8   3  606.74   12.10
  -1   8   3 1030.20   22.60
   0   8   3  762.92   52.69
   1   8   3  723.13   20.40
   2   8   3  312.67    6.50
   3   8   3  732.63   14.60
   4   8   3  286.17    6.10
   5   8   3   11.50    1.90
   6   8   3    8.20    2.10
  -6   9   3   20.20    2.00
  -5   9   3   12.60    1.90
  -4   9   3   55.79    2.30
  -3   9   3  167.98    4.30
  -2   9   3  755.12   14.90
  -1   9   3 1734.33   34.40
   0   9   3  842.02   24.50
   1   9   3  586.84   13.50
   2   9   3   14.50    1.40
   3   9   3  211.98    4.70
   4   9   3    7.20    1.20
   5   9   3  306.27    9.30
   6   9   3   11.60    2.00
  -6  10   3  119.69    3.70
  -5  10   3   50.79    4.00
  -4  10   3  101.79    2.90
  -3  10   3  202.78    4.90
  -2  10   3  135.49    3.30
  -1  10   3  128.39    3.60
   0  10   3 2473.65   71.09
   1  10   3  168.38    4.40
   2  10   3  235.48    6.60
   3  10   3   78.39    2.30
   4  10   3  390.76    8.00
   5  10   3    1.80    1.30
   6  10   3   50.29    2.90
  -6  11   3    9.00    1.10
  -5  11   3   13.90    1.50
  -4  11   3  586.24   14.40
  -3  11   3  160.98    4.60
  -2  11   3  151.88    3.60
  -1  11   3  457.55   11.50
   0  11   3    3.50    1.80
   1  11   3   41.30    2.50
   2  11   3  345.07    7.80
   3  11   3   12.40    1.40
   4  11   3  706.03   14.00
   5  11   3  263.57    6.20
   6  11   3    3.80    3.40
  -6  12   3    9.10    2.20
  -5  12   3   55.59    2.30
  -4  12   3   35.30    1.90
  -3  12   3   66.49    2.30
  -2  12   3   17.00    1.40
  -1  12   3   38.90    2.00
   0  12   3   36.60    2.10
   1  12   3  548.75   12.30
   2  12   3   78.19    2.70
   3  12   3  339.17    7.70
   4  12   3  185.88    5.00
   5  12   3   27.80    1.40
  -5  13   3    3.40    1.10
  -4  13   3   79.69    2.60
  -3  13   3  149.09    3.80
  -2  13   3    1.10    1.10
  -1  13   3  114.19    3.40
   0  13   3   49.10    2.60
   1  13   3  388.76    9.10
   2  13   3  131.29    3.50
   3  13   3    5.70    1.20
   4  13   3   40.70    1.70
   5  13   3   46.40    1.80
  -5  14   3   45.00    1.90
  -4  14   3  131.99    3.70
  -3  14   3   11.40    1.30
  -2  14   3    2.40    1.10
  -1  14   3   76.39    2.70
   0  14   3  325.87    9.90
   1  14   3  337.57    8.10
   2  14   3   48.60    2.00
   3  14   3  145.89    4.00
   4  14   3   68.69    2.20
   5  14   3    2.30    0.80
  -4  15   3    9.30    1.40
  -3  15   3   43.20    1.90
  -2  15   3    3.30    1.20
  -1  15   3  116.99    3.60
   0  15   3  200.38    8.00
   1  15   3   65.99    6.40
   2  15   3    9.00    1.30
   3  15   3    0.20    0.90
   4  15   3    0.70    0.80
  -4  16   3    0.50    1.30
  -3  16   3    0.60    1.30
  -2  16   3   56.39    2.50
  -1  16   3   36.10    2.00
   0  16   3  130.79    6.60
   1  16   3    9.10    1.70
   2  16   3   12.40    1.30
   3  16   3    5.60    1.00
  -3  17   3   20.30    2.20
  -2  17   3   94.09    3.80
  -1  17   3    5.50    1.90
   0  17   3   12.80    1.70
   1  17   3   11.00    1.70
   2  17   3   27.90    1.60
   3  17   3   12.80    1.20
  -1  18   3    2.50    2.20
   0  18   3    1.10    2.20
   1  18   3   33.10    2.00
   2  18   3    2.40    1.10
  -7   0   4    0.20    1.60
  -6   0   4   10.40    2.80
  -5   0   4    3.80    1.90
  -4   0   4    9.90    2.40
  -3   0   4    0.70    1.80
  -2   0   4 1140.79   39.00
  -1   0   4    1.00    0.60
   0   0   4 2243.58  153.38
   1   0   4    0.70    0.60
   2   0   4  412.76   11.80
   4   0   4  171.28    7.00
   5   0   4    0.00    2.20
   6   0   4   19.60    3.10
   7   0   4    0.00    5.10
  -7   1   4   31.00    1.70
  -6   1   4    3.90    1.90
  -5   1   4    3.00    1.50
  -4   1   4   14.60    1.70
  -3   1   4   86.59    2.70
  -2   1   4  179.38    4.70
  -1   1   4  328.27    8.10
   0   1   4  703.13   26.80
   1   1   4  420.96   10.40
   2   1   4  590.84   11.80
   3   1   4  233.98    7.00
   4   1   4  222.68    6.90
   5   1   4  133.39    4.10
   6   1   4   36.40    2.30
   7   1   4   45.00    4.20
  -7   2   4   14.80    1.60
  -6   2   4   57.59    3.00
  -5   2   4   73.29    2.80
  -4   2   4  209.38    5.30
  -3   2   4  116.19    3.30
  -2   2   4   28.90    1.50
  -1   2   4  191.28    4.90
   0   2   4  508.75   16.80
   1   2   4  415.86    9.20
   2   2   4  936.61   20.30
   3   2   4  188.68    5.20
   4   2   4  445.36   11.10
   5   2   4  105.09    4.00
   6   2   4    3.70    1.90
   7   2   4   22.00    3.10
  -7   3   4    5.10    1.30
  -6   3   4    7.90    2.40
  -5   3   4    6.50    2.40
  -4   3   4  486.65   11.00
  -3   3   4  148.49    3.90
  -2   3   4    0.40    0.80
  -1   3   4   23.70    1.10
   0   3   4  149.49    4.60
   1   3   4 1306.17   31.50
   2   3   4   78.79    2.30
   3   3   4  284.67    6.10
   4   3   4  207.98    5.60
   5   3   4    1.90    1.50
   6   3   4    4.80    2.00
   7   3   4   47.10    3.40
  -7   4   4    0.40    1.20
  -6   4   4    9.20    3.20
  -5   4   4  528.95   14.20
  -4   4   4    5.30    1.30
  -3   4   4  113.19    3.20
  -2   4   4    5.40    0.90
  -1   4   4   90.09    2.70
   0   4   4 1919.71   55.89
   1   4   4 1089.59   26.50
   2   4   4  765.12   26.40
   3   4   4  299.47    6.90
   4   4   4    5.20    1.30
   5   4   4   25.50    2.70
   6   4   4    7.30    2.00
   7   4   4  102.09    5.90
  -7   5   4   10.10    1.70
  -6   5   4    0.00    2.30
  -5   5   4    0.00    2.80
  -4   5   4  641.24   12.90
  -3   5   4    5.60    1.30
  -2   5   4   11.80    1.70
  -1   5   4  747.13   21.20
   0   5   4 1028.20   33.70
   1   5   4   53.49    2.30
   2   5   4   78.29    2.80
   3   5   4  161.68    3.80
   4   5   4    0.10    1.40
   5   5   4   81.79    3.40
   6   5   4   15.40    3.30
   7   5   4    5.20    2.30
  -7   6   4    0.40    1.10
  -6   6   4  126.89    3.60
  -5   6   4    1.50    2.40
  -4   6   4   14.00    1.60
  -3   6   4    4.50    1.30
  -2   6   4 1090.99   21.40
  -1   6   4  278.87   10.20
   0   6   4 2845.22  107.59
   1   6   4    3.70    1.30
   2   6   4   87.79    2.50
   3   6   4   16.00    1.50
   4   6   4  427.16    8.80
   5   6   4   71.99    3.00
   6   6   4   21.30    3.70
  -7   7   4  141.39    4.40
  -6   7   4    2.00    1.80
  -5   7   4  444.46   11.50
  -4   7   4  504.35   11.20
  -3   7   4   73.09    2.40
  -2   7   4  132.49    3.10
  -1   7   4 3668.43   79.69
   0   7   4    1.60    1.80
   1   7   4 1153.38   26.80
   2   7   4   97.19    2.60
   3   7   4   21.40    1.70
   4   7   4   98.59    3.00
   5   7   4  188.78    5.50
   6   7   4   11.50    2.30
  -6   8   4   35.40    2.40
  -5   8   4  622.44   15.30
  -4   8   4   10.30    1.60
  -3   8   4  595.04   14.70
  -2   8   4  108.89    2.80
  -1   8   4   45.30    2.30
   0   8   4  695.53   20.30
   1   8   4  644.04   12.90
   2   8   4    4.60    1.20
   3   8   4  401.16    8.20
   4   8   4  330.47    6.90
   5   8   4   44.40    2.70
   6   8   4   72.59    3.80
  -6   9   4   20.20    1.70
  -5   9   4   28.70    2.50
  -4   9   4  526.65   11.70
  -3   9   4   92.09    2.80
  -2   9   4    1.60    1.00
  -1   9   4   25.10    1.70
   0   9   4  905.61   26.30
   1   9   4   28.00    1.70
   2   9   4  269.47    7.40
   3   9   4  113.99    2.90
   4   9   4  122.29    3.10
   5   9   4    1.10    1.20
   6   9   4   21.60    2.90
  -6  10   4   10.80    1.60
  -5  10   4  185.98    5.80
  -4  10   4    1.20    1.10
  -3  10   4  203.68    5.10
  -2  10   4  310.47    6.60
  -1  10   4    7.90    1.40
   0  10   4  270.37    8.30
   1  10   4  211.38    5.70
   2  10   4   23.40    1.60
   3  10   4  464.85   10.40
   4  10   4  118.09    3.00
   5  10   4    2.90    1.10
   6  10   4   36.10    3.20
  -6  11   4    6.80    2.30
  -5  11   4   15.20    1.60
  -4  11   4  111.59    3.10
  -3  11   4    2.80    1.10
  -2  11   4   75.29    2.30
  -1  11   4  286.17    6.90
   0  11   4  213.58    6.70
   1  11   4  218.98    5.00
   2  11   4  302.97    7.80
   3  11   4  219.08    5.20
   4  11   4  144.29    3.80
   5  11   4   67.59    2.30
  -5  12   4    1.90    1.10
  -4  12   4   44.10    1.80
  -3  12   4    1.00    1.00
  -2  12   4   44.60    1.80
  -1  12   4   63.39    2.50
   0  12   4  191.28    6.80
   1  12   4   17.30    1.60
   2  12   4   37.90    1.80
   3  12   4   24.60    1.60
   4  12   4  175.48    4.30
   5  12   4    0.80    1.00
  -5  13   4   18.30    1.40
  -4  13   4    2.10    1.10
  -3  13   4   55.59    2.10
  -2  13   4    3.70    1.10
  -1  13   4  235.58    6.10
   0  13   4    0.70    1.40
   1  13   4   92.89    3.00
   2  13   4    0.80    1.10
   3  13   4    0.70    1.00
   4  13   4   15.30    1.20
   5  13   4   16.00    1.30
  -5  14   4   90.49    3.00
  -4  14   4    2.30    1.00
  -3  14   4  280.67    6.40
  -2  14   4   10.40    1.40
  -1  14   4   16.00    1.40
   0  14   4   22.20    1.60
   1  14   4    4.60    1.50
   2  14   4    1.90    1.00
   3  14   4  111.19    3.20
   4  14   4   54.49    1.80
  -4  15   4   85.99    3.50
  -3  15   4   55.39    2.30
  -2  15   4   23.10    1.70
  -1  15   4   69.89    2.40
   0  15   4   33.20    1.80
   1  15   4   46.00    2.20
   2  15   4  109.99    3.20
   3  15   4    7.90    1.10
   4  15   4   22.80    1.30
  -3  16   4    8.20    1.40
  -2  16   4    7.70    1.30
  -1  16   4   13.50    1.30
   0  16   4   13.20    1.50
   1  16   4   32.80    1.80
   2  16   4    6.90    1.10
   3  16   4    0.50    1.00
  -2  17   4   18.60    1.90
  -1  17   4  109.69    3.60
   0  17   4    4.00    1.30
   1  17   4   31.80    1.80
   2  17   4   31.10    1.60
  -1  18   4   46.60    3.90
   0  18   4   36.40    3.30
   1  18   4    3.40    1.00
  -7   0   5    1.70    1.60
  -6   0   5    3.10    4.00
  -5   0   5   48.40    3.40
  -4   0   5    1.20    2.20
  -3   0   5  384.86   14.00
  -2   0   5    0.00    2.10
  -1   0   5  502.75   24.80
   0   0   5    4.20    2.50
   1   0   5   34.60    2.60
   2   0   5    0.00    2.60
   3   0   5  535.25   26.50
   4   0   5    0.00    2.30
   5   0   5   13.60    2.80
   6   0   5    0.30    2.90
  -7   1   5    1.50    1.30
  -6   1   5   16.80    2.40
  -5   1   5   46.30    3.00
  -4   1   5  634.84   14.20
  -3   1   5  153.98    4.60
  -2   1   5  443.46   12.90
  -1   1   5  102.09    3.60
   0   1   5  972.30   37.00
   1   1   5   41.40    2.10
   2   1   5  126.29    3.90
   3   1   5    2.50    1.60
   4   1   5   53.29    3.30
   5   1   5   22.30    2.40
   6   1   5   28.20    2.60
  -7   2   5    1.10    1.30
  -6   2   5    5.80    1.80
  -5   2   5   23.10    3.10
  -4   2   5   32.20    2.20
  -3   2   5   95.99    3.20
  -2   2   5  186.98    6.10
  -1   2   5  231.98    7.00
   0   2   5   47.40    2.60
   1   2   5   16.40    2.80
   2   2   5   52.89    2.10
   3   2   5    2.40    1.40
   4   2   5  354.36    9.00
   5   2   5   80.09    3.50
   6   2   5    7.70    3.00
  -7   3   5   74.89    3.40
  -6   3   5    0.30    1.50
  -5   3   5  133.19    4.50
  -4   3   5  207.28    5.90
  -3   3   5   39.10    2.00
  -2   3   5   13.60    2.00
  -1   3   5 1996.50   55.49
   0   3   5  524.65   20.20
   1   3   5  426.36   10.70
   2   3   5   17.30    1.70
   3   3   5   28.60    1.80
   4   3   5  191.68    5.40
   5   3   5  165.68    5.50
   6   3   5   21.70    5.00
  -7   4   5    7.80    1.50
  -6   4   5    5.20    1.50
  -5   4   5    0.00    2.70
  -4   4   5    4.60    1.40
  -3   4   5  234.08    5.20
  -2   4   5   11.80    1.30
  -1   4   5 1573.14   43.90
   0   4   5 2289.87   86.69
   1   4   5   62.19    3.50
   2   4   5   40.30    2.00
   3   4   5  466.95    9.50
   4   4   5  933.61   20.40
   5   4   5  388.86   11.30
   6   4   5   23.00    2.40
  -7   5   5   17.20    1.80
  -6   5   5  121.69    3.70
  -5   5   5    1.40    2.90
  -4   5   5 1492.35   27.30
  -3   5   5 1482.05   29.30
  -2   5   5  258.17    5.50
  -1   5   5  386.96   11.30
   0   5   5  605.74   23.50
   1   5   5  885.51   17.50
   2   5   5   42.20    1.90
   3   5   5  543.55   11.00
   4   5   5  258.77    7.00
   5   5   5   88.09    3.50
   6   5   5    2.70    2.30
  -7   6   5    7.00    1.40
  -6   6   5   30.00    1.90
  -5   6   5  495.75   12.80
  -4   6   5  177.28    4.50
  -3   6   5  235.58    6.20
  -2   6   5    7.50    1.20
  -1   6   5  229.48    5.40
   0   6   5   18.80    1.90
   1   6   5  624.14   12.70
   2   6   5  130.69    3.30
   3   6   5  650.23   13.00
   4   6   5   17.20    1.80
   5   6   5    1.90    1.60
   6   6   5   47.90    5.30
  -6   7   5   42.60    1.90
  -5   7   5   47.70    4.00
  -4   7   5  793.12   17.30
  -3   7   5   69.29    2.40
  -2   7   5  259.67    5.60
  -1   7   5  539.45   11.40
   0   7   5 1422.56   41.10
   1   7   5  544.55   11.40
   2   7   5  477.15    9.70
   3   7   5  122.69    3.10
   4   7   5  163.28    3.90
   5   7   5   60.39    2.60
  -6   8   5   14.30    1.80
  -5   8   5  266.57    7.90
  -4   8   5   17.90    1.60
  -3   8   5  115.99    3.30
  -2   8   5    2.20    1.50
  -1   8   5   12.20    1.60
   0   8   5 1104.59   32.00
   1   8   5  310.67    6.60
   2   8   5   63.79    2.10
   3   8   5  226.48    6.10
   4   8   5  320.77    6.80
   5   8   5   11.50    1.70
   6   8   5    9.40    3.10
  -6   9   5   11.50    1.40
  -5   9   5   30.00    1.80
  -4   9   5    7.30    1.20
  -3   9   5  461.65   11.60
  -2   9   5   12.30    1.40
  -1   9   5  605.74   13.60
   0   9   5   35.90    3.30
   1   9   5   14.70    2.00
   2   9   5    3.20    1.20
   3   9   5  108.19    3.10
   4   9   5   32.00    1.90
   5   9   5   48.10    2.50
   6   9   5   55.09    4.30
  -6  10   5   16.30    1.70
  -5  10   5   31.30    1.70
  -4  10   5    1.80    1.10
  -3  10   5   63.99    2.30
  -2  10   5    0.80    1.00
  -1  10   5  177.48    4.50
   0  10   5  504.85   14.90
   1  10   5    0.40    1.20
   2  10   5  165.68    4.20
   3  10   5    9.70    1.40
   4  10   5   70.19    2.20
   5  10   5    5.00    1.50
  -5  11   5   10.20    1.30
  -4  11   5  222.48    4.80
  -3  11   5   11.10    1.30
  -2  11   5   38.70    1.70
  -1  11   5  131.49    3.90
   0  11   5    1.10    1.60
   1  11   5    9.40    1.30
   2  11   5   27.80    1.70
   3  11   5    1.00    1.20
   4  11   5   33.10    1.60
   5  11   5   49.60    2.90
  -5  12   5   33.40    1.70
  -4  12   5   44.10    1.70
  -3  12   5    1.60    1.10
  -2  12   5   76.39    2.40
  -1  12   5    1.90    1.00
   0  12   5    0.30    1.40
   1  12   5   14.50    1.50
   2  12   5    2.90    1.10
   3  12   5    3.00    1.00
   4  12   5   32.30    1.50
   5  12   5    0.10    1.20
  -5  13   5   13.30    1.30
  -4  13   5  102.19    2.70
  -3  13   5   33.70    1.70
  -2  13   5  126.69    3.70
  -1  13   5   90.69    2.70
   0  13   5  108.49    3.80
   1  13   5    0.40    1.00
   2  13   5    1.60    1.30
   3  13   5   34.00    1.50
   4  13   5   10.90    1.20
  -4  14   5    6.20    1.40
  -3  14   5   38.60    1.70
  -2  14   5   25.30    1.40
  -1  14   5  121.99    3.40
   0  14   5   44.90    2.90
   1  14   5   49.80    2.60
   2  14   5   17.80    1.30
   3  14   5   62.29    2.00
   4  14   5   33.30    1.50
  -4  15   5    4.80    1.50
  -3  15   5   24.30    1.60
  -2  15   5   93.99    3.20
  -1  15   5  168.48    5.00
   0  15   5   12.10    1.40
   1  15   5   11.00    1.50
   2  15   5    2.80    0.90
   3  15   5   66.19    2.30
  -3  16   5    4.20    1.10
  -2  16   5  150.68    5.40
  -1  16   5   35.80    1.50
   0  16   5  107.19    4.50
   1  16   5   15.90    1.30
   2  16   5    0.50    0.80
  -2  17   5    6.60    1.50
  -1  17   5    9.30    1.70
   0  17   5  102.39    7.20
   1  17   5   24.20    1.40
  -7   0   6    0.00    1.80
  -6   0   6   26.90    2.50
  -5   0   6    1.80    2.20
  -4   0   6   54.39    3.40
  -3   0   6    2.20    2.10
  -2   0   6   20.80    2.60
  -1   0   6    2.10    3.90
   0   0   6 1235.98   56.79
   1   0   6    1.70    2.70
   2   0   6    6.30    2.70
   3   0   6    0.00    2.40
   4   0   6  506.05   17.50
   5   0   6    9.70    2.50
   6   0   6  103.89    6.80
  -7   1   6   15.70    1.70
  -6   1   6    2.70    1.90
  -5   1   6    9.30    2.00
  -4   1   6   33.50    2.10
  -3   1   6  155.48    4.60
  -2   1   6   47.20    3.00
  -1   1   6  356.66   17.40
   0   1   6    2.80    2.10
   1   1   6   27.40    2.20
   2   1   6  160.38    4.60
   3   1   6  244.78    7.40
   4   1   6  155.08    5.10
   5   1   6  108.49    3.50
   6   1   6   41.90    3.60
  -7   2   6    1.40    1.30
  -6   2   6   10.40    1.70
  -5   2   6 1291.77   28.40
  -4   2   6  195.58    5.50
  -3   2   6  323.57    7.50
  -2   2   6   70.49    3.40
  -1   2   6  136.09    5.90
   0   2   6   12.00    2.90
   1   2   6  370.76    9.80
   2   2   6  351.56    9.10
   3   2   6  394.26   10.10
   4   2   6  488.15   13.90
   5   2   6   49.20    2.60
   6   2   6    0.00    2.60
  -7   3   6   12.70    2.20
  -6   3   6    3.30    1.60
  -5   3   6   34.80    4.80
  -4   3   6  206.38    5.80
  -3   3   6   62.49    2.30
  -2   3   6   11.80    2.00
  -1   3   6   14.50    1.90
   0   3   6  948.01   28.20
   1   3   6  705.33   20.20
   2   3   6  186.48    5.20
   3   3   6   15.20    1.90
   4   3   6  271.47    8.20
   5   3   6    1.00    1.90
   6   3   6    0.00    2.70
  -6   4   6    9.30    1.50
  -5   4   6  370.06   14.60
  -4   4   6   26.50    1.90
  -3   4   6  298.77    6.50
  -2   4   6    9.90    1.60
  -1   4   6  138.49    3.70
   0   4   6  621.44   18.60
   1   4   6 1380.56   33.30
   2   4   6   12.60    1.80
   3   4   6  427.96    9.70
   4   4   6   74.99    2.80
   5   4   6    8.90    1.90
   6   4   6   53.79    5.30
  -6   5   6   38.60    1.80
  -5   5   6   28.10    2.70
  -4   5   6  722.83   14.60
  -3   5   6   94.19    2.70
  -2   5   6   55.69    2.30
  -1   5   6 1064.69   21.40
   0   5   6  544.35   16.10
   1   5   6  139.69    4.70
   2   5   6  205.78    5.10
   3   5   6   93.29    3.10
   4   5   6    4.60    1.80
   5   5   6   84.69    3.50
   6   5   6   19.30    4.40
  -6   6   6  215.68    5.90
  -5   6   6   62.59    4.60
  -4   6   6  133.09    3.10
  -3   6   6  313.77    6.70
  -2   6   6  695.73   15.30
  -1   6   6    1.30    1.20
   0   6   6 1401.86   40.50
   1   6   6   15.10    1.80
   2   6   6   13.10    1.80
   3   6   6   14.60    2.00
   4   6   6  789.92   19.50
   5   6   6    4.10    1.70
  -6   7   6   23.90    2.70
  -5   7   6    0.00    1.60
  -4   7   6   86.49    2.40
  -3   7   6   13.60    1.50
  -2   7   6    4.50    1.10
  -1   7   6  644.94   14.60
   0   7   6   43.30    2.30
   1   7   6   52.69    2.60
   2   7   6   44.00    1.90
   3   7   6    1.30    1.30
   4   7   6   43.10    2.70
   5   7   6   66.19    3.10
  -6   8   6    7.70    1.50
  -5   8   6   46.90    2.00
  -4   8   6  207.88    4.60
  -3   8   6  361.46    7.60
  -2   8   6  290.57    6.70
  -1   8   6    3.00    1.20
   0   8   6  195.38    7.00
   1   8   6   69.29    2.30
   2   8   6    1.30    1.40
   3   8   6    1.60    1.30
   4   8   6  122.39    4.30
   5   8   6    9.20    1.70
  -6   9   6   32.40    1.90
  -5   9   6    0.50    1.10
  -4   9   6  169.68    6.70
  -3   9   6  222.48    5.00
  -2   9   6   83.99    2.60
  -1   9   6   24.90    1.70
   0   9   6  112.39    3.90
   1   9   6   20.60    1.70
   2   9   6    1.30    1.20
   3   9   6    1.90    1.20
   4   9   6    1.60    1.50
   5   9   6    4.00    1.60
  -5  10   6   27.00    1.50
  -4  10   6    1.50    0.90
  -3  10   6   41.10    1.80
  -2  10   6   85.29    2.50
  -1  10   6   12.10    1.50
   0  10   6   50.59    2.60
   1  10   6    1.10    1.00
   2  10   6   46.30    1.80
   3  10   6   31.00    1.90
   4  10   6  174.98    4.70
   5  10   6    0.00    1.80
  -5  11   6   28.80    1.50
  -4  11   6   10.40    1.10
  -3  11   6   64.39    3.60
  -2  11   6  200.38    5.40
  -1  11   6   54.79    2.00
   0  11   6   23.10    1.70
   1  11   6   10.70    1.30
   2  11   6    6.20    1.20
   3  11   6    2.10    1.00
   4  11   6   28.20    1.90
  -5  12   6    8.50    1.40
  -4  12   6    9.50    1.00
  -3  12   6    1.20    1.00
  -2  12   6   73.09    2.40
  -1  12   6   32.80    1.60
   0  12   6   39.50    2.00
   1  12   6    1.40    1.00
   2  12   6   35.80    1.80
   3  12   6   43.70    1.80
   4  12   6   10.60    1.30
  -4  13   6    6.90    1.10
  -3  13   6   19.80    1.30
  -2  13   6   32.30    1.80
  -1  13   6   13.00    1.20
   0  13   6   37.90    2.50
   1  13   6    4.30    0.90
   2  13   6    0.10    0.90
   3  13   6    4.90    1.00
   4  13   6   10.70    1.40
  -4  14   6    7.60    1.60
  -3  14   6   29.20    1.60
  -2  14   6    2.70    1.00
  -1  14   6   36.90    1.60
   0  14   6   47.80    2.00
   1  14   6   15.90    1.20
   2  14   6   17.30    1.20
   3  14   6   42.30    1.80
  -3  15   6    5.20    1.00
  -2  15   6   37.00    1.70
  -1  15   6  208.08    5.20
   0  15   6   28.00    1.70
   1  15   6    6.30    1.20
   2  15   6   21.70    1.30
  -2  16   6   88.89    3.30
  -1  16   6   94.79    3.60
   0  16   6   33.40    2.00
   1  16   6  195.58    6.70
  -6   0   7   10.00    3.00
  -4   0   7    1.30    1.90
  -3   0   7   37.00    2.80
  -2   0   7    0.00    2.70
  -1   0   7  347.97   17.00
   0   0   7    2.10    4.00
   1   0   7    8.30    2.40
   2   0   7    2.00    2.20
   3   0   7   56.19    4.40
   4   0   7    2.50    2.10
   5   0   7   17.00    2.70
  -6   1   7   59.99    2.80
  -4   1   7 1180.78   29.10
  -3   1   7   52.89    2.30
  -2   1   7   71.49    2.80
  -1   1   7  122.19    4.00
   0   1   7 1073.59   39.80
   1   1   7  332.27    8.40
   2   1   7  717.13   20.10
   3   1   7   24.90    3.30
   4   1   7   13.20    1.90
   5   1   7   19.10    2.10
  -6   2   7    5.70    1.50
  -5   2   7  139.49    4.30
  -4   2   7  617.84   15.50
  -3   2   7   13.10    1.50
  -2   2   7  175.78    5.70
  -1   2   7   27.40    2.10
   0   2   7  941.01   31.00
   1   2   7    9.80    2.00
   2   2   7    6.40    1.70
   3   2   7   55.49    3.00
   4   2   7  607.94   14.70
   5   2   7   14.70    2.00
  -6   3   7    8.20    1.40
  -5   3   7   86.99    3.20
  -4   3   7   36.40    2.00
  -3   3   7   83.99    2.70
  -2   3   7   45.00    2.50
  -1   3   7 1292.57   31.30
   0   3   7    9.10    1.80
   1   3   7   11.30    1.90
   2   3   7  403.96   11.90
   3   3   7  321.77    8.40
   4   3   7    5.20    2.20
   5   3   7  140.39    4.90
  -6   4   7    5.60    1.60
  -5   4   7    3.20    1.30
  -4   4   7   43.40    2.00
  -3   4   7    2.00    1.40
  -2   4   7  215.28    5.90
  -1   4   7  139.19    5.40
   0   4   7  483.95   16.20
   1   4   7   78.29    2.90
   2   4   7   26.30    2.30
   3   4   7   48.70    2.60
   4   4   7  215.98    6.80
   5   4   7   31.80    2.30
  -6   5   7   21.80    1.80
  -5   5   7    5.10    1.40
  -4   5   7  491.25   11.00
  -3   5   7  255.67    5.60
  -2   5   7    3.40    1.50
  -1   5   7  735.83   18.40
   0   5   7 1178.88   39.60
   1   5   7  213.58    5.80
   2   5   7  217.18    6.90
   3   5   7  398.56   11.80
   4   5   7   25.30    3.10
   5   5   7   79.09    3.60
  -6   6   7   12.00    2.20
  -5   6   7  289.87    8.60
  -4   6   7   17.70    1.60
  -3   6   7   22.20    1.60
  -2   6   7   12.60    1.70
  -1   6   7   66.09    2.50
   0   6   7  151.98    5.60
   1   6   7  293.97    6.80
   2   6   7    1.70    1.40
   3   6   7  275.47    7.30
   4   6   7    9.10    2.10
   5   6   7   20.30    2.00
  -6   7   7    2.00    2.10
  -5   7   7   37.00    2.10
  -4   7   7   92.99    3.60
  -3   7   7    5.10    1.30
  -2   7   7    5.50    1.40
  -1   7   7   21.10    1.60
   0   7   7  632.74   18.50
   1   7   7   36.50    2.00
   2   7   7    4.50    1.30
   3   7   7  344.17    8.90
   4   7   7   65.09    3.00
   5   7   7   24.40    2.00
  -5   8   7   56.49    2.30
  -4   8   7    8.90    1.30
  -3   8   7    3.40    1.20
  -2   8   7    3.70    1.40
  -1   8   7    2.50    1.10
   0   8   7    7.50    1.70
   1   8   7  124.29    3.40
   2   8   7    4.40    1.20
   3   8   7  230.58    6.30
   4   8   7    4.20    1.80
   5   8   7    0.00    1.90
  -5   9   7   14.70    1.30
  -4   9   7    9.70    1.20
  -3   9   7   14.80    1.90
  -2   9   7   12.50    1.50
  -1   9   7  155.28    4.20
   0   9   7   67.39    2.70
   1   9   7   27.10    1.60
   2   9   7    2.30    1.10
   3   9   7  172.18    4.70
   4   9   7   12.60    1.80
   5   9   7   13.60    1.90
  -5  10   7   26.50    1.50
  -4  10   7   11.00    1.20
  -3  10   7   13.60    1.30
  -2  10   7  233.28    6.30
  -1  10   7   28.80    1.60
   0  10   7   32.50    1.90
   1  10   7    0.90    1.10
   2  10   7   15.90    1.50
   3  10   7    5.60    1.20
   4  10   7    0.90    1.40
  -4  11   7   39.80    1.70
  -3  11   7    7.00    1.10
  -2  11   7    3.80    1.20
  -1  11   7  129.19    3.60
   0  11   7    2.40    2.00
   1  11   7   36.30    1.80
   2  11   7   29.20    1.50
   3  11   7   35.80    1.70
   4  11   7    0.00    1.60
  -4  12   7    0.80    1.10
  -3  12   7    2.40    1.00
  -2  12   7    3.40    1.10
  -1  12   7   52.99    1.90
   0  12   7   27.00    1.50
   1  12   7    0.90    0.90
   2  12   7    5.80    1.10
   3  12   7    2.80    1.00
  -3  13   7   12.30    1.20
  -2  13   7    1.20    1.00
  -1  13   7  122.99    3.40
   0  13   7   10.30    1.40
   1  13   7   23.30    1.30
   2  13   7   45.20    1.70
   3  13   7   40.90    1.80
  -3  14   7    8.60    1.00
  -2  14   7    1.00    0.90
  -1  14   7    0.80    1.00
   0  14   7   18.40    1.90
   1  14   7   17.30    1.10
   2  14   7    1.60    0.80
  -2  15   7  114.19    4.10
  -1  15   7  328.17   11.00
   1  15   7    3.00    0.90
  -5   0   8    1.10    1.50
  -4   0   8   40.90    2.70
  -3   0   8    1.90    1.80
  -2   0   8  517.95   14.80
  -1   0   8    4.10    2.00
   0   0   8  211.78   15.20
   1   0   8    0.00    2.50
   2   0   8    4.80    2.10
   3   0   8    1.90    2.10
   4   0   8  210.78    7.90
   5   0   8    6.30    2.40
  -6   1   8   29.10    3.20
  -5   1   8    0.00    1.00
  -4   1   8   77.19    2.60
  -3   1   8   83.09    2.80
  -2   1   8   93.79    2.60
  -1   1   8  527.65   13.00
   0   1   8  180.88    7.60
   1   1   8   61.89    2.80
   2   1   8  445.56   11.00
   3   1   8  137.89    4.00
   4   1   8   13.60    1.60
   5   1   8   19.80    2.60
  -6   2   8   12.40    2.50
  -5   2   8  279.97    7.20
  -4   2   8   30.10    1.80
  -3   2   8    0.70    1.30
  -2   2   8   38.10    1.90
  -1   2   8  116.89    4.10
   0   2   8  454.15   15.30
   1   2   8  698.53   17.00
   2   2   8    9.60    1.70
   3   2   8  182.88    5.10
   4   2   8  125.89    3.70
   5   2   8   20.10    2.30
  -6   3   8  103.39    6.00
  -5   3   8   32.60    1.60
  -4   3   8  375.36   11.80
  -3   3   8    1.60    1.20
  -2   3   8   15.20    1.80
  -1   3   8   44.30    2.30
   0   3   8  683.23   22.60
   1   3   8    1.80    1.60
   2   3   8    1.70    1.60
   3   3   8  169.98    5.30
   4   3   8    0.80    1.50
   5   3   8    3.30    1.70
  -6   4   8   41.60    1.70
  -5   4   8  172.08    4.70
  -4   4   8  146.89    4.20
  -3   4   8  232.38    5.50
  -2   4   8  146.09    6.00
  -1   4   8   75.99    2.90
   0   4   8  123.09    4.90
   1   4   8  318.77    8.20
   2   4   8  234.68    6.20
   3   4   8  461.25   13.50
   4   4   8   65.79    2.70
   5   4   8    4.30    2.10
  -5   5   8   74.99    2.70
  -4   5   8   45.40    1.80
  -3   5   8  126.19    3.40
  -2   5   8  196.78    6.30
  -1   5   8   63.49    3.00
   0   5   8    7.90    2.60
   1   5   8  119.69    3.20
   2   5   8  378.26   11.20
   3   5   8  167.38    5.40
   4   5   8   33.40    2.40
   5   5   8   35.90    2.70
  -5   6   8    1.00    0.90
  -4   6   8   40.40    1.60
  -3   6   8    0.70    1.10
  -2   6   8    2.60    1.60
  -1   6   8   55.19    2.80
   0   6   8  546.35   20.60
   1   6   8  152.68    3.90
   2   6   8   21.40    2.00
   3   6   8    4.70    1.80
   4   6   8  387.56   13.40
   5   6   8    2.50    1.80
  -5   7   8    0.80    0.90
  -4   7   8   13.70    1.20
  -3   7   8   31.50    1.70
  -2   7   8    2.60    1.30
  -1   7   8   69.39    2.70
   0   7   8   12.40    1.90
   1   7   8   45.70    1.80
   2   7   8   10.60    2.30
   3   7   8    0.40    1.60
   4   7   8   22.90    1.90
  -5   8   8    6.20    1.20
  -4   8   8    7.00    1.10
  -3   8   8   34.80    1.70
  -2   8   8   21.40    1.80
  -1   8   8  142.39    4.20
   0   8   8   86.59    3.30
   1   8   8    3.60    1.20
   2   8   8    2.10    1.30
   3   8   8    9.50    1.70
   4   8   8  181.58    6.60
  -4   9   8    6.60    1.10
  -3   9   8   18.80    1.40
  -2   9   8    8.80    1.40
  -1   9   8    5.70    1.40
   0   9   8   51.29    2.90
   1   9   8    5.80    1.00
   2   9   8   14.80    1.30
   3   9   8   25.70    2.30
   4   9   8    2.10    1.90
  -4  10   8    8.30    1.10
  -3  10   8    2.80    1.00
  -2  10   8    1.10    1.10
  -1  10   8    2.80    1.20
   0  10   8  397.76   15.20
   1  10   8   16.50    1.20
   2  10   8    0.30    1.00
   3  10   8    1.30    1.40
  -4  11   8   36.20    1.50
  -3  11   8   32.40    1.30
  -2  11   8    0.30    1.10
  -1  11   8    1.20    1.20
   0  11   8  183.88    7.30
   1  11   8    1.30    0.90
   2  11   8    0.80    1.00
   3  11   8    9.40    1.80
  -3  12   8    0.80    1.10
  -2  12   8  118.29    3.30
  -1  12   8  103.49    3.40
   0  12   8   38.30    2.20
   1  12   8    0.00    0.90
   2  12   8    2.60    1.00
  -2  13   8    0.00    1.70
  -1  13   8   38.90    2.00
   0  13   8    3.70    3.00
   1  13   8    2.20    1.00
  -1  14   8    2.70    1.20
   0  14   8    1.20    1.90
  -5   0   9  338.67   12.00
  -4   0   9    1.50    1.50
  -3   0   9   41.50    2.60
  -2   0   9    0.40    1.60
  -1   0   9  306.87   11.20
   0   0   9    0.10    2.50
   1   0   9   19.10    2.40
   2   0   9    1.20    2.30
   3   0   9   50.59    3.60
   4   0   9    1.00    2.10
  -5   1   9   53.89    1.90
  -4   1   9  197.98    5.30
  -3   1   9  153.98    4.40
  -2   1   9   62.79    2.00
  -1   1   9   39.10    1.90
   0   1   9  199.48    7.30
   1   1   9   59.99    2.60
   2   1   9   78.59    3.50
   3   1   9   58.59    2.50
   4   1   9   10.40    1.60
  -5   2   9   65.29    2.20
  -4   2   9  132.59    3.70
  -3   2   9   26.30    2.10
  -2   2   9    0.60    1.30
  -1   2   9   31.20    1.70
   0   2   9    1.30    1.90
   1   2   9    0.60    1.70
   2   2   9  101.09    3.70
   3   2   9    9.20    1.50
   4   2   9   18.50    1.60
  -5   3   9    3.10    0.90
  -4   3   9   17.50    1.30
  -3   3   9   55.19    1.90
  -2   3   9  107.29    3.30
  -1   3   9  332.37    8.40
   0   3   9   41.10    2.80
   1   3   9   16.00    1.80
   2   3   9    0.80    1.90
   3   3   9  122.09    4.00
   4   3   9   16.10    1.60
  -5   4   9    4.60    1.10
  -4   4   9    6.90    1.10
  -3   4   9   73.19    2.20
  -2   4   9   61.39    2.30
  -1   4   9  377.86   11.00
   0   4   9   74.29    3.50
   1   4   9    9.50    1.60
   2   4   9   20.60    1.70
   3   4   9   52.69    2.30
   4   4   9  176.48    8.70
  -5   5   9    7.20    1.10
  -4   5   9   14.20    1.30
  -3   5   9    5.10    1.30
  -2   5   9   42.50    2.20
  -1   5   9  224.68    7.10
   0   5   9  233.68    9.30
   1   5   9   81.09    3.10
   2   5   9    5.50    1.40
   3   5   9   32.80    1.80
   4   5   9    1.90    1.70
  -4   6   9   15.90    1.40
  -3   6   9   18.60    1.30
  -2   6   9   29.30    1.80
  -1   6   9   78.29    3.20
   0   6   9    8.30    2.40
   1   6   9  108.39    3.70
   2   6   9    9.50    1.50
   3   6   9    3.90    1.30
   4   6   9    6.10    1.70
  -4   7   9   62.99    2.50
  -3   7   9   21.70    1.30
  -2   7   9    1.80    1.20
  -1   7   9   52.69    2.50
   0   7   9  260.97   10.30
   1   7   9   25.40    1.80
   2   7   9  124.29    4.00
   3   7   9   64.29    2.50
  -4   8   9   23.60    1.70
  -3   8   9    9.50    1.10
  -2   8   9   40.50    1.90
  -1   8   9    6.80    1.60
   0   8   9    2.70    1.90
   1   8   9   28.40    1.90
   2   8   9   12.70    1.40
   3   8   9   50.29    2.70
  -4   9   9   13.70    1.40
  -3   9   9    8.10    1.00
  -2   9   9    1.60    1.30
  -1   9   9  123.19    4.90
   0   9   9    4.60    2.00
   1   9   9    3.50    1.30
   2   9   9    8.80    1.50
   3   9   9   89.89    4.90
  -3  10   9   21.80    1.90
  -2  10   9   51.69    2.40
  -1  10   9    3.40    3.00
   0  10   9    7.40    1.70
   1  10   9   22.80    2.00
   2  10   9   40.20    2.20
  -2  11   9    0.70    0.90
  -1  11   9   37.30    1.80
   0  11   9   61.99    3.70
   1  11   9   24.20    2.30
  -1  12   9  137.09    5.10
   0  12   9   11.10    2.50
  -4   0  10   45.30    2.30
  -3   0  10    0.50    1.40
  -2   0  10    8.90    1.90
  -1   0  10    0.20    1.70
   0   0  10   33.80    2.90
   1   0  10    1.00    3.40
   2   0  10    7.60    2.00
   3   0  10    0.30    1.80
  -4   1  10    8.40    1.00
  -3   1  10   19.20    1.40
  -2   1  10   40.30    1.90
  -1   1  10  134.09    3.80
   0   1  10   31.80    2.00
   1   1  10    0.00    1.30
   2   1  10    7.00    1.40
   3   1  10   10.30    1.40
  -4   2  10   33.80    1.50
  -3   2  10    1.40    1.10
  -2   2  10   16.90    1.30
  -1   2  10   46.00    1.90
   0   2  10   34.00    2.10
   1   2  10    3.10    1.30
   2   2  10    3.10    1.40
   3   2  10    6.50    1.30
  -4   3  10   21.80    1.30
  -3   3  10    1.50    1.10
  -2   3  10   11.70    1.20
  -1   3  10   10.30    1.30
   0   3  10  273.47    9.50
   1   3  10   22.00    1.60
   2   3  10   33.80    1.80
   3   3  10    0.50    1.30
  -4   4  10   50.89    2.00
  -3   4  10   18.40    1.30
  -2   4  10    0.40    1.00
  -1   4  10    8.80    1.30
   0   4  10    4.30    1.60
   1   4  10   34.70    2.10
   2   4  10   35.30    1.80
   3   4  10  133.79    4.80
  -4   5  10   48.80    1.90
  -3   5  10   15.80    1.20
  -2   5  10   25.50    1.40
  -1   5  10   19.80    1.40
   0   5  10   37.30    2.90
   1   5  10   17.80    1.70
   2   5  10    1.10    1.30
   3   5  10   42.10    2.10
  -3   6  10   39.00    1.60
  -2   6  10   13.30    1.20
  -1   6  10    0.20    1.10
   0   6  10   12.80    2.00
   1   6  10    3.00    1.40
   2   6  10   32.90    1.90
   3   6  10    1.80    1.70
  -3   7  10   12.50    1.10
  -2   7  10    8.60    1.10
  -1   7  10   59.19    2.30
   0   7  10   32.50    3.20
   1   7  10   10.50    1.50
   2   7  10   10.20    1.40
  -3   8  10    9.80    1.30
  -2   8  10   49.40    1.90
  -1   8  10   22.40    1.40
   0   8  10    0.10    1.60
   1   8  10   34.80    2.10
   2   8  10    5.70    1.60
  -2   9  10   12.00    1.10
  -1   9  10    0.50    1.20
   0   9  10  234.48   15.90
   1   9  10   73.29    4.00
  -1  10  10  138.89    4.20
   0  10  10   88.39    4.70
  -3   0  11    0.00    1.40
  -2   0  11    0.00    1.70
  -1   0  11   81.69    3.50
   0   0  11    3.90    2.70
   1   0  11   34.50    2.60
   2   0  11    0.00    1.60
  -3   1  11    4.80    1.20
  -2   1  11    1.10    1.20
  -1   1  11    0.90    1.00
   0   1  11  133.49    5.50
   1   1  11   19.80    1.50
   2   1  11   28.60    1.60
  -3   2  11    5.60    1.20
  -2   2  11   33.70    2.00
  -1   2  11   16.50    1.40
   0   2  11   34.10    2.20
   1   2  11    2.60    1.10
   2   2  11    3.60    1.10
  -3   3  11    3.90    1.20
  -2   3  11    7.80    1.20
  -1   3  11   10.20    1.20
   0   3  11    1.20    1.60
   1   3  11   17.10    1.60
   2   3  11    8.90    1.20
  -2   4  11   12.30    1.30
  -1   4  11    7.90    1.20
   0   4  11    1.90    2.40
   1   4  11    0.50    1.00
  -2   5  11    3.10    1.30
  -1   5  11   26.20    1.90
   0   5  11   57.09    4.50
   1   5  11    5.70    1.10
  -2   6  11    7.90    1.80
  -1   6  11   60.59    2.60
   0   6  11   93.89    5.00
   1   6  11   49.30    2.30
_computing_structure_solution     'SHELXT 2014/4 (Sheldrick, 2014)'
;
_shelx_hkl_checksum     45733
_shelx_res_file
;
    lk149_a.res created by SHELXL-2014/7
TITL lk149_a.res in P2(1)/n
CELL  1.54178   6.5296  15.7145   9.5550   90.000   93.327   90.000
ZERR    4.000   0.0005   0.0013   0.0007    0.000    0.004    0.000
LATT 1
SYMM 1/2-X, 1/2+Y, 1/2-Z
SFAC C  H  N  F  P
UNIT 28  28  8  24  4
L.S. 5
BOND $H
ACTA 137
FMAP 2
PLAN 5
SIZE 0.058 0.174 0.195
CONF
EQIV $1 -x+1/2, y+1/2, -z+3/2
HTAB C1 F4_$1
EQIV $2 x+1/2, -y+3/2, z+1/2
HTAB C1 F6_$2
EQIV $3 -x+3/2, y+1/2, -z+3/2
HTAB C5 F5_$3
TEMP -123
WGHT    0.063200    0.605300
EXTI    0.004547
FVAR       0.79654
N1    3    0.417557    0.866807    0.803981    11.00000    0.02518    0.02274 =
         0.02712   -0.00164    0.00113    0.00184
N2    3   -0.059807    0.771568    0.782368    11.00000    0.03492    0.03364 =
         0.04780    0.00268    0.00293   -0.00433
C1    1    0.380348    0.856538    0.954597    11.00000    0.03811    0.04139 =
         0.02481   -0.00113   -0.00028    0.00306
AFIX 137
H1A   2    0.261941    0.891079    0.977595    11.00000   -1.50000
H1B   2    0.501784    0.875192    1.011516    11.00000   -1.50000
H1C   2    0.352715    0.796552    0.974268    11.00000   -1.50000
AFIX   0
C2    1    0.275683    0.838968    0.704366    11.00000    0.02637    0.01950 =
         0.03068    0.00005   -0.00065    0.00334
C3    1    0.307750    0.846698    0.564427    11.00000    0.03618    0.02486 =
         0.03098    0.00014   -0.00230    0.00023
AFIX  43
H3    2    0.208421    0.826513    0.495749    11.00000   -1.20000
AFIX   0
C4    1    0.487293    0.884412    0.524600    11.00000    0.04328    0.02728 =
         0.03242    0.00185    0.00824    0.00215
AFIX  43
H4    2    0.512864    0.889918    0.428152    11.00000   -1.20000
AFIX   0
C5    1    0.628065    0.913787    0.625897    11.00000    0.03227    0.02815 =
         0.04529    0.00008    0.00931   -0.00120
AFIX  43
H5    2    0.750568    0.940657    0.599971    11.00000   -1.20000
AFIX   0
C6    1    0.589885    0.903905    0.765534    11.00000    0.02729    0.02668 =
         0.03915   -0.00401    0.00025   -0.00010
AFIX  43
H6    2    0.687641    0.923784    0.835506    11.00000   -1.20000
AFIX   0
C7    1    0.090585    0.800903    0.750903    11.00000    0.03008    0.02497 =
         0.03008    0.00086   -0.00327    0.00030
P1    5    0.421052    0.581200    0.730072    11.00000    0.02829    0.02489 =
         0.02484    0.00086    0.00222    0.00132
F1    4    0.395199    0.667248    0.816155    11.00000    0.05462    0.03391 =
         0.06032   -0.01669   -0.00274    0.01163
F2    4    0.664299    0.592308    0.741576    11.00000    0.02833    0.04766 =
         0.05199    0.00006    0.00218    0.00002
F3    4    0.406548    0.632473    0.586612    11.00000    0.04821    0.06175 =
         0.03995    0.02288    0.00361    0.00339
F4    4    0.448214    0.494108    0.647854    11.00000    0.05999    0.03866 =
         0.05393   -0.01922    0.01042   -0.00244
F5    4    0.430849    0.529815    0.873644    11.00000    0.05279    0.05452 =
         0.03468    0.01712    0.00739    0.01118
F6    4    0.177048    0.569091    0.719037    11.00000    0.02872    0.06134 =
         0.04282    0.00248    0.00169   -0.00468
HKLF 4
REM  lk149_a.res in P2(1)/n
REM R1 =  0.0421 for    1692 Fo > 4sig(Fo)  and  0.0469 for all    1895 data
REM    147 parameters refined using      0 restraints
END
WGHT      0.0632      0.6053
REM Highest difference peak  0.313,  deepest hole -0.330,  1-sigma level  0.065
Q1    1   0.3164  0.5192  0.6159  11.00000  0.05    0.31
Q2    1   0.4583  0.4962  0.8021  11.00000  0.05    0.29
Q3    1   0.4918  0.6516  0.6481  11.00000  0.05    0.26
Q4    1   0.4361  0.5385  0.5901  11.00000  0.05    0.26
Q5    1   0.3334  0.5212  0.8006  11.00000  0.05    0.25
;
_shelx_res_checksum     53383
data_2
_audit_creation_method     'SHELXL-2014/7'
_database_code_depnum_ccdc_archive     'CCDC 1859709'
_chemical_name_systematic
;
3-Cyano-1-methylpyridinium hexafluoridophosphate
;
_chemical_name_common     ?
_chemical_formula_moiety     'C7 H7 N2 +, F6 P -'
_chemical_formula_sum     'C7 H7 F6 N2 P'
_chemical_formula_iupac     'C7 H7 N2 +, P F6 -'
_chemical_formula_weight     264.12
_chemical_melting_point     ?
_shelx_space_group_comment
;
The symmetry employed for this shelxl refinement is uniquely defined
by the following loop, which should always be used as a source of
symmetry information in preference to the above space-group names.
They are only intended as comments.
;
_space_group_crystal_system     orthorhombic
_space_group_name_H-M_alt     'P 21 21 21'
_space_group_name_Hall     'P 2ac 2ab'
loop_
    _space_group_symop_operation_xyz
    'x, y, z'
    '-x+1/2, -y, z+1/2'
    '-x, y+1/2, -z+1/2'
    'x+1/2, -y+1/2, -z'
_cell_length_a     7.8484(2)
_cell_length_b     10.8964(2)
_cell_length_c     11.8669(3)
_cell_angle_alpha     90
_cell_angle_beta     90
_cell_angle_gamma     90
_cell_volume     1014.85(4)
_cell_formula_units_Z     4
_cell_measurement_reflns_used     9953
_cell_measurement_theta_min     3.7248
_cell_measurement_theta_max     72.4017
_cell_measurement_temperature     150(2)
_exptl_crystal_description     block
_exptl_crystal_colour     colourless
_exptl_crystal_size_max     0.260
_exptl_crystal_size_mid     0.191
_exptl_crystal_size_min     0.152
_exptl_crystal_density_diffrn     1.729
_exptl_crystal_density_meas     ?
_exptl_crystal_density_method     'not measured'
_exptl_crystal_F_000     528
_exptl_absorpt_coefficient_mu     3.093
_exptl_absorpt_correction_type     multi-scan
_exptl_absorpt_process_details
;
(<i>SADABS</i>; Bruker, 2015)
;
_shelx_estimated_absorpt_T_min     0.500
_shelx_estimated_absorpt_T_max     0.651
_exptl_absorpt_correction_T_min     0.59
_exptl_absorpt_correction_T_max     0.65
_diffrn_ambient_temperature     150(2)
_diffrn_radiation_type     CuK\a
_diffrn_radiation_wavelength     1.54178
_diffrn_radiation_monochromator     mirror
_diffrn_measurement_device_type     'Bruker D8 VENTURE PHOTON 100 CMOS'
_diffrn_measurement_method     '\w scans'
_diffrn_detector_area_resol_mean     10.4167
_diffrn_reflns_number     15204
_diffrn_reflns_av_R_equivalents     0.0339
_diffrn_reflns_theta_min     5.512
_diffrn_reflns_theta_max     72.299
_diffrn_reflns_theta_full     72.000
_diffrn_measured_fraction_theta_max     1.000
_diffrn_measured_fraction_theta_full     1.000
_diffrn_reflns_limit_h_min     -9
_diffrn_reflns_limit_h_max     9
_diffrn_reflns_limit_k_min     -13
_diffrn_reflns_limit_k_max     13
_diffrn_reflns_limit_l_min     -14
_diffrn_reflns_limit_l_max     14
_refine_special_details
;
Refinement of F^2^ against ALL reflections.  The weighted R-factor wR and
goodness of fit S are based on F^2^, conventional R-factors R are based
on F, with F set to zero for negative F^2^. The threshold expression of
F^2^ > 2sigma(F^2^) is used only for calculating R-factors(gt) etc. and is
not relevant to the choice of reflections for refinement.  R-factors based
on F^2^ are statistically about twice as large as those based on F, and R-
factors based on ALL data will be even larger. H-atoms were placed in
calculated positions (C---H = 0.95 - 0.98 \%A) and included as riding
contributions with isotropic displacement parameters 1.2 - 1.5 times those
of the attached carbon atoms. The anion is rotationally disordered over
two resolved sites about the F1...F4 axis in a 85/15 ratio. The disorder
was refined with restraints that the two components have the same
geometry.
;
_reflns_number_total     2009
_reflns_number_gt     1970
_reflns_threshold_expression     'I > 2\s(I)'
_refine_ls_structure_factor_coef     Fsqd
_refine_ls_matrix_type     full
_refine_ls_R_factor_all     0.0364
_refine_ls_R_factor_gt     0.0357
_refine_ls_wR_factor_gt     0.0939
_refine_ls_wR_factor_ref     0.0948
_refine_ls_goodness_of_fit_ref     1.079
_refine_ls_restrained_S_all     1.089
_refine_ls_number_reflns     2009
_refine_ls_number_parameters     160
_refine_ls_number_restraints     8
_refine_ls_hydrogen_treatment     constr
_refine_ls_weighting_scheme     calc
_refine_ls_weighting_details
              'w=1/[\s^2^(Fo^2^)+(0.0513P)^2^+0.5414P] where P=(Fo^2^+2Fc^2^)/3'
_atom_sites_solution_hydrogens     geom
_atom_sites_solution_primary     direct
_atom_sites_solution_secondary     difmap
_refine_ls_shift/su_max     0.000
_refine_ls_shift/su_mean     0.000
_refine_diff_density_max     0.347
_refine_diff_density_min     -0.357
_refine_ls_extinction_method
;
<i>SHELXL</i> (Sheldrick, 2015b)
;
_refine_ls_extinction_coef     0.0095(11)
_refine_ls_extinction_expression
                                  'Fc^*^=kFc[1+0.001xFc^2^\l^3^/sin(2\q)]^-1/4^'
_refine_ls_abs_structure_details
;
Flack <i>x</i> determined using 800 quotients
[(<i>I</i>^+^)-(<i>I</i>^-^)]/[(<i>I</i>^+^)+(<i>I</i>^-^)]
(Parsons <i>et al.</i>, 2013)
;
_refine_ls_abs_structure_Flack     0.040(6)
loop_
    _atom_type_symbol
    _atom_type_description
    _atom_type_scat_dispersion_real
    _atom_type_scat_dispersion_imag
    _atom_type_scat_source
    'C' 'C' 0.0181 0.0091
                         'International Tables Vol C Tables 4.2.6.8 and 6.1.1.4'
    'H' 'H' 0.0000 0.0000
                         'International Tables Vol C Tables 4.2.6.8 and 6.1.1.4'
    'N' 'N' 0.0311 0.0180
                         'International Tables Vol C Tables 4.2.6.8 and 6.1.1.4'
    'F' 'F' 0.0727 0.0534
                         'International Tables Vol C Tables 4.2.6.8 and 6.1.1.4'
    'P' 'P' 0.2955 0.4335
                         'International Tables Vol C Tables 4.2.6.8 and 6.1.1.4'
_computing_data_collection
;
<i>APEX2</i> (Bruker, 2015)
;
_computing_cell_refinement
;
<i>SAINT</i> (Bruker, 2015)
;
_computing_data_reduction
;
<i>SAINT</i> (Bruker, 2015)
;
_computing_structure_solution
;
<i>SHELXT</i> (Sheldrick, 2015a)
;
_computing_structure_refinement
;
<i>SHELXL</i> (Sheldrick, 2015b)
;
_computing_molecular_graphics
;
<i>DIAMOND</i> (Brandenburg & Putz, 2012)
;
_computing_publication_material
;
<i>SHELXTL</i> (Sheldrick, 2008a)
;
loop_
    _atom_site_type_symbol
    _atom_site_label
    _atom_site_fract_x
    _atom_site_fract_y
    _atom_site_fract_z
    _atom_site_U_iso_or_equiv
    _atom_site_adp_type
    _atom_site_calc_flag
    _atom_site_occupancy
    _atom_site_disorder_assembly
    _atom_site_disorder_group
    N N1 0.9719(3) 0.3953(2) 0.6993(2) 0.0309(5) Uani d 1 . .
    N N2 0.5379(5) 0.3571(3) 0.4213(3) 0.0543(8) Uani d 1 . .
    C C1 0.9963(5) 0.3420(3) 0.8133(3) 0.0446(8) Uani d 1 . .
    H H1A 1.0606 0.2652 0.8073 0.067 Uiso calc 1 . .
    H H1B 0.8849 0.3254 0.8475 0.067 Uiso calc 1 . .
    H H1C 1.0594 0.4001 0.8606 0.067 Uiso calc 1 . .
    C C2 0.8312(4) 0.3669(3) 0.6408(3) 0.0316(7) Uani d 1 . .
    H H2 0.7464 0.3157 0.6733 0.038 Uiso calc 1 . .
    C C3 0.8100(4) 0.4122(3) 0.5329(3) 0.0318(7) Uani d 1 . .
    C C4 0.9332(4) 0.4882(3) 0.4868(3) 0.0376(7) Uani d 1 . .
    H H4 0.9196 0.5206 0.4131 0.045 Uiso calc 1 . .
    C C5 1.0763(5) 0.5159(4) 0.5499(3) 0.0429(8) Uani d 1 . .
    H H5 1.1621 0.5680 0.5198 0.051 Uiso calc 1 . .
    C C6 1.0937(4) 0.4676(3) 0.6563(3) 0.0370(7) Uani d 1 . .
    H H6 1.1924 0.4856 0.6995 0.044 Uiso calc 1 . .
    C C7 0.6579(5) 0.3806(3) 0.4718(3) 0.0396(8) Uani d 1 . .
    P P1 0.53561(10) 0.67446(7) 0.67835(6) 0.0304(2) Uani d 1 . .
    F F1 0.6869(4) 0.6015(3) 0.7338(2) 0.0688(8) Uani d 1 . .
    F F4 0.3803(3) 0.7456(3) 0.6233(3) 0.0786(9) Uani d 1 . .
    F F2 0.6590(4) 0.7059(3) 0.5769(2) 0.0553(8) Uani d 0.848(3) A 1
    F F3 0.4755(4) 0.5537(3) 0.6115(3) 0.0647(9) Uani d 0.848(3) A 1
    F F5 0.5888(5) 0.7938(3) 0.7430(4) 0.0835(14) Uani d 0.848(3) A 1
    F F6 0.4049(4) 0.6385(2) 0.7769(2) 0.0522(8) Uani d 0.848(3) A 1
    F F2A 0.599(2) 0.664(2) 0.5531(6) 0.0553(8) Uani d 0.152(3) A 2
    F F3A 0.481(2) 0.5344(7) 0.6895(17) 0.0647(9) Uani d 0.152(3) A 2
    F F5A 0.606(2) 0.8092(8) 0.679(2) 0.0835(14) Uani d 0.152(3) A 2
    F F6A 0.4950(19) 0.6976(14) 0.8095(6) 0.0522(8) Uani d 0.152(3) A 2
loop_
    _atom_site_aniso_label
    _atom_site_aniso_U_11
    _atom_site_aniso_U_22
    _atom_site_aniso_U_33
    _atom_site_aniso_U_12
    _atom_site_aniso_U_13
    _atom_site_aniso_U_23
    N1 0.0269(11) 0.0281(12) 0.0378(13) 0.0013(11) 0.0057(11) 0.0006(10)
    N2 0.0478(18) 0.0555(19) 0.0597(19) -0.0142(16) -0.0071(18) -0.0133(16)
    C1 0.0425(19) 0.0486(19) 0.0428(17) -0.0023(15) -0.0016(15) 0.0112(15)
    C2 0.0278(15) 0.0254(13) 0.0416(16) -0.0037(12) 0.0070(12) -0.0030(11)
    C3 0.0314(15) 0.0234(13) 0.0406(16) -0.0029(12) 0.0030(13) -0.0071(12)
    C4 0.0423(19) 0.0321(15) 0.0385(16) -0.0098(14) 0.0023(14) -0.0003(13)
    C5 0.0374(18) 0.0435(19) 0.0477(19) -0.0147(15) 0.0036(15) 0.0047(15)
    C6 0.0286(15) 0.0370(17) 0.0453(18) -0.0060(13) 0.0026(13) 0.0000(14)
    C7 0.0397(17) 0.0359(16) 0.0431(17) -0.0079(14) -0.0002(15) -0.0096(15)
    P1 0.0261(4) 0.0322(4) 0.0331(4) 0.0031(3) 0.0033(3) 0.0003(3)
    F1 0.0616(15) 0.095(2) 0.0500(13) 0.0445(15) -0.0073(12) 0.0000(13)
    F4 0.0455(14) 0.090(2) 0.100(2) 0.0266(14) -0.0090(14) 0.0258(19)
    F2 0.0416(16) 0.078(2) 0.0465(14) -0.0058(14) 0.0129(13) 0.0148(14)
    F3 0.0441(13) 0.0667(17) 0.083(2) -0.0172(14) 0.0128(17) -0.0386(17)
    F5 0.0592(17) 0.0662(19) 0.125(4) -0.0103(14) 0.011(2) -0.064(2)
    F6 0.0469(15) 0.0530(16) 0.0567(15) 0.0087(11) 0.0262(13) 0.0062(12)
    F2A 0.0416(16) 0.078(2) 0.0465(14) -0.0058(14) 0.0129(13) 0.0148(14)
    F3A 0.0441(13) 0.0667(17) 0.083(2) -0.0172(14) 0.0128(17) -0.0386(17)
    F5A 0.0592(17) 0.0662(19) 0.125(4) -0.0103(14) 0.011(2) -0.064(2)
    F6A 0.0469(15) 0.0530(16) 0.0567(15) 0.0087(11) 0.0262(13) 0.0062(12)
_geom_special_details
;
 All esds (except the esd in the dihedral angle between two l.s. planes)
 are estimated using the full covariance matrix.  The cell esds are taken
 into account individually in the estimation of esds in distances, angles
 and torsion angles; correlations between esds in cell parameters are only
 used when they are defined by crystal symmetry.  An approximate (isotropic)
 treatment of cell esds is used for estimating esds involving l.s. planes.
;
loop_
    _geom_bond_atom_site_label_1
    _geom_bond_atom_site_label_2
    _geom_bond_site_symmetry_2
    _geom_bond_distance
    _geom_bond_publ_flag
    N1 C6 . 1.340(4) ?
    N1 C2 . 1.341(4) ?
    N1 C1 . 1.485(4) ?
    N2 C7 . 1.145(5) ?
    C1 H1A . 0.9800 ?
    C1 H1B . 0.9800 ?
    C1 H1C . 0.9800 ?
    C2 C3 . 1.382(5) ?
    C2 H2 . 0.9500 ?
    C3 C4 . 1.385(4) ?
    C3 C7 . 1.438(5) ?
    C4 C5 . 1.383(5) ?
    C4 H4 . 0.9500 ?
    C5 C6 . 1.375(5) ?
    C5 H5 . 0.9500 ?
    C6 H6 . 0.9500 ?
    P1 F5 . 1.567(3) ?
    P1 F5A . 1.569(6) ?
    P1 F2A . 1.572(6) ?
    P1 F1 . 1.573(2) ?
    P1 F2 . 1.582(2) ?
    P1 F4 . 1.586(3) ?
    P1 F3A . 1.590(6) ?
    P1 F6 . 1.604(2) ?
    P1 F3 . 1.607(3) ?
    P1 F6A . 1.608(6) ?
loop_
    _geom_angle_atom_site_label_1
    _geom_angle_atom_site_label_2
    _geom_angle_atom_site_label_3
    _geom_angle_site_symmetry_1
    _geom_angle_site_symmetry_3
    _geom_angle
    _geom_angle_publ_flag
    C6 N1 C2 . . 121.7(3) ?
    C6 N1 C1 . . 119.1(3) ?
    C2 N1 C1 . . 119.2(3) ?
    N1 C1 H1A . . 109.5 ?
    N1 C1 H1B . . 109.5 ?
    H1A C1 H1B . . 109.5 ?
    N1 C1 H1C . . 109.5 ?
    H1A C1 H1C . . 109.5 ?
    H1B C1 H1C . . 109.5 ?
    N1 C2 C3 . . 119.8(3) ?
    N1 C2 H2 . . 120.1 ?
    C3 C2 H2 . . 120.1 ?
    C2 C3 C4 . . 119.7(3) ?
    C2 C3 C7 . . 118.8(3) ?
    C4 C3 C7 . . 121.6(3) ?
    C5 C4 C3 . . 119.0(3) ?
    C5 C4 H4 . . 120.5 ?
    C3 C4 H4 . . 120.5 ?
    C6 C5 C4 . . 119.5(3) ?
    C6 C5 H5 . . 120.2 ?
    C4 C5 H5 . . 120.2 ?
    N1 C6 C5 . . 120.3(3) ?
    N1 C6 H6 . . 119.8 ?
    C5 C6 H6 . . 119.8 ?
    N2 C7 C3 . . 178.5(4) ?
    F5A P1 F2A . . 87.9(12) ?
    F5 P1 F1 . . 90.8(2) ?
    F5A P1 F1 . . 101.8(8) ?
    F2A P1 F1 . . 96.9(7) ?
    F5 P1 F2 . . 91.7(2) ?
    F1 P1 F2 . . 88.03(15) ?
    F5 P1 F4 . . 90.1(2) ?
    F5A P1 F4 . . 79.4(8) ?
    F2A P1 F4 . . 83.6(7) ?
    F1 P1 F4 . . 178.71(18) ?
    F2 P1 F4 . . 92.93(16) ?
    F5A P1 F3A . . 172.8(10) ?
    F2A P1 F3A . . 95.4(10) ?
    F1 P1 F3A . . 71.5(7) ?
    F4 P1 F3A . . 107.3(7) ?
    F5 P1 F6 . . 90.9(2) ?
    F1 P1 F6 . . 93.12(15) ?
    F2 P1 F6 . . 177.11(18) ?
    F4 P1 F6 . . 85.88(16) ?
    F5 P1 F3 . . 178.3(2) ?
    F1 P1 F3 . . 90.83(19) ?
    F2 P1 F3 . . 88.94(18) ?
    F4 P1 F3 . . 88.3(2) ?
    F6 P1 F3 . . 88.39(17) ?
    F5A P1 F6A . . 85.2(11) ?
    F2A P1 F6A . . 171.6(9) ?
    F1 P1 F6A . . 79.9(5) ?
    F4 P1 F6A . . 99.8(5) ?
    F3A P1 F6A . . 91.0(9) ?
loop_
    _geom_torsion_atom_site_label_1
    _geom_torsion_atom_site_label_2
    _geom_torsion_atom_site_label_3
    _geom_torsion_atom_site_label_4
    _geom_torsion_site_symmetry_1
    _geom_torsion_site_symmetry_2
    _geom_torsion_site_symmetry_3
    _geom_torsion_site_symmetry_4
    _geom_torsion
    _geom_torsion_publ_flag
    C6 N1 C2 C3 . . . . 0.3(4) ?
    C1 N1 C2 C3 . . . . -177.6(3) ?
    N1 C2 C3 C4 . . . . -0.9(4) ?
    N1 C2 C3 C7 . . . . -179.9(3) ?
    C2 C3 C4 C5 . . . . 0.7(5) ?
    C7 C3 C4 C5 . . . . 179.6(3) ?
    C3 C4 C5 C6 . . . . 0.2(5) ?
    C2 N1 C6 C5 . . . . 0.5(5) ?
    C1 N1 C6 C5 . . . . 178.5(3) ?
    C4 C5 C6 N1 . . . . -0.8(6) ?
loop_
    _geom_hbond_atom_site_label_D
    _geom_hbond_atom_site_label_H
    _geom_hbond_atom_site_label_A
    _geom_hbond_site_symmetry_A
    _geom_hbond_distance_DH
    _geom_hbond_distance_HA
    _geom_hbond_distance_DA
    _geom_hbond_angle_DHA
    C1 H1B F4 3_646 0.98 2.28 3.225(5) 161
    C2 H2 F6 3_646 0.95 2.34 3.253(4) 160
    C6 H6 F6 1_655 0.95 2.53 3.389(5) 150
_shelx_hkl_file
;
   2   0   0 8831.32  343.27
   2   0   0 9999.00  343.37
   2   0   0 8681.73  347.77
   2   0   0 8732.23  346.67
   2   0   0 9622.64  347.17
   3   0   0    0.00    1.10
   3   0   0    1.90    2.00
   3   0   0   -0.70    1.00
   3   0   0   -0.60    0.90
   3   0   0   -0.40    0.50
   4   0   0  117.69    8.00
   4   0   0  117.39    6.10
   4   0   0  125.89    6.80
  -4   0   0  118.79    5.70
   4   0   0  117.99    6.30
   5   0   0   -0.10    4.20
   5   0   0    0.10    1.50
  -5   0   0   -1.10    1.30
   6   0   0  243.68   13.20
  -6   0   0  254.87   10.90
  -6   0   0  263.77   10.70
  -6   0   0  241.58   10.80
  -6   0   0  251.67   10.50
  -6   0   0  243.78   10.80
  -6   0   0  249.08   10.70
  -7   0   0   -3.10    2.00
  -7   0   0    0.70    1.40
  -7   0   0   -0.40    1.60
  -7   0   0   -0.10    1.60
  -7   0   0    2.30    1.60
  -7   0   0    2.70    1.80
  -8   0   0   80.49    4.20
  -8   0   0   80.19    4.30
  -8   0   0   72.19    4.70
  -8   0   0   83.29    4.50
  -9   0   0    0.40    0.90
  -9   0   0    0.50    1.10
  -9   0   0    0.40    1.00
  -9   0   0    1.40    1.50
   0   0   1   -4.40    0.10
   0   0   1   -4.40    0.20
   0   0   1   -4.60    0.20
   0   0  -1   -4.40    0.20
   1   0   1 2903.31  128.69
  -1   0   1 3877.91  128.79
  -1   0   1 3679.03  126.99
  -1   0   1 3421.76  129.39
   1   0   1 3240.48  126.79
   1   0  -1 3564.54  128.39
   1   0  -1 3537.05  126.49
  -1   0  -1 3195.68  127.09
   1   0  -1 3544.85  128.79
  -1   0  -1 3168.78  126.69
  -1   0  -1 3096.79  128.89
   1   0  -1 3337.37  131.99
   2   0   1  463.05   20.60
   2   0   1  531.45   19.80
   2   0   1  523.75   19.80
  -2   0   1  555.74   19.80
   2   0  -1  505.95   21.30
   2   0  -1  495.75   20.20
   2   0  -1  529.45   21.00
   2   0  -1  497.55   19.80
  -2   0  -1  555.34   21.00
  -2   0  -1  485.75   19.80
   3   0   1  243.28   11.50
   3   0   1  235.28   10.10
   3   0   1  233.28   10.00
   3   0  -1  234.48   11.60
   3   0  -1  244.28   11.40
   3   0  -1  248.08   10.30
   3   0  -1  250.07   12.50
  -4   0   1   77.79    4.40
   4   0   1   81.99    6.70
   4   0   1   83.59    4.80
   4   0   1   81.99    4.60
  -4   0  -1   71.99    4.30
   4   0  -1   73.79    6.30
   4   0  -1   83.39    6.20
   4   0  -1   76.19    4.90
   5   0   1   76.89    5.80
  -5   0   1   80.89    4.40
   5   0   1   78.89    5.40
   5   0   1   76.99    9.30
   5   0  -1   71.49    9.10
   5   0  -1   77.99    5.40
  -5   0  -1   79.09    4.50
   5   0  -1   73.79    6.00
  -6   0   1    5.90    1.70
  -6   0   1    8.10    2.70
  -6   0   1    8.70    1.90
  -6   0   1    6.00    2.20
   6   0   1    6.90    3.70
  -6   0   1    6.80    2.10
  -6   0   1    7.10    2.20
  -6   0  -1    6.50    2.50
  -6   0  -1    4.50    1.80
   6   0  -1    7.40    6.10
  -6   0  -1    5.10    2.00
   6   0  -1    7.60    3.80
  -6   0  -1    2.60    1.80
  -6   0  -1    4.10    1.70
  -6   0  -1    5.10    1.60
  -7   0   1   12.50    2.90
  -7   0   1   12.10    2.60
  -7   0   1    8.00    1.70
  -7   0   1   11.80    2.80
  -7   0   1   13.30    2.80
  -7   0   1    9.70    2.50
  -7   0  -1    9.60    2.40
  -7   0  -1   12.50    2.40
  -7   0  -1   11.20    2.50
  -7   0  -1    9.50    2.80
  -7   0  -1    9.00    2.70
  -7   0  -1   11.20    2.20
  -8   0   1   34.30    3.30
  -8   0   1   34.10    3.00
  -8   0   1   36.70    2.80
  -8   0   1   29.90    3.20
  -8   0   1   37.10    2.90
  -8   0  -1   37.70    3.00
  -8   0  -1   32.50    3.20
  -8   0  -1   39.90    3.10
  -8   0  -1   37.40    2.70
  -8   0  -1   33.40    2.80
  -9   0   1    3.90    1.20
  -9   0   1    4.20    1.30
  -9   0   1    4.90    1.10
  -9   0   1    4.60    1.70
  -9   0  -1    2.80    1.10
  -9   0  -1    5.50    1.40
  -9   0  -1    3.40    1.00
   0   0   2 3130.39  116.39
   0   0   2 3268.27  117.39
   0   0   2 2842.32  118.79
   0   0  -2 3006.70  119.19
   0   0  -2 3166.78  120.59
   0   0  -2 3084.19  116.29
   0   0  -2 3138.99  116.19
   1   0   2  206.38    9.20
  -1   0   2  228.98    8.80
   1   0   2  228.88    8.60
  -1   0   2  183.88    8.90
   1   0   2  229.58    8.50
  -1   0   2  210.58    8.40
   1   0  -2  209.38   10.00
  -1   0  -2  209.28    8.50
  -1   0  -2  219.88    9.30
   1   0  -2  210.28    8.50
   1   0  -2  210.68    9.10
  -1   0  -2  209.18    8.60
   1   0  -2  191.38    8.80
  -1   0  -2  225.78    8.70
   2   0   2 1607.04   54.79
   2   0   2 1455.05   54.69
  -2   0   2 1297.77   55.49
  -2   0   2 1357.46   54.49
   2   0   2 1424.06   55.99
   2   0  -2 1556.84   55.89
  -2   0  -2 1483.35   54.79
   2   0  -2 1521.65   54.79
   2   0  -2 1394.16   57.09
  -2   0  -2 1473.55   56.19
   3   0   2  573.24   25.30
   3   0   2  617.34   23.70
  -3   0   2  639.84   23.60
   3   0   2  593.94   23.70
   3   0  -2  607.34   26.00
   3   0  -2  614.74   25.60
  -3   0  -2  598.74   25.80
   4   0   2  267.17   11.70
   4   0   2  269.87   11.80
  -4   0   2  255.97   11.00
   4   0   2  271.27   14.30
   4   0  -2  278.57   12.30
   4   0  -2  268.17   14.10
   4   0  -2  274.87   14.40
  -4   0  -2  260.17   11.10
   5   0   2    2.60    2.90
   5   0   2    1.30    1.80
  -5   0   2    0.30    1.30
   5   0  -2    1.00    4.40
  -5   0  -2   -0.40    1.70
   5   0  -2    0.30    4.60
  -5   0  -2    1.40    1.90
  -5   0  -2    0.60    1.30
  -5   0  -2    3.40    2.10
   5   0  -2    0.50    1.40
  -6   0   2    2.90    1.50
  -6   0   2    2.20    2.10
  -6   0   2    2.90    1.60
  -6   0   2    0.80    1.80
  -6   0   2    0.60    2.10
   6   0   2    4.60    3.80
  -6   0  -2    1.50    1.70
  -6   0  -2   -0.60    1.40
  -6   0  -2    2.40    2.40
   6   0  -2    3.50    3.30
  -6   0  -2    6.00    1.90
  -6   0  -2    0.90    1.80
  -6   0  -2    0.40    1.30
   6   0  -2    0.30    6.10
  -7   0   2  556.94   21.30
  -7   0   2  558.34   21.30
  -7   0   2  559.04   21.80
  -7   0   2  543.95   21.40
  -7   0   2  517.25   21.50
  -7   0  -2  549.54   21.40
  -7   0  -2  539.35   21.60
  -7   0  -2  548.65   21.90
  -7   0  -2  535.75   21.30
  -7   0  -2  541.85   21.60
  -8   0   2   24.40    3.00
  -8   0   2   27.20    3.10
  -8   0   2   30.40    2.80
  -8   0   2   27.70    3.20
  -8   0   2   33.50    2.70
  -8   0  -2   28.40    3.00
  -8   0  -2   31.60    2.80
  -8   0  -2   30.40    2.60
  -8   0  -2   32.40    2.60
  -8   0  -2   31.80    2.80
  -9   0   2   38.80    3.30
  -9   0   2   35.30    2.30
  -9   0   2   37.80    2.50
  -9   0   2   30.70    2.90
  -9   0  -2   36.10    2.50
  -9   0  -2   34.80    2.40
  -9   0  -2   33.70    2.20
  -9   0  -2   34.50    2.20
   0   0   3   -0.10    0.50
   0   0   3   -0.10    0.30
   0   0   3   -0.30    0.60
   0   0  -3    0.70    0.60
   0   0  -3    1.00    0.80
   0   0  -3    0.60    0.90
   0   0  -3    0.30    0.90
  -1   0   3  807.52   32.40
   1   0   3  924.11   32.20
  -1   0   3  801.22   32.80
  -1   0   3  799.02   32.10
   1   0   3  858.61   33.30
   1   0   3  813.32   32.10
   1   0  -3  829.62   34.50
  -1   0  -3  859.01   32.90
   1   0  -3  821.32   32.10
  -1   0  -3  852.81   32.30
   1   0  -3  860.31   32.60
   1   0  -3  844.92   33.10
  -1   0  -3  910.71   32.90
   1   0  -3  824.22   34.10
  -2   0   3   52.29    3.40
  -2   0   3   55.19    4.00
   2   0   3   55.89    4.30
   2   0   3   64.89    3.30
   2   0   3   57.49    3.20
  -2   0   3   53.59    3.00
  -2   0  -3   58.09    3.60
  -2   0  -3   59.39    4.60
   2   0  -3   52.69    4.70
   2   0  -3   59.99    4.30
   3   0   3  336.07   14.50
   3   0   3  311.37   17.00
   3   0   3  383.36   14.60
  -3   0   3  371.96   14.30
   3   0  -3  358.56   17.40
   3   0  -3  343.77   16.50
  -4   0   3  682.93   26.40
   4   0   3  684.93   27.50
   4   0   3  682.83   27.50
   4   0   3  722.63   30.90
  -4   0  -3  647.14   26.50
   4   0  -3  697.23   30.10
   4   0  -3  715.83   31.40
   4   0  -3  661.73   27.90
   5   0   3   30.40    4.40
  -5   0   3   31.50    3.20
  -5   0   3   31.60    2.90
  -5   0   3   33.40    4.20
  -5   0   3   30.50    3.20
   5   0  -3   32.70    5.40
  -5   0  -3   28.60    3.50
  -5   0  -3   32.10    3.20
  -5   0  -3   29.00    3.20
   5   0  -3   25.60    7.90
  -5   0  -3   26.10    3.10
  -5   0  -3   32.10    3.60
  -6   0   3  476.55   19.30
  -6   0   3  486.75   19.40
  -6   0   3  483.15   18.90
  -6   0   3  503.55   19.10
  -6   0   3  493.75   19.40
  -6   0  -3  503.55   19.60
   6   0  -3  453.65   26.50
  -6   0  -3  469.55   19.60
  -6   0  -3  486.25   19.40
  -6   0  -3  473.35   19.10
  -6   0  -3  490.95   19.00
  -6   0  -3  474.45   19.30
  -7   0   3  275.07   11.30
  -7   0   3  253.17   11.10
  -7   0   3  258.37   10.70
  -7   0   3  262.07   10.80
  -7   0   3  260.67   11.10
  -7   0  -3  264.37   11.20
  -7   0  -3  245.58   11.00
  -7   0  -3  254.97   11.30
  -7   0  -3  258.27   10.90
  -7   0  -3  261.27   10.80
  -8   0   3    4.20    1.90
  -8   0   3    2.60    1.50
  -8   0   3    1.10    1.70
  -8   0   3    4.40    1.60
  -8   0   3    3.00    1.30
  -8   0  -3    2.30    1.30
  -8   0  -3    3.10    1.20
  -9   0   3   15.80    2.10
  -9   0   3   22.60    3.40
  -9   0   3   16.90    2.30
  -9   0  -3   20.40    1.60
  -9   0  -3   19.20    1.90
  -9   0  -3   19.20    1.80
  -9   0  -3   21.20    1.70
   0   0   4  104.09    5.00
   0   0   4  100.59    6.00
   0   0   4  113.39    5.40
   0   0  -4  116.99    6.50
   0   0  -4  116.09    6.80
   1   0   4  464.25   20.30
  -1   0   4  495.65   18.70
   1   0   4  455.75   18.80
   1   0   4  493.95   19.00
  -1   0   4  472.75   19.20
  -1   0   4  488.95   20.10
  -1   0  -4  486.75   20.50
  -1   0  -4  465.25   19.40
   1   0  -4  481.65   21.30
  -1   0  -4  532.75   20.20
  -1   0  -4  432.76   20.30
   1   0  -4  457.75   20.10
  -2   0   4  421.56   18.80
   2   0   4  475.65   18.50
   2   0   4  462.15   20.40
  -2   0   4  469.45   19.80
   2   0   4  457.25   18.50
  -2   0   4  466.05   18.20
   2   0  -4  435.26   21.30
  -2   0  -4  504.95   18.50
  -2   0  -4  463.45   18.50
   2   0  -4  450.25   20.20
  -2   0  -4  468.15   20.70
   3   0   4 2157.38   80.99
  -3   0   4 2078.59   77.79
   3   0   4 2070.19   77.99
  -3   0   4 2154.38   80.19
   3   0   4 2067.89   78.09
   3   0  -4 1976.50   82.09
  -3   0  -4 1956.80   77.29
   4   0   4   61.89    4.80
  -4   0   4   73.79    4.60
   4   0   4   52.69    7.60
  -4   0  -4   62.19    3.80
   4   0  -4   61.59    7.60
  -5   0   4 1683.33   67.39
  -5   0   4 1871.31   67.29
  -5   0   4 1808.12   67.09
  -5   0   4 1847.62   67.49
  -5   0   4 1733.63   67.19
   5   0   4 1657.73   69.19
  -5   0  -4 1862.41   67.69
   5   0  -4 1795.02   75.49
   5   0  -4 1796.52   70.59
  -5   0  -4 1841.42   67.19
  -5   0  -4 1788.42   67.59
  -5   0  -4 1761.02   67.49
  -5   0  -4 1831.02   67.29
  -5   0  -4 1813.52   67.49
  -6   0   4   75.49    4.50
  -6   0   4   81.09    4.70
  -6   0   4   75.69    4.40
  -6   0  -4   70.39    4.50
  -6   0  -4   77.09    4.70
  -6   0  -4   70.99    4.50
  -6   0  -4   81.69    4.40
  -6   0  -4   82.19    4.80
  -7   0   4  425.26   16.50
  -7   0   4  427.76   16.80
  -7   0   4  440.86   16.60
  -7   0   4  393.46   17.40
  -7   0  -4  420.26   16.90
  -7   0  -4  406.76   16.60
  -7   0  -4  414.16   16.90
  -7   0  -4  411.16   16.80
  -7   0  -4  410.86   16.50
  -8   0   4   52.49    3.20
  -8   0   4   52.29    3.90
  -8   0   4   56.89    3.70
  -8   0   4   56.99    3.30
  -8   0  -4   56.69    3.20
  -8   0  -4   53.29    3.40
  -8   0  -4   54.49    3.20
  -8   0  -4   52.09    3.20
   9   0   4  157.28    6.70
  -9   0   4  143.79    6.20
  -9   0  -4  149.39    6.20
  -9   0  -4  152.28    6.40
  -9   0  -4  147.89    6.30
   0   0   5    0.40    0.60
   0   0   5   -0.70    1.00
   0   0   5    1.20    1.30
   0   0  -5   -0.10    2.20
   0   0  -5    0.00    1.50
   1   0   5    3.70    1.50
   1   0   5    3.60    2.60
  -1   0   5    2.90    1.20
   1   0   5    5.00    1.40
  -1   0   5    3.10    1.50
  -1   0   5    3.40    2.20
  -1   0  -5    4.80    3.10
   1   0  -5    3.70    3.00
   1   0  -5    2.60    2.50
  -1   0  -5    4.30    2.40
   2   0   5  703.83   29.60
   2   0   5  673.23   27.00
   2   0   5  683.23   27.00
  -2   0   5  681.83   28.80
  -2   0   5  688.63   26.70
  -2   0   5  672.83   27.60
  -2   0  -5  740.73   27.70
   2   0  -5  625.94   30.50
   3   0   5 1227.58   49.10
  -3   0   5 1173.98   47.80
  -3   0   5 1181.78   44.20
   3   0   5 1136.29   45.40
  -3   0   5 1146.79   45.00
   3   0   5 1190.28   45.30
   3   0  -5 1132.59   50.09
  -4   0   5  186.78    8.20
  -4   0   5  192.78    8.30
   4   0   5  184.18    9.70
  -4   0   5  186.48    9.40
  -4   0  -5  186.68    8.20
   4   0  -5  199.58   14.70
  -4   0  -5  179.28    8.70
  -4   0  -5  178.28    8.40
  -5   0   5  237.28   10.20
  -5   0   5  247.78   10.20
   5   0   5  231.38   12.90
  -5   0   5  240.18   10.10
  -5   0   5  242.08   11.00
  -5   0   5  239.28   10.30
  -5   0  -5  239.98   10.30
  -5   0  -5  238.68   10.40
  -5   0  -5  246.68   10.10
   5   0  -5  222.08   13.90
  -5   0  -5  243.68   10.60
  -5   0  -5  242.88   10.60
   5   0  -5  240.98   19.30
  -6   0   5   28.30    3.50
  -6   0   5   19.50    3.00
  -6   0   5   26.50    4.20
  -6   0   5   20.10    2.70
  -6   0   5   21.50    2.80
  -6   0  -5   23.30    3.00
  -6   0  -5   20.90    2.70
  -6   0  -5   18.70    2.60
  -6   0  -5   18.30    3.30
  -6   0  -5   20.90    2.50
  -7   0   5   16.40    2.50
  -7   0   5   18.90    3.50
  -7   0   5   13.80    2.40
  -7   0   5   15.40    2.90
  -7   0  -5   14.80    2.40
  -7   0  -5   17.20    2.20
  -7   0  -5   17.40    3.30
  -7   0  -5   14.40    2.30
  -7   0  -5   12.20    2.50
  -8   0   5   15.10    3.00
  -8   0   5   14.10    2.20
  -8   0   5   13.50    2.10
  -8   0  -5   12.10    1.70
  -8   0  -5   15.70    2.00
  -8   0  -5   18.00    1.80
   9   0   5    2.30    1.70
  -9   0  -5    6.50    1.40
  -9   0  -5    6.20    1.20
   0   0   6   79.79    6.40
   0   0   6   77.69    5.00
   0   0   6   72.09    4.20
   0   0   6   81.19    4.40
   0   0  -6   71.09    6.60
   1   0   6  646.54   27.10
  -1   0   6  563.04   24.70
  -1   0   6  590.94   23.40
   1   0   6  622.94   23.50
   1   0   6  601.24   24.50
  -1   0   6  620.34   24.10
  -1   0   6  631.64   26.60
   1   0   6  592.34   24.10
  -1   0  -6  615.24   26.60
   1   0  -6  567.54   27.90
  -2   0   6  783.72   33.20
   2   0   6  752.72   30.80
   2   0   6  791.72   30.80
  -2   0   6  710.33   31.40
  -2   0   6  790.12   29.70
   2   0   6  779.42   29.80
  -2   0   6  771.42   30.40
   2   0   6  829.62   34.30
  -2   0  -6  805.72   31.90
   2   0  -6  727.73   35.30
  -3   0   6  528.15   20.70
   3   0   6  546.85   27.50
  -3   0   6  501.65   22.20
   3   0   6  543.25   22.20
  -3   0   6  507.95   25.30
   3   0   6  522.85   22.10
   3   0  -6  549.05   27.90
  -4   0   6  491.25   20.30
  -4   0   6  481.05   18.50
  -4   0   6  477.65   18.60
  -4   0   6  441.16   18.90
   4   0   6  475.95   20.70
   4   0   6  435.16   18.60
  -4   0   6  491.95   18.40
  -4   0   6  462.15   18.30
  -4   0  -6  439.36   18.70
  -4   0  -6  447.96   18.80
  -4   0  -6  477.55   18.80
   4   0  -6  481.25   27.30
  -4   0  -6  466.95   18.40
  -4   0  -6  469.65   18.70
   5   0   6  172.38    8.40
  -5   0   6  182.38    7.90
  -5   0   6  173.68    8.00
  -5   0   6  188.78    8.00
  -5   0   6  175.08    8.20
  -5   0  -6  182.58    8.20
  -5   0  -6  177.48    8.40
  -5   0  -6  174.38    8.30
  -5   0  -6  184.08    8.40
  -6   0   6   16.10    2.50
  -6   0   6   11.20    2.70
  -6   0   6   13.70    2.40
  -6   0   6   12.90    2.70
  -6   0  -6   11.60    2.80
  -6   0  -6   14.90    2.90
  -6   0  -6    9.80    2.40
  -6   0  -6   16.10    2.50
  -6   0  -6   10.00    2.80
  -7   0   6   18.50    3.10
  -7   0   6   19.70    2.40
  -7   0   6   23.10    2.50
  -7   0  -6   21.80    2.40
  -7   0  -6   19.50    2.40
  -7   0  -6   23.30    2.60
  -8   0   6    2.70    2.10
   8   0   6    0.50    1.10
  -8   0   6   -0.10    1.10
  -8   0   6   -0.20    1.20
  -8   0  -6    1.50    1.00
  -8   0  -6    0.90    0.90
  -8   0  -6   -0.10    1.00
   0   0   7    0.30    1.20
   0   0   7    1.10    2.10
   0   0   7    0.20    1.00
   0   0   7    0.40    3.20
   0   0  -7    1.70    3.40
   1   0   7  352.06   16.00
   1   0   7  369.56   15.60
   1   0   7  367.16   14.50
  -1   0   7  340.37   18.40
  -1   0   7  336.77   16.30
  -1   0   7  317.67   15.20
  -1   0   7  366.26   14.50
   1   0   7  391.96   19.40
   1   0  -7  379.96   20.50
  -1   0  -7  365.66   18.70
  -2   0   7 1434.96   53.49
   2   0   7 1430.86   55.09
  -2   0   7 1401.56   58.59
   2   0   7 1462.85   53.69
  -2   0   7 1454.25   56.29
  -2   0   7 1374.46   54.59
   2   0   7 1409.06   55.29
   2   0  -7 1385.36   61.19
  -3   0   7 1083.79   40.40
  -3   0   7 1046.20   39.70
  -3   0   7 1026.80   40.00
  -3   0   7 1013.90   39.70
  -3   0   7 1045.90   39.80
   3   0   7 1012.40   39.80
  -3   0   7  989.10   41.30
   3   0   7 1081.69   40.20
   3   0   7 1098.79   42.10
  -3   0  -7 1106.29   40.30
   3   0  -7 1087.59   49.60
  -3   0  -7  989.30   40.50
  -3   0  -7 1043.90   40.10
  -4   0   7    3.30    1.60
  -4   0   7    6.10    3.90
   4   0   7    6.30    2.30
  -4   0   7    3.40    1.50
  -4   0   7    3.50    1.90
  -4   0   7    5.00    2.30
  -4   0   7    2.00    1.50
  -4   0  -7    9.10    2.70
  -4   0  -7    3.40    2.00
  -4   0  -7    3.60    1.90
   4   0  -7    5.40    9.10
  -5   0   7    4.00    1.50
  -5   0   7    5.30    1.50
  -5   0   7    4.30    1.50
   5   0   7    7.60    2.30
  -5   0   7    1.80    1.40
  -5   0  -7    4.80    1.80
  -5   0  -7    6.50    2.20
  -5   0  -7    4.20    1.60
  -5   0  -7    2.30    2.20
  -6   0   7    2.00    1.50
  -6   0   7   -1.20    1.40
  -6   0   7    0.30    1.10
  -6   0   7    1.90    1.70
  -6   0  -7    5.10    1.70
  -6   0  -7    1.90    1.30
  -6   0  -7    2.30    1.80
  -6   0  -7   -0.40    1.30
  -7   0   7    5.80    1.90
  -7   0   7    6.50    1.40
   7   0   7    3.00    1.10
  -7   0   7    5.40    1.30
  -7   0   7    6.20    2.00
  -7   0  -7    6.00    1.60
  -7   0  -7    7.50    2.00
  -7   0  -7    6.60    1.50
  -7   0  -7    8.00    1.70
   8   0   7    2.70    1.10
  -8   0   7    0.40    1.60
  -8   0  -7    2.10    0.80
  -8   0  -7    0.50    1.00
  -8   0  -7    0.70    1.10
   0   0   8  413.96   16.90
   0   0   8  423.46   17.10
   0   0   8  421.86   19.40
   0   0   8  425.86   16.80
   0   0   8  437.66   18.60
   0   0   8  433.26   17.10
   0   0  -8  427.96   23.50
  -1   0   8  223.38    9.50
   1   0   8  218.98    9.50
   1   0   8  215.58   11.80
   1   0   8  222.28    9.40
   1   0   8  205.38   10.70
  -1   0   8  228.48    9.30
  -1   0   8  202.88    9.40
  -1   0   8  207.28   11.90
  -1   0   8  210.78    9.30
   1   0   8  223.88   10.50
  -1   0   8  210.58   10.60
   1   0   8  220.98    9.20
  -1   0   8  204.28    9.10
  -1   0  -8  199.88    9.60
   1   0  -8  222.98   16.30
  -1   0  -8  206.28   14.70
  -2   0   8 1082.69   43.40
  -2   0   8 1050.49   39.40
   2   0   8 1008.70   41.70
  -2   0   8 1005.00   39.40
  -2   0   8 1046.90   39.50
   2   0   8 1017.60   42.10
   2   0   8 1010.70   39.50
  -2   0   8 1078.69   41.50
  -2   0   8 1021.30   39.70
  -2   0   8 1054.19   39.70
   2   0  -8 1054.19   49.20
  -2   0  -8 1037.70   39.90
   3   0   8   81.69    4.70
   3   0   8   77.59    7.80
  -3   0   8   93.29    4.80
  -3   0   8   81.89    4.60
   3   0   8   81.19    5.00
  -3   0   8   87.79    5.10
  -3   0   8   83.89    8.10
  -3   0   8   87.79    4.60
  -3   0   8   92.19    4.60
  -3   0  -8   74.09    6.10
  -3   0  -8   76.19    5.30
  -3   0  -8   72.59    5.50
  -3   0  -8   82.29    5.00
   3   0  -8   78.49   15.40
   4   0   8  527.05   20.60
  -4   0   8  499.05   20.30
  -4   0   8  515.75   20.40
  -4   0   8  504.55   20.10
  -4   0   8  509.25   20.20
  -4   0   8  514.95   20.00
  -4   0  -8  513.35   20.40
  -4   0  -8  505.95   20.50
  -5   0   8   44.10    3.10
   5   0   8   37.80    3.80
  -5   0   8   40.40    4.20
  -5   0   8   43.00    3.10
  -5   0   8   43.10    3.20
   5   0   8   48.00    3.50
  -5   0   8   41.70    3.50
  -5   0  -8   43.80    3.90
  -5   0  -8   46.90    3.40
  -5   0  -8   42.60    3.50
  -6   0   8   26.30    2.40
   6   0   8   21.90    2.60
  -6   0   8   18.10    3.00
  -6   0   8   23.70    2.40
  -6   0   8   21.80    2.50
  -6   0  -8   20.90    2.60
  -6   0  -8   26.40    4.90
  -6   0  -8   26.30    2.60
  -7   0   8   86.89    5.10
   7   0   8   81.29    4.50
  -7   0   8   81.79    4.30
  -7   0   8   86.09    4.10
  -7   0   8   86.89    4.20
  -7   0  -8   82.69    4.20
  -7   0  -8   87.69    4.30
  -7   0  -8   85.99    4.30
  -7   0  -8   90.99    4.60
   8   0   8    0.30    1.20
  -8   0   8   -0.40    1.10
  -8   0  -8    1.30    1.00
   0   0   9    1.40    1.70
   0   0   9    2.40    5.00
   0   0   9    0.20    2.00
   0   0   9    0.90    2.80
   0   0   9    0.40    1.70
   0   0   9    0.40    1.50
   0   0   9    1.60    1.80
   0   0  -9    1.40    8.10
   0   0  -9    1.10    2.20
  -1   0   9   24.10    2.90
  -1   0   9   27.90    2.80
  -1   0   9   24.60    5.90
   1   0   9   27.50    3.20
  -1   0   9   22.80    3.00
  -1   0   9   22.40    7.80
   1   0   9   26.70    5.60
  -1   0   9   25.30    2.90
  -1   0   9   25.80    3.00
   1   0   9   28.20    2.90
   1   0   9   26.40    7.90
   1   0   9   27.10    2.90
   1   0  -9   21.30   11.40
  -1   0  -9   27.60    3.40
  -2   0   9  154.98    7.20
  -2   0   9  152.78    7.40
  -2   0   9  157.18    7.00
   2   0   9  158.78    7.50
  -2   0   9  153.28    7.20
   2   0   9  156.98    7.30
  -2   0   9  153.88    7.30
   2   0   9  161.58    7.10
  -2   0  -9  155.98    7.60
  -3   0   9  111.89    5.80
   3   0   9  106.09    5.30
  -3   0   9  113.09    5.80
   3   0   9  107.39    5.70
   3   0   9  109.99    5.80
  -3   0   9  109.79    5.50
  -3   0   9  109.19    5.50
  -3   0   9  107.39    5.40
  -3   0  -9  110.49    6.20
  -3   0  -9  110.19    5.90
  -4   0   9  463.95   18.80
   4   0   9  475.35   18.80
   4   0   9  495.85   19.30
  -4   0   9  502.45   19.20
  -4   0   9  478.05   18.60
  -4   0   9  486.15   19.00
  -4   0   9  453.15   18.80
  -4   0  -9  474.65   19.20
  -4   0  -9  461.75   18.90
  -4   0  -9  463.75   19.10
  -5   0   9   16.00    2.30
  -5   0   9   17.60    2.20
  -5   0   9   17.50    3.30
   5   0   9   12.30    2.40
  -5   0   9   15.30    2.40
  -5   0   9   12.50    2.60
   5   0   9   15.50    3.30
  -5   0  -9   15.90    2.70
  -5   0  -9   13.30    2.40
  -5   0  -9   16.60    3.40
  -6   0   9   79.49    4.00
  -6   0   9   78.19    4.00
  -6   0   9   76.69    3.90
   6   0   9   70.79    4.30
  -6   0   9   78.19    4.70
  -6   0  -9   79.79    4.20
  -6   0  -9   77.59    4.20
  -6   0  -9   86.09    4.40
   7   0   9   -0.10    1.10
  -7   0   9    1.00    0.90
  -7   0   9    2.40    1.30
   7   0   9   -0.10    0.70
  -7   0  -9    1.80    1.10
  -7   0  -9   -0.40    0.80
   0   0  10    4.60    1.70
   0   0  10    2.30    1.50
   0   0  10    5.30    1.60
   0   0 -10    3.40    2.00
   1   0  10    2.20    1.50
  -1   0  10   -2.00    1.20
   1   0  10    2.10    1.50
   1   0  10    0.80    1.40
  -1   0  10    3.50    1.70
  -1   0  10    1.50    1.50
  -1   0  10    1.00    1.50
  -1   0  10    1.50    1.50
  -1   0 -10    4.20    1.90
   1   0 -10   -2.20    2.30
  -2   0  10  285.17   12.20
  -2   0  10  311.37   12.40
   2   0  10  298.77   12.40
   2   0  10  275.77   11.80
   2   0  10  277.87   11.90
  -2   0  10  285.57   11.80
  -2   0  10  284.47   12.00
  -2   0  10  284.47   11.90
  -2   0 -10  292.67   12.40
   3   0  10  130.79    6.20
  -3   0  10  133.59    6.50
  -3   0  10  133.99    6.30
   3   0  10  135.69    6.40
  -3   0  10  130.29    6.30
  -3   0  10  137.89    6.60
   3   0  10  137.89    6.70
  -3   0  10  129.29    6.20
  -3   0 -10  128.59    6.60
  -3   0 -10  131.69    6.60
  -4   0  10  239.98   11.00
  -4   0  10  260.77   10.80
  -4   0  10  262.47   10.80
  -4   0  10  262.47   10.60
  -4   0  10  266.57   11.00
   4   0  10  268.47   10.80
   4   0  10  261.07   10.60
   4   0  10  246.38   11.10
  -4   0 -10  267.07   11.20
  -4   0 -10  251.47   11.00
  -5   0  10   43.60    2.90
   5   0  10   43.10    3.20
  -5   0  10   36.40    3.40
  -5   0 -10   41.20    3.20
  -6   0  10    0.30    1.20
  -6   0  10    0.60    0.80
  -6   0  10   -1.10    2.30
   6   0  10    0.10    0.80
   6   0  10    0.70    1.00
  -6   0  10    0.30    0.90
  -6   0 -10    0.80    1.00
  -6   0 -10    0.50    1.00
  -7   0  10   67.29    3.00
   7   0  10   61.89    3.00
  -7   0 -10   63.79    3.10
  -7   0 -10   62.19    3.10
   0   0  11   -0.90    1.40
   0   0  11   -0.60    1.30
   0   0  11    0.90    1.40
   0   0  11    2.90    1.90
   0   0 -11   -0.30    1.80
   1   0  11    4.60    1.60
   1   0  11    1.40    1.30
  -1   0  11    5.10    1.60
  -1   0  11    5.50    1.60
  -1   0  11    3.80    1.40
   1   0  11    1.70    1.40
  -1   0  11    2.50    1.60
  -1   0 -11    3.70    1.60
   1   0 -11    3.70    2.40
  -2   0  11    3.70    1.40
   2   0  11   -0.40    1.20
   2   0  11    1.40    1.40
   2   0  11    1.00    1.50
  -2   0  11    4.10    1.40
  -2   0  11    2.10    1.50
  -2   0  11    2.10    1.50
  -2   0 -11    1.40    1.50
  -2   0 -11    0.40    1.30
  -3   0  11   40.20    3.00
  -3   0  11   40.90    2.90
  -3   0  11   43.50    3.00
   3   0  11   40.00    3.20
  -3   0  11   36.70    3.40
   3   0  11   38.40    2.80
   3   0  11   38.30    3.20
  -3   0 -11   39.50    3.40
  -3   0 -11   37.10    3.20
   4   0  11    1.20    1.20
   4   0  11    0.50    1.70
  -4   0  11   -0.90    1.10
  -4   0  11    1.80    1.40
  -4   0  11    0.70    1.50
  -4   0 -11   -1.60    1.50
  -5   0  11  103.29    4.60
   5   0  11  102.79    4.60
  -5   0  11  105.89    4.80
  -5   0  11  107.59    4.80
   5   0  11  101.19    5.00
  -5   0  11  107.99    5.60
  -5   0 -11   98.39    4.90
   6   0  11   75.29    3.80
   6   0  11   70.89    3.30
  -6   0  11   73.79    3.40
  -6   0  11   70.59    3.40
  -6   0 -11   75.39    3.50
   0   0  12   44.20    3.20
   0   0  12   40.90    4.10
   0   0  12   46.10    3.00
   0   0  12   38.40    3.40
   0   0 -12   46.00    3.80
  -1   0  12   36.10    2.70
   1   0  12   31.80    2.70
  -1   0  12   29.50    3.00
  -1   0  12   29.20    2.70
   1   0  12   27.10    3.10
  -1   0  12   31.80    2.70
   1   0  12   33.10    2.70
  -1   0 -12   32.70    3.00
  -2   0  12   40.10    2.80
   2   0  12   40.30    2.70
   2   0  12   40.00    3.20
  -2   0  12   38.20    2.80
  -2   0  12   39.60    3.60
  -2   0 -12   40.00    3.20
  -3   0  12   12.90    1.80
  -3   0  12   11.80    1.70
   3   0  12   12.40    1.60
   3   0  12   10.90    2.10
   3   0  12   13.20    2.20
  -3   0  12   15.60    2.10
  -3   0  12    8.90    2.60
  -3   0 -12   14.00    2.00
  -3   0 -12   13.70    2.70
   4   0  12    8.00    2.00
  -4   0  12    6.40    1.30
   4   0  12    9.00    1.40
  -4   0  12    6.30    1.90
  -4   0  12    6.90    1.50
  -4   0  12    7.80    1.40
  -4   0 -12    7.70    1.60
   5   0  12  125.39    5.60
  -5   0  12  123.19    5.20
   5   0  12  122.29    5.10
  -5   0  12  129.79    5.30
  -5   0 -12  117.89    5.40
   0   0  13    0.70    1.10
   0   0  13   -0.10    1.30
   0   0  13    0.30    1.00
   0   0 -13    1.30    1.60
   1   0  13  137.39    6.50
  -1   0  13  140.79    6.00
  -1   0  13  135.39    6.00
  -1   0  13  133.19    6.50
  -1   0  13  138.49    6.10
   1   0  13  139.99    6.00
   1   0  13  143.49    6.10
  -1   0 -13  137.49    6.30
  -1   0 -13  141.09    6.30
  -2   0  13   20.50    1.90
   2   0  13   18.40    2.30
  -2   0  13   24.40    2.00
   2   0  13   21.30    2.20
  -2   0  13   15.90    2.50
  -2   0  13   21.90    2.00
   2   0  13   22.20    1.80
  -2   0 -13   21.40    2.10
  -2   0 -13   19.80    2.10
  -3   0  13   71.39    3.60
   3   0  13   73.29    3.50
  -3   0  13   77.89    3.60
   3   0  13   73.49    4.00
  -3   0  13   76.09    3.60
  -3   0  13   71.69    4.50
  -3   0 -13   75.49    3.80
  -4   0  13   17.70    1.40
   4   0  13   17.30    2.10
  -4   0  13   16.50    1.40
   4   0  13   15.30    1.30
  -4   0 -13   17.70    1.60
   0   0  14   62.89    3.00
   0   0  14   66.89    3.10
   0   0  14   58.99    3.80
   0   0 -14   60.49    3.10
   1   0  14    1.30    0.90
   1   0  14    0.70    1.10
   1   0  14    0.00    1.30
  -1   0  14   -0.30    1.80
  -1   0  14    0.90    0.80
  -1   0  14    0.90    1.00
   1   0 -14    1.00    0.90
  -1   0 -14    1.50    0.90
  -1   0 -14    1.10    1.20
   2   0  14   41.20    2.50
  -2   0  14   48.50    2.70
   2   0  14   42.50    3.10
  -2   0  14   48.10    2.40
   2   0 -14   48.90    2.60
  -2   0 -14   50.19    2.80
  -2   0 -14   50.49    2.60
  -9   1   0   54.99    3.00
  -9   1   0   52.49    3.10
  -9   1   0   56.79    3.00
  -8   1   0  293.37   12.20
  -8   1   0  312.77   12.00
  -8   1   0  302.87   12.40
  -8   1   0  281.47   12.50
  -7   1   0  907.91   34.10
  -7   1   0  903.71   34.50
  -7   1   0  907.11   34.70
  -7   1   0  837.02   34.40
  -7   1   0  911.21   34.30
  -6   1   0  873.71   33.50
   6  -1   0  850.21   35.80
  -6   1   0  867.41   33.50
  -6   1   0  893.21   33.20
  -6   1   0  861.91   33.50
  -6   1   0  864.11   33.30
   5  -1   0   13.20    3.80
   5  -1   0   16.10    4.20
   5  -1   0   15.40    7.20
  -5   1   0   18.50    2.70
   4  -1   0   88.39    4.90
   4  -1   0   81.59    4.70
   4  -1   0   85.79    6.60
   3  -1   0  502.15   18.90
   3  -1   0  486.25   20.30
   3  -1   0  497.85   19.00
   3  -1   0  458.25   20.60
   3  -1   0  466.25   19.30
   2  -1   0  888.61   34.60
   2  -1   0  904.11   33.20
   2  -1   0  774.22   33.80
   2  -1   0  910.91   33.20
   2  -1   0  911.81   33.10
  -2   1   0  883.91   34.20
   1  -1   0 1683.93   69.49
   1  -1   0 1757.92   67.09
   1  -1   0 1834.22   67.39
  -1   1   0 1813.92   69.79
  -1   1   0 1880.61   67.59
  -1   1   0 1755.32   69.19
  -1  -1   0 1762.02   68.39
   1   1   0 1810.02   72.49
   1   1   0 1899.51   68.69
   1   1   0 1899.71   69.09
  -1  -1   0 1737.73   70.29
   2   1   0  742.33   33.90
   2   1   0  920.41   33.80
   2   1   0  955.60   33.40
   2   1   0  883.41   33.30
   3   1   0  444.86   20.20
   3   1   0  527.95   19.70
   3   1   0  460.75   19.20
   3   1   0  478.85   20.80
   3   1   0  482.55   20.00
   4   1   0   89.59    6.90
   4   1   0   96.09    5.50
  -4  -1   0   80.89    4.50
   4   1   0   96.29    5.70
   4   1   0   81.09    4.90
   5   1   0   17.90    3.30
  -5  -1   0   19.10    2.60
   5   1   0   18.00    4.10
  -6  -1   0  892.01   33.50
  -6  -1   0  880.31   33.50
  -6  -1   0  876.91   33.70
  -6  -1   0  902.11   33.40
  -6  -1   0  893.31   33.80
   6   1   0  836.82   37.50
   6   1   0  815.92   36.00
  -6  -1   0  900.91   33.90
  -7  -1   0  896.01   34.80
  -7  -1   0  906.51   34.50
  -7  -1   0  898.71   34.50
  -7  -1   0  950.80   35.10
  -7  -1   0  892.81   34.80
  -7  -1   0  878.61   34.60
  -8  -1   0  305.07   11.90
  -8  -1   0  276.57   12.40
  -8  -1   0  293.87   12.20
  -8  -1   0  298.87   12.20
  -8  -1   0  295.77   12.00
  -9  -1   0   57.89    3.50
  -9  -1   0   55.99    3.00
  -9  -1   0   52.29    3.10
  -9  -1   0   55.09    2.90
  -9   1   1   16.90    2.10
  -9   1   1   15.90    2.10
  -9   1  -1   21.70    2.00
  -9   1  -1   20.70    2.20
  -9   1  -1   23.90    1.90
  -9   1  -1   21.40    2.00
  -8   1   1   41.30    3.70
  -8   1   1   49.99    4.10
  -8   1   1   45.00    3.20
  -8   1   1   42.70    3.70
  -8   1   1   43.60    3.10
  -8   1  -1   39.30    3.10
  -8   1  -1   36.60    2.90
  -8   1  -1   38.10    3.20
  -8   1  -1   32.60    3.40
  -8   1  -1   39.80    2.90
  -7   1   1  436.26   18.40
  -7   1   1  434.26   18.40
  -7   1   1  433.96   18.00
  -7   1   1  443.86   18.20
  -7   1   1  456.15   18.60
  -7   1  -1  485.55   18.20
  -7   1  -1  471.95   18.30
  -7   1  -1  462.85   18.50
  -7   1  -1  496.55   18.80
  -7   1  -1  460.15   18.40
  -6   1   1   11.20    2.70
  -6   1   1   15.00    3.60
  -6   1   1    8.90    2.20
   6  -1   1    6.40    3.60
  -6   1   1   11.60    2.90
  -6   1   1   11.60    2.40
  -6   1  -1   13.40    2.90
  -6   1  -1   12.00    2.90
   6  -1  -1   15.20    4.30
  -6   1  -1    7.30    2.00
  -6   1  -1   12.70    2.90
  -6   1  -1   15.60    2.80
   5  -1   1  532.15   22.60
   5  -1   1  537.05   22.70
   5  -1   1  535.55   26.80
  -5   1   1  538.15   21.50
   5  -1  -1  568.84   26.70
   5  -1  -1  568.64   23.10
  -5   1  -1  580.14   21.60
   5  -1  -1  550.74   24.00
  -5   1  -1  471.95   22.20
  -5   1  -1  594.44   21.70
   4  -1   1  215.78    9.80
   4  -1   1  221.18    9.90
   4  -1   1  225.48   12.20
   4  -1   1  240.88   10.10
   4  -1  -1  220.98    9.80
  -4   1  -1  203.78    9.50
   4  -1  -1  224.68   12.00
   4  -1  -1  217.58   10.10
   4  -1  -1  231.28   12.20
   3  -1   1  516.35   19.50
   3  -1   1  496.75   19.80
   3  -1   1  477.05   21.10
   3  -1   1  481.65   19.60
   3  -1   1  494.25   20.40
   3  -1  -1  512.25   21.20
   3  -1  -1  524.95   21.00
   2  -1   1  321.87   11.60
   2  -1   1  299.57   12.20
   2  -1   1  274.77   12.40
   2  -1   1  303.77   11.40
   2  -1   1  308.37   11.30
   2  -1  -1  280.67   13.30
  -2   1  -1  304.67   12.10
   2  -1  -1  273.57   11.40
   2  -1  -1  283.07   12.20
   2  -1  -1  293.27   11.90
   2  -1  -1  269.87   12.10
  -1   1   1  235.48   10.00
   1  -1   1  224.88    9.30
  -1   1   1  234.58    8.90
   1  -1   1  232.18    9.50
  -1   1   1  243.28    8.60
   1  -1  -1  214.28    8.90
   1  -1  -1  220.18    9.00
   1  -1  -1  208.68    9.90
  -1   1  -1  215.08    8.80
  -1   1  -1  207.88    9.30
  -1   1  -1  207.78    9.30
   1  -1  -1  206.38    8.60
   0  -1   1  857.11   30.90
   0   1   1  818.02   31.30
   0   1   1  808.02   31.10
   0   1   1  823.42   31.40
   0   1   1  810.52   30.70
   0  -1   1  800.12   31.50
   0  -1  -1  844.32   32.00
   0   1  -1  820.02   30.60
   0   1  -1  787.52   30.50
   0  -1  -1  724.83   30.70
   0   1  -1  856.21   32.90
   0  -1  -1  801.92   31.50
   0  -1  -1  826.22   30.80
   0   1  -1  824.32   32.30
   1   1   1  183.68    9.00
  -1  -1   1  201.68    8.50
   1   1   1  204.78    8.80
  -1  -1   1  215.38    9.80
  -1  -1   1  188.08    9.00
   1   1   1  206.98    8.60
   1   1   1  217.68    8.90
   1   1  -1  244.68    9.70
   1   1  -1  212.18    8.60
  -1  -1  -1  232.48    8.90
   1   1  -1  214.88    9.20
  -1  -1  -1  230.98    9.20
  -1  -1  -1  226.98    8.90
   1   1  -1  241.98    8.80
   2   1   1  261.27   11.40
  -2  -1   1  279.87   11.40
   2   1   1  291.07   11.20
   2   1   1  254.37   12.30
   2   1   1  311.27   11.70
  -2  -1  -1  283.37   11.80
   2   1  -1  328.17   12.80
  -2  -1  -1  289.37   12.50
   2   1  -1  296.07   12.50
   2   1  -1  274.67   11.50
   3   1   1  513.75   19.50
   3   1   1  519.55   21.20
   3   1   1  499.95   19.80
   3   1  -1  492.15   21.00
   3   1  -1  471.05   21.70
   3   1  -1  471.15   19.80
   3   1  -1  484.25   21.30
   4   1   1  219.38   12.20
  -4  -1   1  209.48    9.10
   4   1   1  218.38    9.80
   4   1   1  207.28   10.10
  -4  -1  -1  213.68    9.20
   4   1  -1  211.98   10.20
   4   1  -1  226.18   11.60
   4   1  -1  227.18   12.20
  -5  -1   1  626.04   23.60
  -5  -1   1  572.74   21.80
  -5  -1   1  628.34   22.40
   5   1   1  594.64   23.30
   5   1   1  540.85   23.70
  -5  -1  -1  513.85   21.70
   5   1  -1  556.74   23.20
  -5  -1  -1  534.75   21.80
  -5  -1  -1  496.95   21.50
  -5  -1  -1  504.95   21.80
  -6  -1   1   19.00    3.00
   6   1   1    6.50    3.80
  -6  -1   1    9.60    2.50
  -6  -1   1   13.50    2.80
  -6  -1   1    8.40    2.50
  -6  -1   1   12.30    2.90
  -6  -1  -1   10.90    2.50
  -6  -1  -1   11.30    3.00
  -6  -1  -1    9.30    2.50
  -6  -1  -1   12.20    3.10
  -6  -1  -1   11.70    2.70
   6   1  -1   10.20    4.00
   6   1  -1    8.20    6.20
  -6  -1  -1    9.90    2.10
  -7  -1   1  472.25   18.20
  -7  -1   1  470.45   18.50
  -7  -1   1  493.45   18.70
  -7  -1   1  489.55   18.10
  -7  -1   1  479.15   18.20
  -7  -1  -1  428.46   18.00
  -7  -1  -1  441.86   18.60
  -7  -1  -1  422.56   18.30
  -7  -1  -1  444.56   18.10
  -7  -1  -1  435.86   18.40
  -8  -1   1   35.20    2.80
  -8  -1   1   31.80    2.90
  -8  -1   1   36.60    2.80
  -8  -1   1   33.00    3.20
  -8  -1  -1   39.60    3.20
  -8  -1  -1   41.40    3.00
  -8  -1  -1   34.10    3.30
  -8  -1  -1   40.60    2.70
  -8  -1  -1   40.50    2.90
  -9  -1   1   20.90    2.00
  -9  -1   1   21.20    2.40
  -9  -1   1   21.10    1.70
  -9  -1   1   19.50    1.90
  -9  -1  -1   17.20    1.70
  -9  -1  -1   16.20    1.60
  -9  -1  -1   15.70    2.00
  -9   1   2   86.69    4.40
  -9   1  -2   86.99    4.10
  -9   1  -2   88.09    4.20
  -9   1  -2   90.49    4.20
  -9   1  -2   88.59    4.00
  -8   1   2  136.49    6.40
  -8   1   2  133.49    6.90
  -8   1   2  137.29    6.20
  -8   1  -2  137.69    6.50
  -8   1  -2  143.09    6.40
  -8   1  -2  143.89    6.60
  -7   1   2  145.49    7.10
  -7   1   2  150.78    7.00
  -7   1   2  146.89    7.10
  -7   1   2  155.18    7.30
  -7   1   2  134.39    6.70
  -7   1  -2  137.19    6.70
  -7   1  -2  148.59    7.20
  -7   1  -2  140.69    7.00
  -7   1  -2  141.59    9.90
  -7   1  -2  140.89    7.00
  -7   1  -2  146.19    6.70
  -6   1   2  414.16   16.40
  -6   1   2  406.76   16.50
   6  -1   2  375.96   19.30
  -6   1   2  412.76   16.50
  -6   1   2  403.96   16.20
  -6   1   2  387.36   16.30
  -6   1  -2  407.46   16.50
  -6   1  -2  413.76   16.50
  -6   1  -2  431.76   16.30
  -6   1  -2  396.86   16.10
  -6   1  -2  412.56   16.60
   6  -1  -2  397.36   19.20
  -6   1  -2  398.16   16.70
   5  -1   2  122.19    7.30
  -5   1   2  116.39    6.00
  -5   1  -2  125.99    6.10
   5  -1  -2  126.09    8.10
   5  -1  -2  127.19   11.10
  -5   1  -2  126.69    6.10
   5  -1  -2  126.09    7.10
   5  -1  -2  120.99   11.50
  -5   1  -2  123.79    6.30
  -5   1  -2  112.99    6.30
  -5   1  -2  114.79    6.20
   4  -1   2  359.96   15.30
  -4   1   2  354.06   14.60
   4  -1   2  367.66   18.00
   4  -1   2  387.26   15.10
  -4   1  -2  352.86   14.70
   4  -1  -2  350.86   17.30
   4  -1  -2  358.36   18.30
   4  -1  -2  390.66   15.80
   3  -1   2  583.54   20.10
   3  -1   2  506.15   20.30
   3  -1   2  513.55   22.20
   3  -1  -2  499.75   21.50
   3  -1  -2  526.45   22.00
  -3   1  -2  462.15   22.20
   2  -1   2  641.24   25.70
   2  -1   2  698.93   25.10
  -2   1   2  675.43   25.70
   2  -1   2  629.24   26.60
  -2   1   2  724.43   25.20
   2  -1   2  657.23   25.40
   2  -1  -2  574.04   26.60
  -2   1  -2  632.04   25.00
   2  -1  -2  658.83   26.10
  -2   1  -2  682.03   26.80
   2  -1  -2  662.43   25.30
  -2   1  -2  705.53   25.80
   1  -1   2 5958.20  215.08
  -1   1   2 5987.90  218.58
   1  -1   2 5026.80  218.28
   1  -1   2 5829.12  220.98
  -1   1   2 5423.46  223.38
   1  -1   2 5735.33  215.98
  -1   1   2 6461.85  215.38
  -1   1   2 5798.32  217.68
   1  -1  -2 5862.01  219.38
   1  -1  -2 6290.27  215.88
  -1   1  -2 5742.53  221.28
  -1   1  -2 5827.02  216.48
  -1   1  -2 5597.74  220.78
   1  -1  -2 5833.22  218.08
   1  -1  -2 5120.29  221.08
   0   1   2 3539.45  154.68
   0   1   2 3881.41  152.68
   0  -1   2 4332.07  161.08
   0  -1   2 3839.92  156.98
   0  -1   2 4408.76  154.08
   0  -1   2 4572.84  154.28
   0   1   2 3966.90  155.18
   0   1   2 4442.66  161.58
   0   1  -2 4114.09  157.58
   0   1  -2 3990.10  153.38
   0  -1  -2 4241.68  160.18
   0   1  -2 4371.26  154.58
   0  -1  -2 3894.21  152.68
   0   1  -2 4180.18  161.28
   0  -1  -2 3837.72  153.48
   0  -1  -2 3812.92  155.38
  -1  -1   2 6125.29  218.18
   1   1   2 5552.54  219.68
   1   1   2 4928.91  221.28
  -1  -1   2 5529.85  221.38
   1   1   2 5689.63  218.18
  -1  -1   2 5775.92  226.18
   1   1   2 5975.00  221.38
  -1  -1  -2 6046.79  223.48
   1   1  -2 5940.71  221.78
  -1  -1  -2 5806.92  217.88
   1   1  -2 5809.42  228.08
   1   1  -2 6247.48  217.28
  -1  -1  -2 5640.74  219.98
   1   1  -2 6230.18  220.38
  -1  -1  -2 6012.10  221.98
   2   1   2  639.74   26.00
  -2  -1   2  613.64   25.80
   2   1   2  640.44   24.70
  -2  -1   2  618.94   24.70
   2   1  -2  640.14   26.60
  -2  -1  -2  677.33   26.30
   2   1  -2  685.73   26.20
  -2  -1  -2  639.54   25.30
   3   1   2  507.55   22.20
  -3  -1   2  492.95   20.20
   3   1   2  493.85   20.50
   3   1   2  500.15   20.30
  -3  -1  -2  531.55   22.70
   3   1  -2  554.54   22.70
   3   1  -2  522.25   20.80
   3   1  -2  497.75   22.40
   4   1   2  370.66   15.70
  -4  -1   2  357.36   14.80
   4   1   2  375.76   18.60
   4   1   2  367.96   16.00
   4   1  -2  369.96   18.20
   4   1  -2  388.86   16.40
  -4  -1  -2  370.06   15.00
   4   1  -2  382.86   18.20
  -5  -1   2  111.79    5.80
   5   1   2  122.69    7.20
  -5  -1   2  118.39    5.70
  -5  -1   2  109.19    6.20
  -5  -1   2  124.89    5.80
   5   1   2  119.29    7.90
  -5  -1  -2  108.29    5.80
   5   1  -2  119.99   10.40
  -5  -1  -2  114.39    5.80
   5   1  -2  114.69    7.80
  -5  -1  -2  108.19    6.10
  -5  -1  -2  117.89    5.80
  -5  -1  -2  113.39    6.20
  -6  -1   2  407.96   16.20
  -6  -1   2  400.46   16.50
  -6  -1   2  412.16   16.20
  -6  -1   2  417.96   16.50
  -6  -1   2  406.96   16.10
  -6  -1  -2  389.56   16.50
  -6  -1  -2  392.76   16.40
  -6  -1  -2  405.56   16.10
   6   1  -2  404.86   21.30
  -6  -1  -2  405.46   16.20
  -6  -1  -2  411.26   16.20
  -6  -1  -2  398.26   16.40
  -7  -1   2  146.19    7.20
  -7  -1   2  142.29    6.80
  -7  -1   2  152.78    7.00
  -7  -1   2  143.49    6.60
  -7  -1   2  143.09    7.10
  -7  -1  -2  148.89    6.90
  -7  -1  -2  148.49    7.00
  -7  -1  -2  146.59    7.30
  -7  -1  -2  142.59    6.70
  -7  -1  -2  149.88    7.10
  -7  -1  -2  149.88    7.10
  -8  -1   2  142.69    6.60
  -8  -1   2  128.49    6.70
  -8  -1   2  141.19    6.80
  -8  -1   2  150.88    6.30
  -8  -1   2  126.79    6.80
  -8  -1  -2  131.89    6.70
  -8  -1  -2  147.29    6.60
  -8  -1  -2  145.99    6.30
  -8  -1  -2  145.59    6.40
  -9  -1   2   84.79    4.30
  -9  -1   2   89.29    4.10
  -9  -1   2   92.49    4.70
  -9  -1   2   91.99    4.30
  -9  -1  -2   88.99    4.20
  -9  -1  -2   92.49    4.30
  -9  -1  -2   86.89    4.10
  -9  -1  -2  104.89    5.30
  -9   1  -3   10.90    1.60
  -9   1  -3    8.60    1.50
  -9   1  -3    8.80    1.40
  -8   1   3   84.79    4.70
  -8   1   3   87.99    4.40
  -8   1   3   82.59    5.10
  -8   1  -3   89.09    4.30
  -8   1  -3   82.59    4.80
  -8   1  -3   89.19    4.60
  -7   1   3   12.30    2.60
  -7   1   3   10.30    2.20
  -7   1   3   17.00    3.50
  -7   1   3   13.00    3.00
  -7   1   3   13.40    3.30
  -7   1  -3   11.20    2.60
  -7   1  -3    9.70    2.40
  -7   1  -3   13.30    3.70
  -7   1  -3   12.20    2.40
  -7   1  -3   11.20    2.80
  -7   1  -3   11.60    2.30
  -6   1   3  203.88    9.00
  -6   1   3  208.98    9.20
  -6   1   3  215.98    9.40
  -6   1   3  210.08    9.70
  -6   1   3  201.48    9.50
  -6   1  -3  196.58    9.10
  -6   1  -3  208.58    9.40
  -6   1  -3  208.08    9.40
  -6   1  -3  216.28    9.70
  -6   1  -3  210.58    9.50
  -6   1  -3  207.58    9.00
   5  -1   3  251.77   12.50
  -5   1   3  242.78   10.90
  -5   1   3  257.87   11.00
  -5   1   3  251.07   10.90
  -5   1  -3  269.57   10.90
  -5   1  -3  255.37   11.40
  -5   1  -3  266.27   10.90
  -5   1  -3  262.87   11.10
  -5   1  -3  251.37   11.00
   5  -1  -3  261.17   13.40
   5  -1  -3  277.07   12.40
   4  -1   3  784.52   31.00
   4  -1   3  820.02   34.40
   4  -1   3  848.92   31.40
  -4   1   3  779.82   30.00
   4  -1  -3  741.33   34.70
   4  -1  -3  762.72   33.20
  -4   1  -3  746.13   30.10
   3  -1   3  664.23   23.90
  -3   1   3  609.84   24.00
   3  -1   3  600.14   24.20
   3  -1  -3  590.94   26.10
   2  -1   3  770.02   29.50
   2  -1   3  719.73   28.90
   2  -1   3  808.02   28.50
  -2   1   3  736.53   29.80
  -2   1   3  733.53   28.60
   2  -1   3  735.93   30.50
  -2   1   3  742.03   29.40
  -2   1  -3  702.43   30.50
  -2   1  -3  750.12   28.50
  -2   1  -3  820.42   29.40
   2  -1  -3  744.13   30.00
  -1   1   3  702.03   25.30
   1  -1   3  673.23   26.90
  -1   1   3  640.14   26.10
  -1   1   3  672.13   25.90
   1  -1   3  630.44   25.40
   1  -1   3  613.24   26.50
   1  -1   3  712.13   25.30
   1  -1  -3  658.13   25.40
  -1   1  -3  657.73   26.60
  -1   1  -3  653.83   26.80
   1  -1  -3  680.13   26.30
  -1   1  -3  685.33   25.50
   0  -1   3 3161.28  125.99
   0  -1   3 3125.69  121.99
   0  -1   3 3379.06  124.49
   0   1   3 3243.78  121.29
   0  -1   3 3567.94  123.49
   0   1   3 2780.42  122.29
   0  -1  -3 3349.17  125.29
   0   1  -3 3308.07  125.89
   0   1  -3 3153.58  119.99
   0   1  -3 3221.48  120.79
   0  -1  -3 3372.66  122.89
   0   1  -3 3208.38  125.69
   0  -1  -3 3209.28  120.39
   0  -1  -3 3091.99  120.39
  -1  -1   3  602.84   25.40
  -1  -1   3  592.14   24.40
   1   1   3  635.64   25.60
  -1  -1   3  587.04   24.70
   1   1  -3  573.64   24.90
   1   1  -3  685.63   25.80
  -1  -1  -3  669.53   25.80
   1   1  -3  654.83   26.60
  -1  -1  -3  711.73   25.60
  -1  -1  -3  618.14   24.60
  -1  -1  -3  689.73   25.20
  -2  -1   3  700.83   27.60
  -2  -1   3  724.93   29.00
   2   1   3  716.33   29.30
   2   1   3  724.13   28.10
   2   1   3  708.23   27.80
   2   1  -3  740.33   29.40
   2   1  -3  696.53   30.20
  -2  -1  -3  747.63   29.60
   3   1   3  638.44   23.80
   3   1   3  567.74   25.40
  -3  -1   3  591.94   23.10
   3   1   3  559.44   23.20
   3   1  -3  576.84   26.10
   4   1   3  761.52   33.00
  -4  -1   3  740.63   28.40
   4   1   3  699.73   29.40
   4   1   3  715.23   29.80
   4   1  -3  718.93   30.10
  -4  -1  -3  797.62   28.60
   4   1  -3  746.23   33.10
   5   1   3  270.57   13.70
   5   1   3  275.57   12.90
  -5  -1   3  274.17   10.80
  -5  -1   3  256.77   11.20
  -5  -1   3  270.37   10.90
  -5  -1   3  265.37   11.20
  -5  -1  -3  246.68   11.10
  -5  -1  -3  260.17   10.90
   5   1  -3  267.37   17.50
  -5  -1  -3  254.17   11.10
  -5  -1  -3  256.37   11.30
   5   1  -3  271.47   14.00
  -5  -1  -3  251.87   11.00
  -5  -1  -3  249.78   11.10
  -6  -1   3  213.68    9.10
  -6  -1   3  216.28    9.50
  -6  -1   3  206.58    9.10
  -6  -1   3  221.98    9.50
  -6  -1   3  210.18    9.50
  -6  -1  -3  211.38    9.30
  -6  -1  -3  205.68    9.50
  -6  -1  -3  221.48    9.60
  -6  -1  -3  214.58    9.30
  -6  -1  -3  200.08    9.30
  -6  -1  -3  204.38    9.20
  -7  -1   3    9.60    2.80
  -7  -1   3   15.00    2.70
  -7  -1   3   11.60    2.40
  -7  -1   3   12.50    2.40
  -7  -1   3   12.00    3.20
  -7  -1  -3   15.90    2.50
  -7  -1  -3   16.50    2.40
  -7  -1  -3   10.90    2.50
  -7  -1  -3   14.60    2.30
  -7  -1  -3    9.60    2.40
  -8  -1   3   84.49    4.60
  -8  -1   3   86.69    4.40
  -8  -1   3   83.89    4.90
  -8  -1   3   88.29    4.70
  -8  -1   3   84.09    4.70
  -8  -1  -3   87.39    4.90
  -8  -1  -3   87.89    4.60
  -8  -1  -3   91.39    5.00
  -8  -1  -3   97.99    4.60
  -9  -1   3    9.20    2.10
  -9  -1   3    8.60    2.60
  -9  -1   3    9.80    1.50
  -9  -1   3   10.80    1.80
  -9  -1  -3    9.70    1.40
  -9  -1  -3    9.00    1.70
  -9  -1  -3   13.10    1.40
  -9  -1  -3   12.50    1.60
   9  -1   4   14.10    2.60
  -9   1  -4   15.00    1.60
  -9   1  -4   15.50    1.60
  -9   1  -4   14.30    1.50
  -8   1   4   37.10    2.90
  -8   1   4   35.40    4.00
  -8   1   4   44.10    4.70
  -8   1  -4   33.70    2.40
  -8   1  -4   31.80    2.60
  -8   1  -4   32.90    2.50
  -8   1  -4   33.40    2.60
  -7   1   4   59.69    4.00
  -7   1   4   57.39    4.40
  -7   1   4   55.19    4.30
  -7   1   4   52.49    3.70
  -7   1  -4   55.19    3.70
  -7   1  -4   52.09    4.20
  -7   1  -4   55.79    3.80
  -7   1  -4   54.49    3.50
  -7   1  -4   55.69    3.60
  -6   1   4   41.80    3.40
  -6   1   4   45.70    3.70
  -6   1   4   43.90    3.60
  -6   1  -4   35.60    3.20
  -6   1  -4   39.50    3.90
  -6   1  -4   37.20    3.30
  -6   1  -4   40.30    3.20
  -6   1  -4   44.90    3.70
  -5   1   4   30.40    4.10
  -5   1   4   33.60    3.60
  -5   1   4   33.80    3.30
  -5   1   4   33.90    3.40
   5  -1   4   36.40    5.20
  -5   1  -4   34.50    3.60
   5  -1  -4   40.80   10.20
  -5   1  -4   39.30    3.60
  -5   1  -4   34.90    3.30
  -5   1  -4   37.40    3.20
  -5   1  -4   33.60    3.70
   5  -1  -4   35.00    6.00
  -5   1  -4   38.40    3.30
  -4   1   4  242.48   10.10
   4  -1   4  230.08   14.80
   4  -1  -4  254.97   15.90
  -4   1  -4  229.18   10.20
   3  -1   4  525.85   21.60
   3  -1   4  592.04   21.10
   3  -1   4  541.05   24.30
  -3   1   4  511.25   21.20
   3  -1  -4  508.35   25.30
  -2   1   4  507.65   19.50
   2  -1   4  508.95   21.90
   2  -1   4  565.64   19.60
  -2   1   4  513.85   21.00
   2  -1   4  476.95   19.90
  -2   1   4  468.35   20.40
  -2   1  -4  488.45   22.20
   2  -1  -4  474.75   21.30
  -2   1  -4  472.55   19.70
  -2   1  -4  527.15   20.70
  -1   1   4  313.37   15.00
  -1   1   4  328.67   14.70
  -1   1   4  318.77   14.00
   1  -1   4  341.67   15.70
   1  -1   4  330.77   14.20
   1  -1   4  366.36   14.20
  -1   1  -4  404.06   14.70
   1  -1  -4  419.76   15.80
  -1   1  -4  384.36   16.90
   0  -1   4  380.46   15.90
   0   1   4  423.16   15.90
   0   1   4  429.16   16.50
   0   1   4  419.56   17.20
   0  -1   4  386.86   17.30
   0  -1   4  400.76   16.10
   0  -1  -4  417.16   17.30
   0   1  -4  387.36   16.50
   0   1  -4  394.66   17.90
   0   1  -4  407.66   17.60
   1   1   4  399.06   16.50
  -1  -1   4  397.66   16.40
  -1  -1   4  395.56   14.90
   1   1   4  401.46   14.90
   1   1   4  414.96   15.50
  -1  -1   4  396.36   15.40
   1   1  -4  340.27   16.40
  -1  -1  -4  328.27   16.40
  -1  -1  -4  369.86   16.20
   1   1  -4  320.07   17.00
  -1  -1  -4  343.47   16.30
  -2  -1   4  469.15   20.90
   2   1   4  439.56   19.30
  -2  -1   4  470.85   19.20
   2   1   4  446.36   21.10
   2   1   4  488.15   19.80
  -2  -1  -4  526.15   19.30
  -2  -1  -4  521.75   21.80
   2   1  -4  496.35   22.60
   2   1  -4  493.85   21.60
  -2  -1  -4  518.45   19.50
   3   1   4  532.85   21.70
  -3  -1   4  537.65   20.60
  -3  -1   4  549.54   23.60
   3   1   4  515.35   21.30
  -3  -1   4  535.65   21.20
   3   1   4  532.95   23.90
   3   1  -4  511.25   24.80
  -3  -1  -4  523.05   20.70
   4   1   4  219.48   10.90
   4   1   4  228.98   11.40
   4   1   4  221.38   14.60
  -4  -1   4  222.88    9.80
  -4  -1  -4  257.07   10.10
   4   1  -4  249.97   15.10
   4   1  -4  235.08   12.50
  -5  -1   4   40.60    4.00
  -5  -1   4   41.80    3.10
  -5  -1   4   35.20    3.10
  -5  -1   4   34.20    4.10
   5   1   4   30.30    4.90
  -5  -1   4   38.90    3.00
   5   1  -4   36.00    6.40
  -5  -1  -4   30.40    3.00
  -5  -1  -4   27.80    3.40
  -5  -1  -4   31.90    3.00
  -5  -1  -4   28.90    3.80
   5   1  -4   28.00    9.50
  -5  -1  -4   32.40    3.20
  -5  -1  -4   25.70    4.50
  -6  -1   4   38.10    3.10
  -6  -1   4   34.70    3.20
  -6  -1   4   38.30    3.80
  -6  -1   4   41.00    3.40
  -6  -1  -4   45.20    3.40
  -6  -1  -4   36.40    3.10
  -6  -1  -4   42.50    3.40
  -6  -1  -4   41.00    3.50
  -6  -1  -4   43.80    3.40
  -7  -1   4   60.19    3.50
  -7  -1   4   57.39    3.90
  -7  -1   4   48.80    3.50
  -7  -1   4   45.20    3.80
  -7  -1  -4   45.70    3.60
  -7  -1  -4   51.39    3.80
  -7  -1  -4   53.99    3.60
  -7  -1  -4   64.29    3.50
  -7  -1  -4   54.99    5.50
  -8  -1   4   36.90    2.90
  -8  -1   4   34.60    2.60
  -8  -1   4   35.00    3.20
  -8  -1   4   36.70    2.60
  -8  -1  -4   35.20    2.60
  -8  -1  -4   36.90    2.50
  -8  -1  -4   35.30    2.60
  -8  -1  -4   33.70    2.70
  -9  -1   4   17.30    1.70
  -9  -1   4   20.30    2.40
  -9  -1  -4   15.00    1.50
  -9  -1  -4   16.00    1.60
  -9   1  -5    5.60    1.50
  -9   1  -5    6.90    1.20
  -8   1   5   10.70    2.60
  -8   1  -5    8.70    1.60
  -8   1  -5   10.30    1.70
  -8   1  -5    8.80    1.90
  -8   1  -5    8.90    1.80
  -7   1   5   36.60    3.70
  -7   1   5   43.10    3.20
  -7   1   5   41.10    3.20
  -7   1  -5   31.70    3.20
  -7   1  -5   25.40    2.50
  -7   1  -5   34.10    2.80
  -7   1  -5   27.40    2.80
  -7   1  -5   30.20    3.10
  -6   1   5    6.50    1.80
  -6   1   5    4.60    1.60
  -6   1   5    1.60    1.90
  -6   1   5   -0.10    1.70
  -6   1  -5    3.00    1.60
  -6   1  -5    4.90    1.50
  -6   1  -5    5.40    1.90
  -6   1  -5    4.30    1.90
  -6   1  -5    5.10    1.70
  -5   1   5  416.26   16.30
  -5   1   5  410.96   16.60
   5  -1   5  403.96   19.20
  -5   1   5  410.16   16.40
  -5   1   5  406.66   16.20
  -5   1  -5  421.86   16.80
  -5   1  -5  421.46   16.30
   5  -1  -5  404.16   26.60
  -5   1  -5  405.76   16.70
  -5   1  -5  408.66   16.60
   5  -1  -5  393.66   20.30
  -5   1  -5  408.86   16.40
  -4   1   5  653.53   26.30
  -4   1   5  685.63   27.60
   4  -1   5  739.63   28.40
  -4   1   5  671.43   26.40
  -4   1   5  687.33   26.50
  -4   1  -5  661.03   26.30
  -4   1  -5  691.73   26.60
  -4   1  -5  681.13   26.80
  -4   1  -5  683.93   26.70
   4  -1  -5  691.73   34.20
  -3   1   5  105.29    5.70
  -3   1   5  107.19    6.70
   3  -1   5  108.29    9.20
   3  -1   5  110.59    5.70
  -3   1   5   97.49    5.30
  -3   1   5  103.39    8.10
   3  -1   5  108.19    6.10
   3  -1  -5  116.59    9.80
   2  -1   5  322.17   16.50
   2  -1   5  318.17   14.10
  -2   1   5  333.07   15.90
  -2   1   5  338.67   15.00
  -2   1   5  344.17   13.80
   2  -1   5  360.36   13.90
   2  -1  -5  355.46   18.20
   2  -1  -5  323.47   16.50
  -1   1   5 1521.35   60.59
   1  -1   5 1556.54   59.99
  -1   1   5 1651.03   59.89
   1  -1   5 1651.33   59.99
  -1   1   5 1641.64   61.69
   1  -1  -5 1542.75   63.39
  -1   1  -5 1572.34   62.19
   1  -1  -5 1621.34   61.99
  -1   1  -5 1520.35   62.89
   0  -1   5   56.49    4.70
   0  -1   5   55.79    3.30
   0   1   5   53.69    3.20
   0   1   5   53.59    4.40
   0  -1   5   62.69    3.60
   0   1   5   58.19    3.90
   0  -1  -5   52.39    5.00
   0   1  -5   59.89    5.80
   0   1  -5   57.39    5.20
   1   1   5 1569.14   60.89
  -1  -1   5 1562.14   60.29
  -1  -1   5 1588.84   60.89
  -1  -1   5 1569.04   63.49
   1   1   5 1535.95   60.29
   1   1   5 1631.24   62.49
  -1  -1  -5 1692.53   62.89
   1   1  -5 1659.93   62.99
  -1  -1  -5 1669.93   62.49
   1   1  -5 1472.15   63.39
  -2  -1   5  336.47   13.90
   2   1   5  340.47   16.90
  -2  -1   5  365.16   16.80
   2   1   5  336.97   14.60
  -2  -1   5  349.96   14.50
   2   1   5  359.26   15.10
   2   1  -5  344.07   18.20
  -2  -1  -5  367.06   15.10
   3   1   5  116.69    6.60
  -3  -1   5  116.29    6.20
   3   1   5  112.49    9.30
  -3  -1   5  117.19    5.50
  -3  -1   5  118.19    8.90
   3   1   5  106.89    6.30
   3   1  -5  106.29    9.50
  -4  -1   5  670.43   27.80
   4   1   5  697.53   28.40
   4   1   5  717.33   28.30
  -4  -1   5  673.03   26.20
  -4  -1   5  718.33   26.80
  -4  -1   5  708.13   26.40
  -4  -1   5  720.23   26.60
  -4  -1  -5  682.33   26.40
   4   1  -5  687.63   29.10
   4   1  -5  655.93   33.40
  -4  -1  -5  682.53   26.70
  -4  -1  -5  618.44   26.70
  -4  -1  -5  672.73   26.60
  -5  -1   5  410.26   16.70
  -5  -1   5  417.06   16.30
  -5  -1   5  405.26   16.40
  -5  -1   5  410.76   16.70
   5   1   5  388.06   19.20
  -5  -1   5  409.56   16.40
  -5  -1  -5  422.36   16.70
   5   1  -5  398.46   20.50
   5   1  -5  413.86   26.50
  -5  -1  -5  415.56   16.90
  -5  -1  -5  410.46   16.80
  -5  -1  -5  428.36   16.60
  -5  -1  -5  430.36   16.50
  -5  -1  -5  414.36   16.90
  -6  -1   5    4.30    2.20
  -6  -1   5    3.40    1.60
  -6  -1   5    4.90    1.50
  -6  -1   5    6.70    2.30
  -6  -1   5    4.90    1.50
  -6  -1  -5    2.40    1.30
  -6  -1  -5    1.90    1.30
  -6  -1  -5    1.80    1.60
  -6  -1  -5    3.60    1.90
  -6  -1  -5    3.30    2.00
  -7  -1   5   31.10    3.70
  -7  -1   5   30.50    2.80
  -7  -1   5   27.70    2.70
  -7  -1   5   24.80    3.00
  -7  -1  -5   39.20    2.70
  -7  -1  -5   45.30    5.00
  -7  -1  -5   32.00    2.80
  -7  -1  -5   42.20    3.30
  -7  -1  -5   40.00    3.00
  -8  -1   5    8.90    1.80
  -8  -1   5    7.00    1.70
  -8  -1   5    7.40    1.70
  -8  -1   5    7.80    1.70
  -8  -1  -5   10.50    1.40
  -8  -1  -5    7.70    1.90
  -8  -1  -5   10.50    1.60
  -8  -1  -5    9.50    1.70
  -9  -1   5    5.60    1.20
   9   1   5    3.80    1.20
  -9  -1  -5    6.20    1.30
  -9  -1  -5    4.30    1.30
  -9  -1  -5    5.60    1.20
   8  -1   6   92.19    5.40
  -8   1  -6  111.09    5.10
  -8   1  -6  111.39    5.20
  -8   1  -6  107.09    4.90
  -8   1  -6  113.09    4.90
  -7   1   6   37.10    4.00
  -7   1   6   46.20    3.40
  -7   1  -6   44.70    3.10
  -7   1  -6   42.00    3.40
  -7   1  -6   47.20    3.40
  -7   1  -6   43.60    3.10
  -6   1   6  281.77   11.80
  -6   1   6  266.07   11.30
  -6   1   6  271.27   11.20
  -6   1   6  263.17   11.30
  -6   1  -6  290.27   11.50
  -6   1  -6  274.57   11.20
  -6   1  -6  264.37   11.70
  -6   1  -6  272.37   11.70
  -6   1  -6  263.27   11.50
  -5   1   6  250.07   10.50
  -5   1   6  238.58   11.00
  -5   1   6  257.67   10.50
  -5   1   6  249.58   10.70
  -5   1   6  251.47   10.70
  -5   1  -6  257.97   10.70
  -5   1  -6  237.08   11.20
  -4   1   6  707.83   27.60
  -4   1   6  747.43   29.60
   4  -1   6  760.42   30.20
  -4   1   6  764.02   27.80
  -4   1   6  709.83   28.00
  -4   1   6  723.33   28.20
  -4   1   6  716.13   27.80
  -4   1  -6  719.03   28.10
  -4   1  -6  705.83   28.00
  -4   1  -6  719.13   27.70
  -4   1  -6  716.63   28.10
  -4   1  -6  703.63   27.90
   4  -1  -6  682.73   36.90
   3  -1   6  201.98   10.00
  -3   1   6  190.98   12.80
  -3   1   6  178.68   10.40
  -3   1   6  190.08    9.20
  -3   1   6  196.68    8.40
   3  -1  -6  189.18   14.50
   2  -1   6   46.10    3.90
   2  -1   6   52.39    3.40
  -2   1   6   50.89    4.60
   2  -1   6   52.59    4.00
  -2   1   6   48.90    3.50
  -2   1   6   45.10    3.80
   2  -1   6   52.99    6.80
  -2   1   6   49.90    6.40
   2  -1  -6   60.69    7.40
  -2   1  -6   59.89    5.50
   1  -1   6    3.10    1.20
  -1   1   6    1.60    1.70
  -1   1   6    0.90    0.90
   1  -1   6    2.50    1.70
  -1   1   6    0.90    2.10
   1  -1   6    4.50    3.00
  -1   1  -6    1.40    2.20
   1  -1  -6    0.90    2.40
   0   1   6    8.50    3.40
   0   1   6   10.10    1.80
   0  -1   6   10.10    2.20
   0  -1   6    8.90    2.20
   0   1   6    9.80    2.50
   0  -1   6   10.50    1.70
   0  -1   6   11.30    3.40
   0   1  -6   10.20    3.40
   0  -1  -6    8.10    3.60
   1   1   6    2.20    1.80
   1   1   6    1.90    1.30
   1   1   6    1.20    1.00
  -1  -1   6   -0.80    1.30
   1   1   6    1.00    2.50
  -1  -1   6    2.40    2.50
  -1  -1   6    1.20    1.60
  -1  -1   6    1.40    1.00
   1   1  -6    1.10    2.60
  -1  -1  -6    1.30    2.40
  -2  -1   6   62.29    7.00
   2   1   6   56.69    7.10
  -2  -1   6   55.79    3.50
   2   1   6   58.39    4.40
   2   1   6   58.59    4.70
  -2  -1   6   56.29    4.10
  -2  -1  -6   54.29    7.40
   2   1  -6   49.10    6.70
  -3  -1   6  190.98   13.60
   3   1   6  182.28    9.50
   3   1   6  206.78   19.80
  -3  -1   6  188.28    8.20
  -3  -1   6  181.88    9.30
   3   1   6  188.78   10.00
   3   1  -6  179.88   13.70
   4   1   6  763.12   30.50
  -4  -1   6  722.63   30.00
  -4  -1   6  719.83   28.30
  -4  -1   6  735.23   28.10
  -4  -1   6  743.33   28.70
  -4  -1   6  728.73   28.10
  -4  -1   6  723.53   28.00
  -4  -1  -6  672.83   28.20
   4   1  -6  751.02   37.30
  -4  -1  -6  749.03   28.40
  -4  -1  -6  746.63   28.10
  -4  -1  -6  756.22   28.50
   4   1  -6  731.63   31.50
  -4  -1  -6  678.63   28.50
  -5  -1   6  269.17   11.20
  -5  -1   6  265.97   11.40
  -5  -1   6  263.77   10.90
  -5  -1  -6  247.58   11.00
  -5  -1  -6  262.37   11.40
  -5  -1  -6  250.47   11.40
   6   1   6  279.27   11.30
  -6  -1   6  276.07   11.20
  -6  -1   6  265.67   11.60
  -6  -1   6  278.77   11.70
  -6  -1   6  263.77   11.10
  -6  -1   6  273.47   11.20
  -6  -1  -6  274.07   11.60
  -6  -1  -6  255.27   11.10
  -6  -1  -6  274.77   11.60
  -6  -1  -6  262.67   11.30
  -6  -1  -6  262.47   11.40
  -7  -1   6   41.60    4.00
   7   1   6   44.40    3.80
  -7  -1   6   45.50    2.90
  -7  -1   6   45.60    3.00
  -7  -1   6   35.00    3.30
  -7  -1  -6   48.30    3.20
  -7  -1  -6   46.60    3.40
  -7  -1  -6   41.90    3.90
  -7  -1  -6   43.90    2.90
  -7  -1  -6   45.00    3.10
  -8  -1   6  112.49    5.50
  -8  -1   6  111.59    4.90
   8   1   6  106.59    5.30
  -8  -1   6  113.09    4.80
  -8  -1  -6  102.19    4.90
  -8  -1  -6  108.99    5.10
  -8  -1  -6  105.69    4.90
   8  -1   7   13.70    2.10
  -8   1  -7   11.60    1.60
  -8   1  -7   11.60    1.40
  -8   1  -7    7.50    2.10
  -8   1  -7    7.50    1.60
  -7   1   7   25.90    2.70
   7  -1   7   24.20    2.60
  -7   1   7   24.80    2.90
  -7   1   7   25.00    2.50
  -7   1  -7   32.60    2.50
  -7   1  -7   27.00    2.60
  -7   1  -7   27.30    2.50
  -7   1  -7   27.40    2.60
   6  -1   7   54.59    4.00
  -6   1   7   55.29    3.70
  -6   1   7   55.39    4.40
  -6   1   7   58.19    3.90
  -6   1   7   60.09    3.70
  -6   1  -7   72.19    4.20
  -6   1  -7   69.59    4.00
  -6   1  -7   67.79    4.20
  -6   1  -7   74.79    4.10
  -5   1   7  100.39    5.90
  -5   1   7  101.29    5.30
  -5   1   7  105.69    5.20
   5  -1   7  101.39    5.50
  -5   1   7  105.49    5.60
  -5   1   7  101.19    5.10
  -5   1  -7   83.59    6.40
  -5   1  -7   91.09    5.40
  -5   1  -7   97.69    5.70
  -5   1  -7   95.59    5.30
  -4   1   7  817.12   30.70
   4  -1   7  806.82   30.90
  -4   1   7  792.72   30.70
  -4   1   7  791.92   30.40
  -4   1   7  810.92   30.50
  -4   1   7  788.72   30.30
  -4   1   7  761.32   33.00
  -4   1  -7  811.22   30.90
  -4   1  -7  788.22   30.80
  -4   1  -7  764.52   30.60
  -4   1  -7  787.02   30.70
  -3   1   7  441.66   17.70
  -3   1   7  463.55   19.20
   3  -1   7  452.85   17.90
  -3   1   7  436.86   17.60
  -3   1   7  426.96   17.80
   3  -1   7  434.26   19.60
  -3   1   7  454.45   17.60
  -3   1   7  427.26   17.50
  -3   1  -7  448.66   17.90
   3  -1  -7  478.15   27.20
  -3   1  -7  431.16   17.90
  -3   1  -7  432.96   18.10
  -3   1  -7  441.86   18.00
  -2   1   7  344.07   16.00
   2  -1   7  390.76   16.60
   2  -1   7  368.96   16.50
   2  -1   7  396.86   15.30
  -2   1   7  387.16   15.30
  -2   1   7  389.86   17.90
  -2   1   7  355.96   15.00
  -2   1   7  359.66   20.10
  -2   1   7  377.96   15.10
   2  -1  -7  384.86   22.30
   1  -1   7   21.30    3.80
   1  -1   7   24.40    2.40
  -1   1   7   23.20    2.90
   1  -1   7   23.40    6.20
   1  -1   7   22.80    3.40
  -1   1   7   26.10    3.10
  -1   1   7   21.10    4.20
  -1   1   7   26.80    6.20
   1  -1  -7   19.70    5.70
  -1   1  -7   20.20    5.00
   0  -1   7   21.40    3.50
   0   1   7   19.30    5.50
   0  -1   7   17.70    5.60
   0  -1   7   18.60    2.70
   0   1   7   15.50    2.50
   0   1   7   22.30    2.70
   0  -1   7   18.00    2.40
   0   1   7   18.30    3.60
   0  -1  -7   15.50    4.80
   0   1  -7   19.20    5.20
  -1  -1   7   19.20    3.60
   1   1   7   18.10    6.50
   1   1   7   19.40    2.60
   1   1   7   18.70    3.40
  -1  -1   7   23.10    2.50
  -1  -1   7   23.70    6.10
   1   1   7   19.60    3.10
  -1  -1  -7   21.60    5.70
   1   1  -7   25.10    5.80
  -2  -1   7  385.06   15.30
   2   1   7  356.56   16.80
   2   1   7  384.26   14.90
   2   1   7  367.96   16.10
  -2  -1   7  367.06   16.10
  -2  -1   7  348.97   14.70
  -2  -1   7  359.16   14.80
   2   1  -7  367.76   21.50
  -2  -1  -7  359.06   15.10
  -3  -1   7  470.65   18.00
  -3  -1   7  476.45   18.20
   3   1   7  461.65   18.40
  -3  -1   7  467.65   20.00
  -3  -1   7  455.45   18.30
   3   1   7  467.95   18.30
   3   1   7  467.15   21.10
  -3  -1   7  458.15   18.10
  -3  -1   7  449.95   18.40
   3   1   7  474.35   20.40
  -3  -1  -7  456.35   18.50
  -3  -1  -7  432.46   18.40
   3   1  -7  436.66   26.30
  -4  -1   7  794.52   30.60
  -4  -1   7  821.72   30.80
   4   1   7  812.12   30.80
  -4  -1   7  821.42   30.80
  -4  -1   7  765.32   30.90
  -4  -1   7  791.62   31.10
  -4  -1  -7  806.52   31.10
  -4  -1  -7  816.22   31.00
  -4  -1  -7  777.42   31.10
  -5  -1   7   97.89    5.40
  -5  -1   7   98.69    5.20
  -5  -1   7  101.19    5.00
   5   1   7   97.49    5.40
  -5  -1   7   92.99    5.10
  -5  -1  -7  107.09    5.70
  -5  -1  -7   99.09    5.40
  -5  -1  -7  111.99    5.70
  -5  -1  -7  107.59    6.00
  -5  -1  -7  100.59    5.10
  -6  -1   7   68.49    3.80
   6   1   7   60.49    4.10
  -6  -1   7   72.49    3.70
  -6  -1   7   69.99    3.90
  -6  -1   7   67.09    4.20
  -6  -1  -7   55.79    3.80
  -6  -1  -7   65.29    4.30
  -6  -1  -7   58.39    4.10
  -6  -1  -7   61.29    4.10
  -7  -1   7   28.60    2.30
  -7  -1   7   29.90    2.90
   7   1   7   28.40    2.70
  -7  -1   7   29.80    2.30
  -7  -1  -7   27.10    2.30
  -7  -1  -7   24.30    3.00
  -7  -1  -7   24.70    2.70
  -7  -1  -7   25.60    2.50
  -8  -1   7   10.90    3.10
  -8  -1   7    9.50    1.50
   8   1   7    9.40    1.80
  -8  -1  -7   16.90    2.00
  -8  -1  -7   13.70    1.40
  -8  -1  -7   16.20    1.90
   8  -1   8   86.09    3.60
  -8   1  -8   82.39    3.80
   7  -1   8   26.70    2.50
  -7   1   8   26.00    2.40
  -7   1   8   29.40    2.30
  -7   1  -8   30.10    2.40
  -7   1  -8   27.90    2.20
  -7   1  -8   29.20    2.40
  -7   1  -8   27.10    2.50
  -6   1   8   79.29    4.30
  -6   1   8   79.49    4.00
  -6   1   8   76.69    4.00
   6  -1   8   69.69    4.20
  -6   1   8   66.59    4.90
  -6   1  -8   64.19    4.20
  -6   1  -8   72.89    4.20
  -6   1  -8   66.99    4.10
  -5   1   8   78.59    4.90
  -5   1   8   69.49    4.20
  -5   1   8   72.09    4.40
   5  -1   8   72.89    4.50
  -5   1   8   69.99    4.80
  -5   1   8   72.59    4.20
  -5   1  -8   72.69    5.00
  -5   1  -8   82.79    4.60
  -5   1  -8   78.69    4.50
  -5   1  -8   75.99    4.70
  -4   1   8  204.88    8.80
  -4   1   8  195.38    8.40
   4  -1   8  205.08    8.90
  -4   1   8  196.38    8.50
  -4   1   8  189.88    8.70
  -4   1   8  200.18    8.50
  -4   1  -8  172.98    8.70
  -4   1  -8  181.28    8.70
  -4   1  -8  179.88    8.90
  -3   1   8   42.70    3.30
   3  -1   8   39.30    3.30
  -3   1   8   39.80    7.30
  -3   1   8   41.60    3.60
  -3   1   8   43.50    3.40
   3  -1   8   41.50    4.20
  -3   1   8   40.80    3.70
  -3   1   8   38.20    3.50
  -3   1  -8   48.20    4.50
  -3   1  -8   45.30    4.80
  -3   1  -8   54.09    4.10
  -3   1  -8   49.80    3.70
  -2   1   8  241.48   10.30
  -2   1   8  244.88   10.60
  -2   1   8  254.17   14.10
  -2   1   8  240.48   10.30
   2  -1   8  250.37   12.70
   2  -1   8  248.08   10.20
  -2   1   8  243.48   12.40
   2  -1   8  223.58   10.50
  -2   1   8  242.98   10.30
  -2   1   8  250.97   10.50
   2  -1   8  247.98   10.50
   2  -1  -8  243.78   19.10
  -2   1  -8  238.08   10.70
  -1   1   8   43.70    3.60
  -1   1   8   45.40    3.50
   1  -1   8   42.00    4.10
  -1   1   8   44.10    4.00
  -1   1   8   44.70    4.70
   1  -1   8   48.00    4.60
  -1   1   8   52.79    6.00
   1  -1   8   46.10    6.20
   1  -1   8   45.10    3.50
  -1   1   8   48.30    3.50
  -1   1   8   48.40    3.80
   1  -1   8   43.90    3.40
   1  -1  -8   39.30    8.70
  -1   1  -8   35.90    9.30
  -1   1  -8   40.20    4.30
   0   1   8   52.99    3.70
   0   1   8   44.60    3.90
   0   1   8   51.79    4.10
   0   1   8   49.70    3.50
   0  -1   8   45.90    5.60
   0  -1   8   48.60    4.10
   0  -1   8   47.90    3.60
   0   1   8   49.90    4.90
   0  -1   8   49.10    4.80
   0   1   8   48.20    6.00
   0  -1   8   47.30    3.90
   0  -1  -8   46.20    8.70
   0   1  -8   50.99    8.60
   1   1   8   44.50    6.00
  -1  -1   8   38.00    5.40
   1   1   8   35.10    3.70
  -1  -1   8   36.20    3.10
   1   1   8   43.80    4.70
   1   1   8   39.30    4.00
  -1  -1   8   38.40    3.40
  -1  -1   8   40.20    4.50
  -1  -1   8   33.00    3.30
   1   1   8   41.00    3.40
  -1  -1   8   39.80    3.30
  -1  -1   8   42.90    3.70
   1   1  -8   47.60    8.70
  -1  -1  -8   44.60    8.90
   2   1   8  236.28   10.50
  -2  -1   8  257.17   10.70
   2   1   8  258.37   10.70
   2   1   8  251.07   14.00
  -2  -1   8  242.88   10.40
  -2  -1   8  242.68   10.30
   2   1   8  254.07   12.70
  -2  -1   8  249.18   10.60
  -2  -1   8  243.68   10.40
  -2  -1   8  248.78   12.60
  -2  -1  -8  249.18   10.80
   2   1  -8  241.88   18.50
  -3  -1   8   49.40    3.60
  -3  -1   8   49.60    3.40
   3   1   8   51.69    3.70
  -3  -1   8   46.20    3.40
  -3  -1   8   47.80    4.00
  -3  -1   8   55.49    8.30
   3   1   8   41.40    3.40
  -3  -1   8   48.40    3.60
   3   1   8   60.69    8.40
  -3  -1  -8   41.70    4.20
  -3  -1  -8   39.80    3.70
  -4  -1   8  180.08    8.00
  -4  -1   8  174.88    8.00
  -4  -1   8  178.68    8.10
   4   1   8  181.18    8.50
   4   1   8  180.28    8.10
  -4  -1   8  180.88    8.60
  -4  -1   8  185.48    8.40
  -4  -1  -8  194.58    8.50
  -4  -1  -8  191.68    8.50
   5   1   8   75.89    4.40
  -5  -1   8   81.69    4.60
  -5  -1   8   77.99    4.30
  -5  -1   8   76.59    4.20
  -5  -1   8   78.69    4.10
   5   1   8   77.49    4.60
  -5  -1  -8   74.69    4.60
  -5  -1  -8   66.39    4.40
  -5  -1  -8   69.89    5.00
  -6  -1   8   61.39    3.60
  -6  -1   8   63.99    3.50
  -6  -1   8   58.29    4.00
   6   1   8   51.89    3.80
  -6  -1   8   63.29    3.70
  -6  -1  -8   77.89    4.30
  -6  -1  -8   75.79    4.00
  -7  -1   8   20.70    3.80
  -7  -1   8   26.50    2.10
  -7  -1   8   28.20    2.40
  -7  -1   8   25.30    2.60
   7   1   8   26.60    2.40
  -7  -1  -8   28.90    2.20
  -7  -1  -8   31.00    2.80
  -7  -1  -8   24.80    2.60
  -7  -1  -8   27.60    2.70
  -8  -1   8   81.79    3.60
   8   1   8   82.69    4.00
  -7   1   9   45.00    2.80
   7  -1   9   48.10    3.00
   7  -1   9   45.90    2.50
  -7   1   9   47.00    2.70
  -7   1  -9   50.39    2.80
  -7   1  -9   49.60    2.70
  -6   1   9    3.20    1.10
   6  -1   9    6.40    1.50
   6  -1   9    7.80    1.90
  -6   1   9    4.40    1.20
  -6   1  -9    2.30    1.20
  -6   1  -9    2.90    1.40
  -6   1  -9    3.60    1.20
  -5   1   9    3.00    1.70
  -5   1   9    3.10    1.80
  -5   1   9   -0.10    1.70
  -5   1   9   -1.80    1.10
  -5   1   9    0.20    1.00
   5  -1   9    1.70    1.20
  -5   1  -9    1.00    1.20
  -5   1  -9    1.60    1.80
  -5   1  -9    0.40    1.60
  -4   1   9  159.68    7.00
  -4   1   9  156.68    7.10
  -4   1   9  169.18    7.60
   4  -1   9  167.08    7.50
  -4   1   9  159.28    7.40
  -4   1   9  157.78    7.10
  -4   1  -9  147.79    7.40
  -4   1  -9  140.39    7.40
  -4   1  -9  150.08    7.60
  -4   1  -9  139.09    7.80
  -3   1   9  110.19    5.90
  -3   1   9  111.09    5.80
   3  -1   9  106.19    5.40
   3  -1   9  106.79    6.40
  -3   1   9  108.39    5.50
   3  -1   9  107.89    5.80
  -3   1   9  113.39    5.60
  -3   1   9  111.39    5.60
  -3   1  -9  114.39    6.00
  -3   1  -9  113.99    6.00
   2  -1   9  262.97   11.20
  -2   1   9  256.87   11.00
  -2   1   9  262.17   11.20
   2  -1   9  262.17   11.40
  -2   1   9  263.57   11.00
   2  -1   9  265.37   10.90
  -2   1   9  269.17   11.30
  -2   1   9  262.67   10.90
  -2   1  -9  261.97   11.40
   1  -1   9  120.99    5.60
   1  -1   9  119.19    5.90
  -1   1   9  114.69    5.70
  -1   1   9  118.39   10.90
   1  -1   9  111.49    8.60
  -1   1   9  120.79    5.90
  -1   1   9  111.99    5.80
  -1   1   9  111.89    5.70
   1  -1   9  108.79    5.90
  -1   1   9  109.69    8.70
  -1   1   9  114.49    5.70
   1  -1  -9   93.79   16.00
  -1   1  -9  112.09    6.30
   0  -1   9  185.98   10.80
   0  -1   9  186.68    8.30
   0  -1   9  179.58    7.90
   0   1   9  185.88    8.10
   0   1   9  169.68   12.00
   0   1   9  183.18    8.20
   0   1   9  186.08    8.30
   0  -1   9  171.48    8.10
   0  -1   9  165.48   12.20
   0   1   9  190.08   10.80
   0   1   9  185.08    8.00
   0   1   9  181.68    8.30
   0  -1   9  183.38    8.10
   0   1  -9  179.78    8.90
   0   1  -9  179.28   16.90
   0  -1  -9  163.68   17.10
  -1  -1   9  104.69    5.50
   1   1   9  111.49    5.50
   1   1   9  111.79    5.80
  -1  -1   9  103.69    5.30
  -1  -1   9  103.89    5.40
   1   1   9  106.99    5.40
   1   1   9   98.89    8.30
   1   1   9  103.19   10.60
  -1  -1   9  103.69    5.40
  -1  -1   9   93.29    8.00
  -1  -1   9  104.79    5.60
   1   1   9  106.99    5.60
   1   1  -9  112.39   15.90
  -1  -1  -9  117.89    6.00
  -2  -1   9  265.97   11.30
   2   1   9  263.67   11.10
  -2  -1   9  259.67   10.90
   2   1   9  265.87   11.00
  -2  -1   9  268.47   11.10
  -2  -1   9  262.77   11.30
  -2  -1   9  259.87   11.00
   2   1   9  269.97   11.40
  -2  -1  -9  269.37   11.60
  -3  -1   9  112.29    5.50
  -3  -1   9  119.59    6.00
   3   1   9  118.99    6.00
   3   1   9  115.59    5.80
  -3  -1   9  115.59    5.70
  -3  -1   9  113.49    5.90
  -3  -1  -9  110.09    6.20
  -3  -1  -9  104.89    6.00
   4   1   9  145.19    6.90
  -4  -1   9  139.19    6.80
  -4  -1   9  149.59    6.90
  -4  -1   9  146.89    7.20
  -4  -1   9  145.69    6.80
  -4  -1   9  150.98    7.20
   4   1   9  149.49    7.30
  -4  -1  -9  161.48    7.40
  -4  -1  -9  162.48    7.30
  -5  -1   9    1.10    1.30
  -5  -1   9    0.30    1.20
   5   1   9    1.00    1.20
  -5  -1   9    1.70    1.20
  -5  -1   9    3.10    1.40
   5   1   9    2.30    1.60
  -5  -1  -9    1.10    1.40
  -5  -1  -9    0.10    1.20
   6   1   9    3.70    1.30
  -6  -1   9    3.10    1.50
   6   1   9    1.00    1.60
  -6  -1   9    4.30    1.20
  -6  -1   9    3.20    1.20
  -6  -1   9    2.00    1.00
  -6  -1  -9    5.70    1.80
  -6  -1  -9    6.90    2.00
  -6  -1  -9    6.70    1.80
   7   1   9   46.40    2.50
  -7  -1   9   48.50    3.10
  -7  -1   9   48.90    2.60
  -7  -1   9   53.89    3.90
   7   1   9   48.60    3.00
  -7  -1  -9   43.90    2.70
  -7  -1  -9   58.59    4.20
   7  -1  10    8.40    1.10
  -7   1  10    5.80    1.60
   7  -1  10    4.70    1.70
  -7   1 -10    8.50    1.40
   6  -1  10   36.30    2.70
   6  -1  10   37.40    2.20
  -6   1  10   36.60    2.40
  -6   1  10   37.10    2.30
  -6   1 -10   37.80    2.60
  -6   1 -10   35.10    2.50
  -5   1  10   64.89    3.70
  -5   1  10   69.79    4.00
   5  -1  10   63.29    3.90
  -5   1  10   52.49    4.50
  -5   1  10   64.29    3.90
  -5   1 -10   73.09    4.00
   4  -1  10   29.70    2.90
  -4   1  10   30.10    2.60
   4  -1  10   32.90    2.60
  -4   1  10   33.20    2.70
  -4   1  10   31.50    2.90
  -4   1  10   32.00    3.00
  -4   1  10   31.40    3.40
  -4   1 -10   28.50    3.70
  -4   1 -10   28.00    3.00
  -3   1  10  243.58   10.40
  -3   1  10  242.28   10.80
  -3   1  10  245.28   10.60
   3  -1  10  250.57   10.40
   3  -1  10  262.07   11.10
   3  -1  10  247.28   10.60
  -3   1  10  245.88   10.60
  -3   1  10  266.17   11.00
  -3   1 -10  260.07   10.80
  -3   1 -10  248.78   10.90
   2  -1  10  100.89    5.10
  -2   1  10   99.39    5.20
  -2   1  10  104.99    5.30
  -2   1  10  101.89    5.50
  -2   1  10   92.69    5.20
  -2   1  10  100.59    5.60
   2  -1  10  106.79    5.60
   2  -1  10  102.89    5.60
  -2   1 -10  110.99    5.50
  -2   1 -10  110.89    5.70
   1  -1  10  229.38    9.90
  -1   1  10  228.28    9.80
  -1   1  10  226.58   10.00
  -1   1  10  232.88    9.90
  -1   1  10  232.38   10.10
   1  -1  10  225.98    9.70
   1  -1  10  229.18   10.20
  -1   1  10  230.08    9.70
  -1   1 -10  225.08   10.20
   0   1  10   36.40    3.40
   0  -1  10   31.70    3.20
   0  -1  10   30.00    2.80
   0  -1  10   28.50    3.60
   0   1  10   32.10    3.20
   0   1  10   33.50    3.10
   0  -1  10   37.30    3.10
   0   1  10   32.40    3.00
   0   1  10   24.20    4.60
   0   1 -10   30.60    4.00
   0  -1 -10   33.80    3.60
   1   1  10  218.88    9.70
  -1  -1  10  225.68    9.70
  -1  -1  10  226.18    9.50
   1   1  10  230.68    9.60
  -1  -1  10  219.98    9.60
   1   1  10  229.78   10.00
  -1  -1  10  223.78   10.00
  -1  -1 -10  224.78   10.00
  -2  -1  10  108.59    5.30
  -2  -1  10  108.39    5.40
   2   1  10  109.89    5.30
   2   1  10  107.29    5.40
  -2  -1  10  111.89    5.70
   2   1  10  107.39    5.70
  -2  -1  10  107.89    5.40
  -2  -1 -10   96.19    5.70
  -3  -1  10  266.77   10.80
   3   1  10  261.27   10.90
  -3  -1  10  263.87   10.90
   3   1  10  273.17   11.40
  -3  -1  10  262.97   10.90
  -3  -1  10  271.57   11.30
   3   1  10  266.07   10.80
  -3  -1 -10  241.98   11.30
  -3  -1 -10  244.98   11.30
   4   1  10   24.00    2.70
  -4  -1  10   26.10    2.50
   4   1  10   27.30    2.40
  -4  -1  10   23.90    2.50
   4   1  10   28.50    2.80
  -4  -1  10   25.20    2.50
  -4  -1  10   26.40    2.90
  -4  -1 -10   30.20    2.90
  -4  -1 -10   28.70    3.20
   5   1  10   70.89    3.90
  -5  -1  10   73.59    4.20
   5   1  10   69.49    4.40
   5   1  10   76.09    4.20
  -5  -1  10   68.59    4.70
  -5  -1  10   75.19    3.70
  -5  -1 -10   56.69    4.80
  -5  -1 -10   67.79    4.00
  -6  -1  10   34.60    3.20
  -6  -1  10   33.60    2.20
   6   1  10   34.80    2.10
  -6  -1  10   34.60    2.30
  -6  -1  10   33.20    2.30
   6   1  10   31.80    2.60
  -6  -1 -10   37.80    2.50
  -6  -1 -10   37.40    2.50
   7   1  10    6.60    2.10
  -7  -1  10    8.80    1.30
   7   1  10    7.30    1.00
  -7  -1 -10    8.60    2.40
  -7  -1 -10    8.90    1.40
  -6   1  11   42.90    2.80
  -6   1  11   37.60    2.20
   6  -1  11   33.90    2.00
   6  -1  11   32.40    2.60
  -6   1 -11   35.30    2.20
  -5   1  11   10.50    1.60
  -5   1  11   11.70    1.60
   5  -1  11   13.70    1.50
   5  -1  11   12.80    2.00
  -5   1 -11   13.10    1.80
   4  -1  11   12.40    2.20
  -4   1  11   14.20    2.30
  -4   1  11   20.20    3.30
  -4   1  11   13.10    2.50
  -3   1  11   74.29    4.20
   3  -1  11   67.99    4.40
  -3   1  11   68.29    4.50
  -3   1  11   76.79    4.40
   3  -1  11   72.89    4.00
  -3   1  11   71.59    4.00
   3  -1  11   77.79    4.40
  -3   1  11   75.49    4.10
  -3   1 -11   73.99    4.30
  -3   1 -11   84.59    4.40
  -2   1  11  191.68    7.90
   2  -1  11  191.18    8.00
   2  -1  11  174.78    8.30
   2  -1  11  179.08    7.80
  -2   1  11  185.78    8.20
  -2   1  11  177.18    8.30
  -2   1  11  184.08    7.80
  -2   1  11  187.48    8.00
  -2   1 -11  170.28    8.10
   2  -1 -11  159.88    8.50
  -2   1 -11  161.28    8.10
   1  -1  11  182.38    8.40
  -1   1  11  173.28    7.80
  -1   1  11  183.98    8.00
  -1   1  11  172.08    8.10
   1  -1  11  176.28    7.80
   1  -1  11  180.28    8.00
  -1   1  11  179.98    7.90
   1  -1 -11  180.58    8.40
  -1   1 -11  180.98    8.30
   0  -1  11  312.17   12.80
   0   1  11  296.87   12.30
   0  -1  11  307.47   12.30
   0  -1  11  297.37   12.30
   0   1  11  297.47   12.70
   0  -1  11  297.57   12.20
   0   1  11  302.87   12.20
   0   1  11  286.17   12.30
   0  -1 -11  289.37   12.70
   0   1 -11  303.27   12.80
   1   1  11  180.68    7.90
  -1  -1  11  183.58    8.00
  -1  -1  11  188.38    8.50
  -1  -1  11  185.58    8.00
   1   1  11  185.08    8.20
  -1  -1  11  182.28    8.10
   1   1  11  170.08    8.50
  -1  -1 -11  182.48    8.50
  -2  -1  11  164.98    7.30
  -2  -1  11  158.18    7.70
  -2  -1  11  158.68    7.30
  -2  -1  11  162.38    7.30
   2   1  11  158.28    7.70
   2   1  11  168.58    7.40
   2   1  11  171.08    7.30
  -2  -1 -11  170.38    7.80
   3   1  11   83.09    4.30
  -3  -1  11   73.19    4.60
  -3  -1  11   79.79    4.20
  -3  -1  11   79.79    4.20
   3   1  11   80.99    4.10
  -3  -1  11   76.29    4.10
   3   1  11   76.49    4.50
  -3  -1 -11   73.89    4.40
  -3  -1 -11   79.59    6.60
  -4  -1  11   21.10    2.10
   4   1  11   19.20    2.30
  -4  -1  11   18.40    2.50
   4   1  11   17.40    1.90
   4   1  11   16.60    2.30
  -5  -1  11   12.60    1.80
  -5  -1  11   13.70    1.70
  -5  -1  11   12.50    3.50
  -5  -1  11   14.20    1.60
   5   1  11   13.20    1.50
   5   1  11   14.90    2.50
   5   1  11   14.10    2.00
  -5  -1 -11   12.40    2.70
  -5  -1 -11   11.00    1.70
  -6  -1  11   35.80    2.10
   6   1  11   34.90    2.50
   6   1  11   36.40    2.00
  -6  -1  11   35.10    2.30
  -6  -1 -11   36.00    2.40
  -5   1  12   22.90    1.70
   5  -1  12   25.70    1.60
   5  -1  12   21.50    2.20
  -5   1  12   25.40    1.70
  -5   1 -12   24.10    1.80
   4  -1  12   43.20    2.90
  -4   1  12   38.40    2.40
   4  -1  12   37.90    2.30
  -4   1  12   38.90    2.40
  -4   1 -12   32.50    2.50
  -3   1  12   56.09    4.30
   3  -1  12   57.09    3.60
  -3   1  12   56.79    3.20
  -3   1  12   57.49    3.30
  -3   1  12   57.99    3.10
   3  -1  12   55.29    3.10
  -3   1 -12   53.69    3.40
  -3   1 -12   51.39    3.50
   2  -1  12   66.49    3.50
   2  -1  12   62.09    3.80
  -2   1  12   69.49    4.90
  -2   1  12   59.39    4.30
   2  -1  12   58.09    3.90
  -2   1  12   64.29    3.70
  -2   1  12   63.79    3.60
   1  -1  12   41.40    3.00
   1  -1  12   39.30    2.70
   1  -1  12   37.80    3.20
  -1   1  12   37.50    2.90
  -1   1  12   37.10    3.00
  -1   1  12   33.00    3.30
  -1   1  12   36.20    2.80
  -1   1 -12   37.70    3.40
  -1   1 -12   36.40    2.90
   1  -1 -12   38.30    3.80
   0   1  12    6.40    1.80
   0   1  12    6.10    1.50
   0  -1  12    2.20    1.60
   0  -1  12    2.80    1.40
   0  -1  12    2.80    2.80
   0   1  12    2.40    1.20
   0  -1  12    3.40    1.20
   0   1 -12    4.90    2.10
   0  -1 -12    3.50    1.60
  -1  -1  12   36.10    2.90
   1   1  12   34.40    2.80
  -1  -1  12   36.60    2.90
   1   1  12   33.30    3.30
   1   1  12   41.40    2.80
  -1  -1  12   41.70    2.80
  -1  -1  12   35.20    3.10
  -1  -1 -12   36.50    3.10
  -2  -1  12   62.09    4.00
   2   1  12   64.89    4.10
  -2  -1  12   63.89    3.60
  -2  -1  12   67.09    4.00
  -2  -1 -12   67.39    4.00
  -2  -1 -12   64.99    3.90
  -3  -1  12   54.59    3.10
   3   1  12   51.69    3.10
  -3  -1  12   53.89    3.10
  -3  -1  12   54.89    3.10
  -3  -1  12   54.79    3.60
   3   1  12   51.69    3.50
   3   1  12   56.19    3.00
  -3  -1 -12   54.79    3.40
   4   1  12   35.20    2.70
  -4  -1  12   35.60    2.30
  -4  -1  12   34.40    2.30
  -4  -1  12   34.70    2.30
   4   1  12   37.90    2.20
  -4  -1  12   33.00    2.90
   4   1  12   34.50    2.50
  -4  -1 -12   36.20    2.50
  -5  -1  12   24.00    1.70
   5   1  12   21.50    1.60
  -5  -1  12   24.50    1.90
   5   1  12   22.60    2.30
  -5  -1  12   22.50    1.70
  -5  -1 -12   24.50    1.80
  -4   1  13   14.90    1.40
  -4   1  13   12.80    1.30
   4  -1  13   15.20    2.00
   4  -1  13   15.40    1.30
  -4   1 -13   13.90    1.50
   3  -1  13   46.90    3.10
  -3   1  13   48.30    2.60
   3  -1  13   49.30    2.50
  -3   1  13   47.50    2.60
  -3   1 -13   43.10    3.80
  -3   1 -13   48.30    2.80
  -2   1  13   60.59    3.40
  -2   1  13   59.99    3.20
   2  -1  13   59.29    3.10
  -2   1  13   60.89    3.20
   2  -1  13   58.79    3.50
  -2   1 -13   60.79    3.30
  -2   1 -13   62.99    3.50
  -1   1  13   29.50    2.60
   1  -1  13   28.30    2.20
  -1   1  13   29.70    2.20
   1  -1  13   29.60    2.50
   1  -1  13   30.50    2.80
  -1   1  13   32.30    2.40
   1  -1 -13   29.90    3.30
  -1   1 -13   31.30    2.40
  -1   1 -13   30.70    2.80
   0   1  13    6.10    1.60
   0   1  13    4.40    1.60
   0   1  13    4.90    1.30
   0  -1  13    5.10    1.40
   0  -1  13    6.20    1.70
   0  -1  13    5.60    1.10
   0  -1 -13    8.30    2.20
   0   1 -13    8.00    1.70
  -1  -1  13   33.10    2.30
  -1  -1  13   33.60    2.50
   1   1  13   31.10    2.30
  -1  -1  13   30.60    2.80
   1   1  13   32.60    3.00
  -1  -1  13   30.00    2.30
   1   1  13   30.90    2.30
  -1  -1 -13   28.70    2.60
  -1  -1 -13   31.70    2.40
  -2  -1  13   62.59    3.70
  -2  -1  13   61.89    3.30
   2   1  13   59.69    3.10
  -2  -1  13   61.39    3.20
  -2  -1  13   64.29    3.20
   2   1  13   62.29    3.20
  -2  -1 -13   61.19    3.50
  -2  -1 -13   61.39    3.40
  -3  -1  13   47.40    2.60
  -3  -1  13   46.80    2.60
   3   1  13   48.50    2.60
  -3  -1  13   49.00    2.70
   3   1  13   48.60    2.70
  -3  -1  13   45.10    3.20
   3   1  13   46.90    3.20
  -3  -1 -13   45.60    2.80
   3   1 -13   48.10    2.80
  -4  -1  13   15.10    1.30
   4   1  13   14.60    1.40
  -4  -1  13   12.00    1.30
  -4  -1  13   13.90    1.50
   4   1  13   11.20    2.30
  -4  -1 -13   14.60    1.40
   4   1 -13   11.50    1.90
   2  -1  14   23.00    1.60
  -2   1  14   20.10    1.50
   2  -1  14   21.90    2.20
  -2   1 -14   21.00    1.90
  -2   1 -14   15.60    2.20
  -1   1  14    3.80    0.90
   1  -1  14    6.40    1.20
   1  -1  14    6.40    1.80
  -1   1 -14    4.60    1.30
   1  -1 -14    4.10    1.20
   0  -1  14    9.20    1.60
   0   1  14    9.00    1.30
   0   1  14    7.60    1.70
   0  -1  14    8.20    2.10
   0  -1  14    6.70    1.30
   0  -1 -14    7.40    2.40
   0  -1 -14    7.70    1.40
   0   1 -14    7.50    1.40
  -1  -1  14    4.30    1.10
   1   1  14    3.80    1.10
  -1  -1  14    3.40    0.80
  -1  -1  14    1.70    1.40
   1   1  14    3.80    1.00
   1   1 -14    5.30    1.20
  -1  -1 -14    3.70    1.60
  -1  -1 -14    3.90    1.30
   2   1  14   18.50    1.70
  -2  -1  14   19.70    1.60
  -2  -1  14   20.60    1.70
   2   1  14   18.90    1.90
  -2  -1 -14   20.20    1.80
   2   1 -14   19.80    1.60
  -9   2   0    8.50    2.40
  -9   2   0    6.00    1.80
  -9   2   0    5.80    1.20
  -8   2   0   50.89    3.50
  -8   2   0   55.49    3.40
  -8   2   0   50.79    4.70
  -8   2   0   52.49    3.60
  -8   2   0   52.39    4.30
  -7   2   0   13.00    2.40
  -7   2   0   14.20    3.60
  -7   2   0   11.60    2.20
  -7   2   0    9.30    2.80
  -7   2   0   11.10    2.80
  -6   2   0   25.80    3.80
  -6   2   0   21.30    4.60
  -6   2   0   23.20    3.10
  -6   2   0   22.90    3.50
   6  -2   0   21.80    7.10
  -6   2   0   28.70    3.60
  -6   2   0   27.90    3.30
  -5   2   0 1057.99   40.20
  -5   2   0 1032.40   40.00
  -5   2   0 1097.49   40.70
   5  -2   0 1029.10   45.20
   4  -2   0  314.77   13.20
   4  -2   0  312.67   13.10
   4  -2   0  319.87   15.50
   3  -2   0   41.40    2.40
   3  -2   0   36.60    2.40
  -3   2   0   35.90    3.80
   3  -2   0   37.70    3.40
   3  -2   0   39.30    3.10
   2  -2   0   -0.10    0.70
   2  -2   0   -0.10    0.60
   2  -2   0   -0.60    0.70
   2  -2   0   -0.50    0.40
   2  -2   0   -0.40    1.70
   1  -2   0 7372.16  297.57
  -1   2   0 7456.75  298.87
   1  -2   0 7967.40  288.57
  -1   2   0 7657.63  288.27
   1  -2   0 7780.22  287.77
   1  -2   0 8000.50  286.27
  -1   2   0 7742.73  287.27
   0   2   0  690.73   24.90
   0   2   0  591.24   25.90
   0   2   0  657.33   24.40
   0  -2   0  638.74   24.80
   0  -2   0  674.83   24.40
   0   2   0  647.44   25.00
   0  -2   0  624.64   26.20
   0  -2   0  708.13   24.70
   1   2   0 8522.55  329.27
   1   2   0 9326.97  327.17
   1   2   0 9242.58  331.67
  -1  -2   0 8654.73  328.87
   1   2   0 8901.61  336.07
  -1  -2   0 7983.80  335.67
   2   2   0   -0.30    1.00
   2   2   0    0.30    0.90
   2   2   0   -0.30    1.10
   2   2   0   -0.40    0.80
   3   2   0   42.60    3.50
   3   2   0   38.00    3.80
   3   2   0   39.10    3.10
   3   2   0   32.80    4.40
   4   2   0  289.17   13.60
  -4  -2   0  296.27   12.40
   4   2   0  314.97   15.90
   4   2   0  337.07   14.30
   4   2   0  293.07   13.10
  -5  -2   0 1046.50   39.20
   5   2   0  961.70   40.70
  -5  -2   0 1034.60   39.10
   5   2   0 1119.79   42.10
  -5  -2   0 1075.49   39.50
  -5  -2   0  989.80   39.30
  -5  -2   0 1000.70   39.20
  -6  -2   0   23.70    2.80
  -6  -2   0   24.00    2.70
   6   2   0   24.00    8.60
  -6  -2   0   24.80    2.90
  -6  -2   0   21.10    2.80
  -6  -2   0   25.80    4.00
  -6  -2   0   22.60    3.20
  -7  -2   0   15.30    2.80
  -7  -2   0    8.60    2.30
  -7  -2   0   12.40    3.50
  -7  -2   0   12.00    2.30
  -7  -2   0   12.10    2.60
  -8  -2   0   52.49    3.50
  -8  -2   0   51.59    3.70
  -8  -2   0   52.79    3.30
  -8  -2   0   56.29    3.20
  -9  -2   0    5.50    1.30
  -9  -2   0    7.00    1.90
  -9  -2   0    6.20    1.50
  -9  -2   0    4.70    1.20
  -9   2   1    1.50    1.40
  -9   2   1    1.30    1.50
  -9   2  -1    1.40    1.10
  -9   2  -1    2.60    1.00
  -9   2  -1    1.90    1.10
  -8   2   1  147.39    8.40
  -8   2   1  141.59    7.50
  -8   2   1  154.58    7.00
  -8   2   1  148.09    6.70
  -8   2  -1  151.28    6.70
  -8   2  -1  156.18    7.00
  -8   2  -1  159.78    6.80
  -7   2   1   99.29    5.10
  -7   2   1   90.59    5.40
  -7   2   1   93.19    5.30
  -7   2   1  101.19    5.80
  -7   2   1   96.09    5.20
  -7   2  -1   90.79    5.90
  -7   2  -1   89.39    5.20
  -7   2  -1   99.19    5.50
  -7   2  -1   86.79    5.00
  -7   2  -1   89.29    4.90
  -7   2  -1   88.29    5.10
  -6   2   1  299.67   12.80
   6  -2   1  290.67   15.90
  -6   2   1  300.37   12.90
  -6   2   1  310.37   12.60
  -6   2   1  279.97   12.50
  -6   2   1  289.37   12.70
  -6   2  -1  303.47   12.70
  -6   2  -1  306.77   13.00
  -6   2  -1  319.87   12.60
  -6   2  -1  307.07   12.90
  -6   2  -1  309.87   12.50
   6  -2  -1  302.37   16.10
  -6   2  -1  313.77   12.80
   5  -2   1  431.96   22.70
  -5   2   1  439.96   17.00
   5  -2   1  436.36   18.20
   5  -2  -1  407.46   22.10
   5  -2  -1  401.96   18.20
  -5   2  -1  429.26   16.80
  -5   2  -1  423.46   17.00
   5  -2  -1  436.76   22.30
  -5   2  -1  400.36   16.90
  -5   2  -1  408.76   17.00
   5  -2  -1  422.06   18.40
   4  -2   1   24.30    2.70
   4  -2   1   23.80    4.40
   4  -2  -1   21.40    2.40
   4  -2  -1   22.40    2.70
   4  -2  -1   21.20    4.20
   3  -2   1  163.98    6.90
  -3   2   1  179.68    9.60
   3  -2   1  159.78    8.50
   3  -2   1  152.98    9.40
   3  -2   1  182.98    6.80
   3  -2   1  166.38    7.20
   3  -2  -1  154.48    8.40
   3  -2  -1  151.58    8.10
  -3   2  -1  173.18    8.70
   3  -2  -1  152.88    7.00
  -2   2   1   72.99    5.30
   2  -2   1   65.89    5.10
  -2   2   1   74.79    3.80
   2  -2   1   75.39    3.60
  -2   2  -1   89.39    4.80
   2  -2  -1   81.39    4.10
   2  -2  -1   70.99    6.00
   2  -2  -1   85.79    4.20
   2  -2  -1   87.79    4.30
   2  -2  -1   82.59    3.60
   1  -2   1 3540.65  128.99
   1  -2   1 3235.58  130.89
   1  -2   1 3163.18  132.49
  -1   2   1 3452.25  130.19
  -1   2   1 3496.25  136.09
   1  -2  -1 3402.46  132.89
  -1   2  -1 3619.74  128.69
   1  -2  -1 3646.14  129.79
  -1   2  -1 3254.77  134.49
   1  -2  -1 3611.74  129.59
  -1   2  -1 3618.74  131.59
   1  -2  -1 3256.37  130.19
   1  -2  -1 3489.05  128.09
   0   2   1 1524.05   58.79
   0   2   1 1608.64   57.39
   0   2   1 1471.45   57.49
   0  -2   1 1470.55   59.59
   0  -2   1 1397.36   58.99
   0  -2   1 1583.54   57.99
   0   2   1 1613.84   58.39
   0   2  -1 1624.74   57.99
   0   2  -1 1527.15   59.09
   0   2  -1 1438.96   58.69
   0  -2  -1 1610.24   58.39
   0   2  -1 1525.05   57.69
   0  -2  -1 1554.94   59.09
   0  -2  -1 1556.44   57.69
   1   2   1 3834.52  137.39
  -1  -2   1 3318.17  138.99
   1   2   1 3702.83  141.29
  -1  -2   1 3992.80  134.89
   1   2   1 3827.42  134.69
   1   2   1 3374.16  137.99
  -1  -2   1 3634.24  137.69
   1   2  -1 3616.94  133.99
   1   2  -1 3622.14  137.99
   1   2  -1 3140.69  139.09
   1   2  -1 3664.43  135.19
  -1  -2  -1 3437.46  139.19
  -1  -2  -1 3266.87  133.69
   2   2   1   82.49    4.20
   2   2   1   86.89    4.80
  -2  -2   1   81.99    3.80
  -2  -2   1   85.89    6.00
   2   2   1   86.59    3.80
  -2  -2  -1   68.69    4.40
   2   2  -1   66.29    4.80
   2   2  -1   67.49    4.00
   3   2   1  140.39    8.50
   3   2   1  137.09    7.00
   3   2   1  163.88    7.40
   3   2   1  155.08    7.60
   3   2  -1  156.28    9.30
   3   2  -1  177.18    9.00
   3   2  -1  158.88    8.70
   3   2  -1  164.48    7.60
   4   2   1   21.70    4.60
   4   2   1   22.90    3.30
  -4  -2   1   21.90    2.50
   4   2   1   22.40    2.60
   4   2  -1   23.80    3.10
   4   2  -1   24.40    4.70
  -4  -2  -1   22.50    2.60
   4   2  -1   24.50    4.00
  -5  -2   1  425.16   16.90
  -5  -2   1  405.46   17.00
  -5  -2   1  398.26   16.90
  -5  -2   1  421.86   17.10
  -5  -2   1  403.96   16.70
   5   2   1  429.16   19.50
   5   2   1  434.16   18.60
  -5  -2  -1  421.46   16.80
   5   2  -1  465.95   18.80
  -5  -2  -1  413.16   17.10
  -5  -2  -1  431.46   17.10
   5   2  -1  443.36   19.60
  -5  -2  -1  438.36   16.90
  -5  -2  -1  429.96   16.90
  -6  -2   1  299.07   12.50
  -6  -2   1  312.67   12.40
   6   2   1  293.47   17.90
  -6  -2   1  314.27   12.70
  -6  -2   1  316.27   12.30
  -6  -2   1  309.87   12.10
  -6  -2  -1  285.67   12.60
  -6  -2  -1  291.77   12.20
  -6  -2  -1  295.27   12.60
  -6  -2  -1  295.67   12.20
  -6  -2  -1  287.47   12.40
   6   2  -1  261.87   17.00
  -6  -2  -1  289.57   12.30
  -7  -2   1   80.49    4.70
  -7  -2   1   85.79    4.80
  -7  -2   1   83.89    5.00
  -7  -2   1   84.99    5.00
  -7  -2  -1   92.99    4.80
  -7  -2  -1   93.89    4.80
  -7  -2  -1   91.49    5.10
  -7  -2  -1  100.69    5.30
  -7  -2  -1   90.69    5.10
  -7  -2  -1   89.19    4.80
  -8  -2   1  144.79    7.10
  -8  -2   1  156.98    6.90
  -8  -2   1  159.18    6.60
  -8  -2   1  134.49    7.50
  -8  -2  -1  138.09    6.90
  -8  -2  -1  159.28    7.00
  -8  -2  -1  142.99    7.10
  -8  -2  -1  159.58    6.70
  -8  -2  -1  147.69    6.80
  -8  -2  -1  150.08    6.70
  -9  -2   1    3.70    1.20
  -9  -2   1    1.40    0.80
  -9  -2   1    1.30    1.10
  -9  -2   1    0.90    0.90
  -9  -2  -1    1.30    1.10
  -9  -2  -1    1.30    0.80
  -9  -2  -1    2.50    1.00
  -9  -2  -1    0.80    0.90
  -9   2  -2    9.00    1.60
  -9   2  -2   10.30    1.40
  -9   2  -2   10.80    1.60
  -8   2   2  264.77   10.90
  -8   2   2  259.97   11.10
  -8   2  -2  272.57   11.00
  -8   2  -2  253.37   10.70
  -8   2  -2  278.07   11.70
  -7   2   2  178.08    8.10
  -7   2   2  177.38    8.30
  -7   2   2  183.78    8.50
  -7   2   2  182.28    7.90
  -7   2   2  182.78    8.00
  -7   2  -2  157.78    7.70
  -7   2  -2  166.98    7.90
  -7   2  -2  165.88    7.70
  -7   2  -2  173.58    8.20
  -7   2  -2  169.58    8.30
  -7   2  -2  166.18    8.00
  -6   2   2  534.15   21.00
  -6   2   2  554.74   20.70
  -6   2   2  551.94   21.10
  -6   2   2  539.85   20.80
  -6   2   2  536.15   21.10
  -6   2  -2  518.45   21.10
  -6   2  -2  523.15   21.00
  -6   2  -2  524.75   21.00
  -6   2  -2  497.85   20.60
  -6   2  -2  511.85   20.80
  -6   2  -2  510.45   21.10
  -5   2   2  553.44   21.60
   5  -2   2  569.94   23.00
   5  -2  -2  555.14   27.80
   5  -2  -2  541.25   23.50
   5  -2  -2  540.35   27.10
  -5   2  -2  537.25   21.80
  -5   2  -2  521.05   21.30
  -5   2  -2  536.05   21.50
  -5   2  -2  559.74   21.50
  -5   2  -2  537.45   21.60
  -5   2  -2  547.55   21.30
   4  -2   2   28.40    5.30
   4  -2   2   23.60    2.90
   4  -2  -2   28.30    2.60
  -4   2  -2   27.60    3.40
   4  -2  -2   29.30    4.60
   3  -2   2  631.44   25.40
   3  -2   2  631.64   27.10
   3  -2   2  638.14   26.90
  -3   2  -2  614.74   27.50
   3  -2  -2  638.54   26.70
   3  -2  -2  686.63   26.70
  -3   2  -2  722.43   26.60
   2  -2   2 2433.66  100.59
   2  -2   2 2748.82  102.59
  -2   2   2 2804.82  103.59
  -2   2   2 2441.26  104.99
   2  -2   2 2369.46  101.79
  -2   2  -2 2895.41  102.39
  -2   2  -2 2855.61  102.29
   2  -2  -2 2849.01  100.59
   2  -2  -2 2925.31  102.49
   1  -2   2 4818.42  180.48
  -1   2   2 5039.00  176.08
   1  -2   2 4039.40  174.28
  -1   2   2 4837.22  171.78
  -1   2   2 4437.46  173.78
   1  -2   2 4541.25  173.08
  -1   2  -2 4746.62  177.88
  -1   2  -2 4731.03  172.68
   1  -2  -2 4649.23  171.68
   1  -2  -2 4186.08  173.38
   1  -2  -2 4649.94  173.98
   1  -2  -2 4703.23  174.28
  -1   2  -2 4518.25  179.68
   0   2   2 2689.53  108.89
   0  -2   2 2999.60  108.19
   0   2   2 2943.31  115.09
   0  -2   2 2704.23  108.19
   0   2   2 2881.71  106.99
   0  -2   2 2785.62  110.99
   0   2  -2 3001.00  107.79
   0  -2  -2 2862.61  106.89
   0   2  -2 2767.42  107.39
   0  -2  -2 2715.33  106.69
   0  -2  -2 3039.10  110.69
   0   2  -2 2817.42  110.79
   0   2  -2 2814.52  106.89
   0   2  -2 2948.51  113.79
   0  -2  -2 2869.21  108.79
  -1  -2   2 4650.83  179.08
  -1  -2   2 5160.08  177.08
   1   2   2 4811.92  176.78
   1   2   2 4879.71  184.18
   1   2   2 4305.27  179.88
  -1  -2  -2 4278.57  174.98
  -1  -2  -2 4818.02  182.28
   1   2  -2 4473.45  178.78
   1   2  -2 4028.10  174.28
  -1  -2  -2 4864.51  181.38
   1   2  -2 5044.10  177.48
  -1  -2  -2 4726.63  176.38
   1   2  -2 5102.49  179.28
   2   2   2 2525.95  104.69
   2   2   2 2762.12  105.29
  -2  -2   2 2880.01  105.29
  -2  -2   2 2730.43  106.79
   2   2   2 2761.62  106.99
   2   2   2 3056.29  107.89
  -2  -2  -2 2760.62  106.49
   2   2  -2 2875.31  105.99
   2   2  -2 2734.63  106.89
   2   2  -2 2816.12  110.09
  -2  -2  -2 2834.82  105.69
   3   2   2  573.34   24.80
  -3  -2   2  603.94   24.40
   3   2   2  618.44   24.40
   3   2   2  648.64   27.40
   3   2  -2  659.43   27.10
   3   2  -2  626.84   25.00
   4   2   2   36.60    5.50
  -4  -2   2   31.70    2.60
   4   2   2   33.10    3.10
   4   2  -2   25.50    4.50
   4   2  -2   23.10    3.50
   4   2  -2   23.10    4.80
  -5  -2   2  529.35   21.40
   5   2   2  560.74   24.30
  -5  -2   2  531.65   21.30
  -5  -2   2  534.45   21.20
  -5  -2   2  546.35   21.50
   5   2   2  530.45   23.10
  -5  -2   2  550.04   21.90
   5   2  -2  581.14   24.30
  -5  -2  -2  560.14   21.90
  -5  -2  -2  538.25   21.40
  -5  -2  -2  541.95   21.60
  -5  -2  -2  565.64   21.40
  -5  -2  -2  541.35   21.60
  -6  -2   2  520.65   21.30
  -6  -2   2  509.05   20.90
  -6  -2   2  510.55   21.10
  -6  -2   2  519.45   20.90
  -6  -2   2  525.15   20.80
  -6  -2  -2  544.55   21.40
  -6  -2  -2  542.45   20.90
  -6  -2  -2  544.65   21.20
  -6  -2  -2  547.75   21.00
  -6  -2  -2  553.04   21.00
  -6  -2  -2  557.74   21.30
  -7  -2   2  167.28    7.70
  -7  -2   2  163.28    7.60
  -7  -2   2  170.78    8.20
  -7  -2   2  171.38    7.80
  -7  -2   2  169.78    8.00
  -7  -2  -2  179.38    7.70
  -7  -2  -2  173.28    7.80
  -7  -2  -2  171.78    8.00
  -7  -2  -2  179.78    8.10
  -7  -2  -2  179.78    7.80
  -7  -2  -2  182.28    8.30
  -8  -2   2  252.47   11.20
  -8  -2   2  271.07   10.80
  -8  -2   2  287.37   12.00
  -8  -2   2  255.77   10.70
  -8  -2   2  243.48   10.80
  -8  -2  -2  277.87   10.80
  -8  -2  -2  274.57   10.70
  -8  -2  -2  262.87   10.90
  -8  -2  -2  262.47   11.00
  -8  -2  -2  237.18   11.10
  -9  -2   2   11.10    1.40
  -9  -2   2   12.70    2.20
  -9  -2   2    5.20    1.50
  -9  -2   2   10.90    1.90
  -9  -2   2    9.90    1.60
  -9  -2  -2    8.60    1.40
  -9  -2  -2    9.10    1.50
  -9  -2  -2   10.60    2.40
  -9  -2  -2    7.70    1.30
  -9   2  -3    4.30    1.00
  -9   2  -3    6.10    1.40
  -9   2  -3    4.50    1.30
  -8   2   3  156.88    7.30
  -8   2  -3  163.18    7.20
  -8   2  -3  164.18    7.30
  -8   2  -3  157.48    7.50
  -8   2  -3  150.38    7.20
  -8   2  -3  160.68    6.80
  -7   2   3  103.29    5.80
  -7   2   3  107.09    7.10
  -7   2   3  100.29    5.80
  -7   2   3  106.29    5.50
  -7   2  -3   89.39    5.50
  -7   2  -3   99.49    5.40
  -7   2  -3   94.99    5.20
  -7   2  -3   95.39    5.00
  -7   2  -3   97.69    5.10
  -6   2   3  314.97   13.60
  -6   2   3  316.57   13.30
  -6   2   3  320.57   13.80
  -6   2  -3  330.77   13.40
  -6   2  -3  322.87   13.50
  -6   2  -3  327.27   13.60
  -6   2  -3  330.07   13.70
   5  -2   3  181.88    9.70
  -5   2   3  163.18    8.00
  -5   2  -3  174.08    8.30
   5  -2  -3  183.38    9.30
  -5   2  -3  167.08    8.10
   5  -2  -3  167.18   14.70
  -5   2  -3  179.68    8.10
  -5   2  -3  180.68    7.90
  -5   2  -3  178.88    7.90
  -5   2  -3  167.68    8.00
   5  -2  -3  168.18   10.20
   4  -2   3  292.87   13.60
  -4   2   3  294.37   12.90
   4  -2   3  307.37   16.70
  -4   2  -3  337.07   13.00
   4  -2  -3  332.47   16.00
   3  -2   3 1183.08   56.29
  -3   2   3 1383.46   53.79
   3  -2   3 1401.66   54.29
   3  -2   3 1353.96   53.19
   3  -2  -3 1449.76   54.79
  -3   2  -3 1619.34   54.09
  -2   2   3 1703.33   68.09
   2  -2   3 1762.12   69.19
   2  -2   3 1711.63   67.49
  -2   2   3 1729.53   67.99
  -2   2   3 1738.13   70.69
   2  -2   3 1752.32   69.29
   2  -2  -3 1878.01   68.39
   2  -2  -3 1839.22   67.29
  -2   2  -3 1913.41   69.69
  -2   2  -3 1936.51   69.09
  -1   2   3  504.55   20.50
   1  -2   3  518.05   22.30
   1  -2   3  518.45   20.00
  -1   2   3  512.55   20.30
   1  -2   3  538.45   21.30
  -1   2   3  570.14   19.70
  -1   2   3  499.85   22.40
  -1   2  -3  519.65   22.90
  -1   2  -3  506.35   21.30
   1  -2  -3  496.95   19.70
   1  -2  -3  501.35   20.50
  -1   2  -3  505.95   19.60
   0  -2   3  168.48    8.80
   0   2   3  194.78    8.50
   0   2   3  207.48    7.80
   0   2   3  178.88    8.40
   0   2  -3  193.78    9.90
   0  -2  -3  208.68    8.70
   0  -2  -3  196.08    7.90
   0   2  -3  201.08    9.30
   0   2  -3  192.08    8.20
   0  -2  -3  194.28   10.40
  -1  -2   3  479.75   21.10
  -1  -2   3  477.85   19.90
   1   2   3  569.84   21.50
   1   2   3  495.95   20.50
   1   2   3  520.85   21.10
   1   2  -3  494.75   22.20
  -1  -2  -3  524.15   21.80
   1   2  -3  527.15   21.50
  -1  -2  -3  540.35   21.10
  -1  -2  -3  534.85   20.10
   2   2   3 1762.52   67.59
   2   2   3 1713.03   66.49
  -2  -2   3 1724.13   65.69
   2   2   3 1783.32   65.79
  -2  -2   3 1822.22   67.49
  -2  -2  -3 1815.12   66.29
   2   2  -3 1656.43   68.59
   2   2  -3 1733.33   66.19
  -2  -2  -3 1666.13   67.49
   2   2  -3 1819.02   67.89
  -3  -2   3 1500.25   52.79
  -3  -2   3 1365.26   53.19
   3   2   3 1412.16   53.29
   3   2   3 1419.66   54.09
   3   2   3 1506.25   56.09
   3   2  -3 1273.27   56.39
   3   2  -3 1319.57   53.89
   4   2   3  339.27   14.20
   4   2   3  337.27   17.70
   4   2   3  325.57   14.90
  -4  -2   3  343.77   13.10
   4   2  -3  290.07   17.10
   4   2  -3  303.57   14.80
  -4  -2  -3  306.17   13.10
  -5  -2   3  168.58    7.80
   5   2   3  173.88    9.70
  -5  -2   3  168.48    8.30
  -5  -2   3  173.78    7.50
  -5  -2   3  177.18    7.90
  -5  -2   3  173.08    7.60
   5   2   3  180.28   11.00
  -5  -2  -3  168.98    7.70
  -5  -2  -3  171.08    7.80
  -5  -2  -3  175.08    8.00
  -5  -2  -3  167.38    7.90
  -5  -2  -3  164.08    8.10
   5   2  -3  176.98   10.80
  -5  -2  -3  169.08    7.70
  -6  -2   3  332.27   13.80
  -6  -2   3  334.37   13.30
  -6  -2   3  321.77   13.60
  -6  -2   3  332.17   13.40
  -6  -2   3  327.47   13.80
  -6  -2  -3  342.07   15.60
  -6  -2  -3  340.77   13.90
  -6  -2  -3  324.77   13.40
  -6  -2  -3  334.37   13.90
  -6  -2  -3  309.67   13.50
  -7  -2   3   91.29    5.00
  -7  -2   3   99.99    5.40
  -7  -2   3  105.29    5.70
  -7  -2   3   93.19    5.10
  -7  -2   3   97.49    5.40
  -7  -2  -3  106.09    5.40
  -7  -2  -3  104.79    5.50
  -7  -2  -3  111.79    5.80
  -7  -2  -3  105.59    5.10
  -7  -2  -3  108.89    5.30
  -8  -2   3  166.88    6.70
  -8  -2   3  152.88    6.90
  -8  -2   3  158.58    7.30
  -8  -2   3  162.88    6.70
  -8  -2   3  158.58    6.90
  -8  -2  -3  133.19    6.80
  -8  -2  -3  148.09    7.30
  -8  -2  -3  146.79    7.70
  -8  -2  -3  156.18    6.90
  -8  -2  -3  145.89    7.20
  -9  -2   3    6.50    1.60
  -9  -2   3    2.60    0.80
  -9  -2   3    2.40    1.10
  -9  -2   3    3.00    1.40
  -9  -2  -3    2.90    1.20
  -9  -2  -3    5.90    1.20
  -9  -2  -3    1.20    0.80
  -9  -2  -3    1.90    0.90
  -9   2  -4   19.70    1.50
  -9   2  -4   18.50    1.70
  -9   2  -4   20.10    1.60
  -8   2  -4   98.09    4.80
  -8   2  -4   96.09    5.00
  -8   2  -4   99.19    4.70
  -8   2  -4   96.59    4.90
  -7   2  -4   79.79    4.80
  -7   2  -4   77.19    4.50
  -7   2  -4   80.19    4.70
  -7   2  -4   78.99    4.40
  -7   2  -4   83.39    4.50
  -6   2   4  359.46   14.20
  -6   2   4  332.77   13.80
  -6   2  -4  340.37   13.80
  -6   2  -4  332.37   13.90
  -6   2  -4  324.47   14.00
  -6   2  -4  343.07   14.10
  -6   2  -4  317.37   13.50
  -5   2   4  213.98    9.60
   5  -2   4  232.28   12.00
  -5   2   4  208.28    9.60
  -5   2   4  213.18   10.20
  -5   2  -4  217.78    9.50
  -5   2  -4  214.58    9.50
  -5   2  -4  228.68    9.40
  -5   2  -4  225.88    9.80
   5  -2  -4  215.68   11.20
  -5   2  -4  217.88    9.80
   5  -2  -4  209.48   18.10
   5  -2  -4  209.98   12.70
   4  -2   4  649.83   30.60
   4  -2   4  641.04   26.60
  -4   2   4  616.44   25.00
   4  -2  -4  675.33   28.90
   3  -2   4   30.70    5.40
   3  -2   4   32.70    3.10
  -3   2   4   35.40    3.60
  -3   2   4   33.10    2.70
   3  -2  -4   34.20    6.20
  -2   2   4  181.88    9.20
   2  -2   4  197.58    7.50
  -2   2   4  174.28    8.90
  -2   2   4  175.48    7.90
   2  -2   4  184.48    8.40
   2  -2   4  189.58   10.30
   2  -2   4  169.88   10.90
   2  -2  -4  209.78    9.90
  -2   2  -4  212.68   10.20
  -2   2  -4  190.28   10.90
  -1   2   4   75.29    4.70
   1  -2   4   86.19    5.60
  -1   2   4   74.49    3.80
   1  -2   4   76.99    4.10
   1  -2   4   80.79    3.90
  -1   2  -4   79.69    5.60
  -1   2  -4   77.99    5.90
   1  -2  -4   82.09    5.10
   1  -2  -4   88.19    5.00
  -1   2  -4   78.89    4.20
   0   2   4  513.45   19.40
   0  -2   4  501.85   21.20
   0  -2   4  488.95   19.60
   0   2   4  493.45   20.30
   0   2   4  487.45   20.60
   0   2  -4  496.75   22.10
   0  -2  -4  525.05   20.90
   0   2  -4  507.25   21.50
   0   2  -4  497.15   20.10
  -1  -2   4   79.09    4.00
   1   2   4   79.49    5.20
   1   2   4   76.39    3.90
  -1  -2   4   79.09    5.20
   1   2   4   83.29    4.60
   1   2  -4   68.79    5.60
  -1  -2  -4   70.79    5.20
  -1  -2  -4   76.09    6.60
   1   2  -4   66.69    5.80
   2   2   4  213.88    8.80
   2   2   4  214.78   10.70
  -2  -2   4  194.18    8.60
   2   2   4  211.68    9.40
  -2  -2   4  202.78   10.50
   2   2  -4  167.28   11.00
  -2  -2  -4  197.38    9.10
  -2  -2  -4  171.28   10.50
  -2  -2  -4  184.48    9.70
   3   2   4   40.40    5.50
  -3  -2   4   42.30    2.90
   3   2   4   40.70    3.30
  -3  -2   4   37.90    5.00
  -3  -2   4   37.20    3.10
   3   2   4   41.20    3.80
  -3  -2  -4   37.10    3.10
   3   2  -4   33.40    5.10
  -4  -2   4  715.03   27.70
   4   2   4  680.03   31.90
  -4  -2   4  694.83   26.30
   4   2   4  661.43   28.30
   4   2   4  654.63   27.60
   4   2  -4  690.13   28.70
   4   2  -4  651.23   32.10
  -4  -2  -4  692.83   26.50
  -5  -2   4  216.18    9.70
   5   2   4  212.48   13.50
  -5  -2   4  208.38    9.70
  -5  -2   4  221.18    9.70
  -5  -2   4  224.98    9.30
   5   2   4  220.98   11.90
  -5  -2   4  219.78    9.40
   5   2  -4  215.28   13.40
  -5  -2  -4  218.08    9.50
  -5  -2  -4  225.78    9.50
  -5  -2  -4  221.78    9.90
  -5  -2  -4  213.08   10.60
   5   2  -4  248.38   18.10
  -5  -2  -4  224.38    9.80
  -5  -2  -4  225.28    9.60
  -5  -2  -4  223.68    9.70
  -6  -2   4  330.17   13.70
  -6  -2   4  335.77   14.00
  -6  -2   4  340.77   14.20
  -6  -2   4  340.67   13.70
  -6  -2  -4  339.77   14.30
  -6  -2  -4  346.37   13.70
  -6  -2  -4  340.87   13.80
  -6  -2  -4  340.17   14.10
  -6  -2  -4  332.77   14.00
  -7  -2   4   82.39    4.40
  -7  -2   4   69.09    4.40
  -7  -2   4   76.09    4.00
  -7  -2   4   83.19    4.20
  -7  -2  -4   68.09    4.20
  -7  -2  -4   62.49    4.30
  -7  -2  -4   67.19    3.90
  -7  -2  -4   65.99    4.00
  -7  -2  -4   68.09    4.30
  -8  -2   4   94.09    4.40
  -8  -2   4   93.19    4.60
  -8  -2   4   96.89    4.90
  -8  -2   4   95.19    4.40
  -8  -2  -4   86.69    4.30
  -8  -2  -4   88.09    4.40
  -8  -2  -4   87.49    4.50
  -8  -2  -4   90.39    4.60
  -9  -2   4   21.90    2.60
  -9  -2   4   21.20    1.90
  -9  -2   4   18.80    2.00
  -9  -2   4   16.90    1.60
  -9  -2  -4   23.80    1.80
  -9  -2  -4   22.40    1.80
  -9  -2  -4   22.80    1.60
   8  -2   5    1.30    1.40
  -8   2  -5    1.80    1.20
  -8   2  -5    1.10    1.00
  -8   2  -5    1.10    1.30
  -8   2  -5    0.10    0.90
  -7   2   5   62.19    4.60
  -7   2  -5   50.39    3.70
  -7   2  -5   49.90    3.60
  -7   2  -5   52.29    3.30
  -7   2  -5   46.10    3.30
  -6   2   5   48.00    4.60
  -6   2   5   47.70    3.70
  -6   2   5   46.00    3.70
  -6   2  -5   40.40    3.30
  -6   2  -5   39.20    3.40
  -6   2  -5   38.60    3.70
  -6   2  -5   42.20    3.20
  -6   2  -5   45.40    3.70
  -5   2   5  339.07   13.50
  -5   2   5  320.17   13.10
  -5   2   5  320.07   13.10
  -5   2   5  315.07   13.50
   5  -2   5  283.37   16.00
  -5   2  -5  339.67   13.10
   5  -2  -5  298.27   17.20
  -5   2  -5  320.17   13.20
  -5   2  -5  334.67   13.40
  -5   2  -5  325.27   13.50
  -5   2  -5  333.17   13.40
   5  -2  -5  294.37   24.00
  -4   2   5  764.52   31.10
  -4   2   5  803.22   31.10
  -4   2   5  806.72   31.30
   4  -2   5  852.01   33.00
  -4   2   5  793.52   31.40
  -4   2  -5  786.52   31.50
  -4   2  -5  817.92   31.40
  -4   2  -5  834.32   31.20
   4  -2  -5  862.41   40.10
  -4   2  -5  807.72   31.20
  -4   2  -5  828.22   31.50
   4  -2  -5  798.82   36.40
   3  -2   5  303.37   13.20
  -3   2   5  279.37   12.20
  -3   2   5  289.17   12.50
  -3   2   5  298.07   14.10
   3  -2   5  302.77   16.60
   2  -2   5  300.77   12.70
  -2   2   5  301.17   14.10
  -2   2   5  309.07   12.80
   2  -2   5  321.17   16.00
   2  -2   5  358.86   12.70
  -2   2   5  310.67   14.60
   2  -2   5  308.07   13.40
  -2   2  -5  323.57   15.40
   2  -2  -5  293.97   15.60
   1  -2   5   23.60    3.80
  -1   2   5   25.50    2.10
   1  -2   5   23.80    2.30
   1  -2   5   23.80    2.40
  -1   2   5   24.20    3.30
  -1   2   5   20.80    2.70
   1  -2  -5   30.00    4.60
  -1   2  -5   29.30    4.30
   0   2   5 1527.35   58.79
   0  -2   5 1654.53   59.39
   0   2   5 1531.55   60.49
   0  -2   5 1503.55   59.09
   0  -2  -5 1583.74   60.99
   0   2  -5 1569.54   62.49
  -1  -2   5   32.30    2.50
   1   2   5   28.60    3.00
   1   2   5   30.10    2.50
   1   2   5   29.30    3.90
  -1  -2   5   31.50    4.00
  -1  -2  -5   23.40    4.60
   1   2  -5   24.90    4.10
   2   2   5  302.57   14.30
   2   2   5  314.17   13.70
   2   2   5  330.27   16.30
  -2  -2   5  321.67   16.00
  -2  -2   5  324.37   13.00
  -2  -2   5  313.57   13.60
  -2  -2  -5  355.16   14.70
   2   2  -5  324.87   17.50
   3   2   5  308.47   13.40
  -3  -2   5  303.37   13.20
  -3  -2   5  304.87   12.30
   3   2   5  321.97   17.10
  -3  -2   5  302.77   16.40
   3   2   5  275.97   13.80
   3   2  -5  301.17   17.70
   3   2  -5  284.77   13.90
  -4  -2   5  843.22   33.30
   4   2   5  808.22   34.10
  -4  -2   5  789.92   31.60
  -4  -2   5  807.82   31.40
  -4  -2   5  840.72   31.30
  -4  -2   5  785.62   31.40
  -4  -2   5  760.22   31.60
  -4  -2  -5  932.21   33.40
   4   2  -5  832.82   34.50
  -4  -2  -5  830.52   31.70
  -4  -2  -5  809.52   31.90
   4   2  -5  842.52   39.50
  -4  -2  -5  816.92   31.40
  -5  -2   5  337.97   13.20
  -5  -2   5  324.37   13.00
  -5  -2   5  318.77   13.40
  -5  -2   5  330.77   13.20
  -5  -2   5  343.07   13.50
   5   2  -5  318.47   23.40
  -5  -2  -5  316.27   13.80
  -5  -2  -5  314.27   13.50
  -5  -2  -5  308.27   13.10
  -5  -2  -5  321.67   13.40
  -5  -2  -5  316.37   13.30
  -6  -2   5   38.70    3.00
  -6  -2   5   40.80    3.40
  -6  -2   5   38.10    3.80
  -6  -2   5   39.10    3.10
  -6  -2  -5   48.70    3.60
  -6  -2  -5   48.40    3.20
  -6  -2  -5   47.60    3.80
  -6  -2  -5   50.59    3.50
  -6  -2  -5   47.70    4.50
  -7  -2   5   51.29    3.20
  -7  -2   5   44.90    3.60
  -7  -2   5   46.50    3.30
  -7  -2   5   51.09    3.60
  -7  -2  -5   51.49    3.30
  -7  -2  -5   49.30    3.10
  -7  -2  -5   49.30    3.40
  -7  -2  -5   46.90    3.60
  -8  -2   5    1.50    1.40
  -8  -2   5    0.00    1.20
   8   2   5    0.80    1.50
  -8  -2   5    0.80    0.90
  -8  -2   5    0.70    0.90
  -8  -2  -5    0.40    0.80
  -8  -2  -5    0.30    1.00
  -8  -2  -5    0.50    0.90
  -8  -2  -5    2.00    1.20
  -9  -2   5   12.20    1.50
  -9  -2  -5   15.60    1.60
  -9  -2  -5   13.90    1.40
   8  -2   6   33.00    2.90
  -8   2  -6   31.00    2.50
  -8   2  -6   32.90    2.30
  -8   2  -6   31.00    2.20
  -8   2  -6   29.80    2.10
   7  -2   6   15.00    2.30
  -7   2   6   10.10    2.70
  -7   2  -6   13.90    2.30
  -7   2  -6   14.50    2.10
  -7   2  -6   13.50    2.20
  -7   2  -6   15.80    3.90
  -6   2   6  201.98    8.60
  -6   2   6  196.08    8.60
   6  -2   6  208.58    9.00
  -6   2  -6  193.58    8.90
  -6   2  -6  192.38    8.70
  -6   2  -6  191.08    8.80
  -6   2  -6  193.28    9.00
  -5   2   6   59.99    4.90
  -5   2   6   75.19    4.30
  -5   2  -6   63.19    4.30
  -5   2  -6   68.39    4.30
  -5   2  -6   70.49    4.60
  -4   2   6  403.86   17.10
  -4   2   6  423.46   16.50
   4  -2   6  434.86   19.20
  -4   2   6  420.46   16.50
  -4   2   6  427.06   16.80
  -4   2  -6  408.66   16.90
   4  -2  -6  414.06   26.50
  -4   2  -6  403.56   16.60
  -4   2  -6  420.26   16.80
  -4   2  -6  412.46   16.80
  -4   2  -6  372.26   16.80
  -3   2   6 1646.74   63.39
   3  -2   6 1738.93   64.29
  -3   2   6 1657.33   62.69
  -3   2   6 1662.33   62.49
  -3   2   6 1695.13   62.49
   3  -2   6 1740.33   62.79
  -3   2   6 1571.34   65.29
  -3   2  -6 1628.24   63.19
   3  -2  -6 1639.64   71.19
  -3   2  -6 1657.63   62.79
   2  -2   6 1064.89   38.10
   2  -2   6  987.90   37.50
  -2   2   6  894.21   39.30
  -2   2   6  957.40   37.90
  -2   2   6  916.81   37.30
   2  -2   6  976.70   38.50
  -2   2   6  970.50   40.40
   2  -2   6 1026.00   42.40
  -2   2  -6 1045.20   41.20
   2  -2  -6  989.60   44.00
   1  -2   6  891.51   35.90
  -1   2   6  945.11   37.00
   1  -2   6  939.41   38.90
   1  -2   6  902.91   35.00
   1  -2   6  912.91   35.70
  -1   2   6  935.11   35.50
  -1   2   6  936.01   37.80
  -1   2  -6  891.61   39.10
   0  -2   6   77.89    4.60
   0  -2   6   82.49    6.90
   0  -2   6   80.69    4.10
   0  -2   6   74.79    4.70
   0   2   6   75.59    5.40
   0   2   6   71.09    4.30
   0   2   6   76.99    6.30
   0  -2  -6   78.39    7.20
   0   2  -6   71.29    6.90
  -1  -2   6  913.41   34.60
  -1  -2   6  908.31   35.40
   1   2   6  891.51   35.30
   1   2   6  931.61   38.10
   1   2   6  859.41   36.30
   1   2   6  871.81   34.60
  -1  -2   6  941.11   38.50
   1   2  -6  916.41   40.10
  -1  -2  -6  934.31   38.40
   2   2   6 1045.40   40.70
  -2  -2   6 1058.49   44.00
  -2  -2   6 1023.40   40.60
   2   2   6 1086.19   44.40
  -2  -2   6 1033.30   39.60
   2   2   6 1037.10   41.60
   2   2  -6 1006.80   46.00
  -3  -2   6 1659.23   61.69
  -3  -2   6 1694.83   61.49
  -3  -2   6 1596.34   61.29
  -3  -2   6 1625.44   61.49
   3   2   6 1470.95   66.19
  -3  -2   6 1666.53   63.09
   3   2   6 1692.93   63.19
   3   2  -6 1665.93   64.09
  -3  -2  -6 1669.33   61.89
  -4  -2   6  418.06   16.30
  -4  -2   6  425.36   16.40
  -4  -2   6  387.56   16.60
  -4  -2   6  399.26   18.50
   4   2   6  400.16   19.80
  -4  -2   6  405.26   16.30
   4   2   6  413.66   18.90
  -4  -2   6  417.96   16.60
   4   2  -6  423.06   20.20
  -4  -2  -6  409.36   16.30
  -4  -2  -6  415.66   16.80
  -4  -2  -6  388.66   16.60
  -4  -2  -6  388.46   17.00
  -4  -2  -6  428.86   16.70
   4   2  -6  446.86   26.10
  -5  -2   6   72.29    4.00
  -5  -2   6   70.99    3.90
  -5  -2   6   69.29    4.20
  -5  -2   6   63.29    4.30
  -5  -2  -6   67.69    4.30
  -5  -2  -6   65.49    5.30
  -5  -2  -6   74.19    4.00
  -5  -2  -6   53.59    5.90
  -5  -2  -6   63.29    5.00
  -6  -2   6  200.08    8.80
  -6  -2   6  194.08    8.50
  -6  -2   6  188.88    8.50
  -6  -2   6  203.88    9.00
  -6  -2  -6  190.98    8.40
  -6  -2  -6  198.38    8.80
  -6  -2  -6  190.98    8.90
  -6  -2  -6  196.08    8.90
  -6  -2  -6  198.38    8.60
  -7  -2   6   12.30    1.90
   7   2   6   15.40    2.50
  -7  -2   6   18.30    2.20
  -7  -2   6   12.80    2.80
  -7  -2   6   11.00    2.40
  -7  -2  -6   16.30    2.10
  -7  -2  -6   13.40    1.90
  -7  -2  -6   15.20    2.50
  -8  -2   6   34.10    2.80
  -8  -2   6   28.70    2.10
   8   2   6   32.70    2.70
  -8  -2   6   32.70    2.20
  -8  -2  -6   37.10    2.50
  -8  -2  -6   32.80    2.20
  -8  -2  -6   33.80    2.40
   8  -2   7    3.80    1.00
   8  -2   7    1.10    1.50
  -8   2  -7    4.50    1.10
  -8   2  -7    4.70    1.20
  -8   2  -7    3.70    1.00
  -8   2  -7    4.30    1.10
  -7   2   7    3.30    1.50
   7  -2   7    1.10    1.20
  -7   2   7    3.90    1.50
  -7   2  -7    3.20    1.20
  -7   2  -7    2.70    1.30
  -7   2  -7    3.00    1.10
  -7   2  -7    1.50    1.20
   6  -2   7   23.40    2.70
  -6   2   7   27.10    2.70
  -6   2   7   25.00    2.70
  -6   2   7   28.70    3.80
  -6   2  -7   27.90    2.90
  -6   2  -7   30.50    3.00
  -6   2  -7   33.80    2.80
  -6   2  -7   27.40    3.00
  -5   2   7  267.17   10.90
  -5   2   7  273.67   11.30
   5  -2   7  271.27   11.40
  -5   2   7  267.17   11.00
  -5   2  -7  259.97   11.10
  -5   2  -7  250.07   11.30
  -5   2  -7  238.38   11.20
  -5   2  -7  258.37   11.20
  -4   2   7    9.30    1.90
  -4   2   7    9.10    2.70
  -4   2   7    5.50    1.60
  -4   2   7    8.60    2.30
   4  -2   7    8.40    2.30
  -4   2  -7   12.50    2.70
  -4   2  -7    9.60    2.30
  -4   2  -7   11.80    3.10
  -4   2  -7   11.60    2.80
  -4   2  -7    7.70    2.80
  -3   2   7  199.48   12.10
  -3   2   7  198.58    8.60
  -3   2   7  194.98    8.40
  -3   2   7  203.08    8.30
   3  -2   7  200.68   10.60
  -3   2   7  187.28    8.60
   3  -2   7  204.28    8.60
  -3   2   7  174.78    9.30
  -3   2   7  183.58   10.20
  -3   2  -7  170.58    8.70
  -3   2  -7  172.58    9.00
  -3   2  -7  181.58    8.70
   3  -2  -7  174.18   16.80
  -3   2  -7  193.78    8.90
  -2   2   7  293.67   11.80
  -2   2   7  299.87   11.90
  -2   2   7  304.17   12.10
  -2   2   7  286.47   17.30
   2  -2   7  288.17   13.40
  -2   2   7  272.17   14.50
  -2   2   7  294.17   11.80
  -2   2   7  293.97   12.90
   2  -2   7  301.77   12.00
   2  -2  -7  266.27   18.70
  -2   2  -7  258.07   12.10
  -2   2  -7  271.87   12.00
   1  -2   7  617.34   31.00
   1  -2   7  664.63   26.20
   1  -2   7  703.83   27.50
  -1   2   7  652.43   30.00
  -1   2   7  649.04   26.90
  -1   2   7  682.73   26.10
   1  -2   7  647.44   27.40
  -1   2   7  678.93   28.60
   1  -2  -7  733.43   33.50
  -1   2  -7  729.63   31.90
   0  -2   7   57.79    4.40
   0  -2   7   60.39    3.70
   0   2   7   60.69    4.10
   0   2   7   58.79    7.50
   0   2   7   59.19    4.30
   0  -2   7   59.29    7.70
   0  -2  -7   58.79    7.80
   0   2  -7   55.29    7.20
   1   2   7  752.72   32.60
  -1  -2   7  732.33   27.50
  -1  -2   7  705.63   32.50
   1   2   7  740.53   27.50
   1   2   7  734.23   28.60
  -1  -2   7  728.63   28.70
   1   2  -7  644.34   33.40
  -1  -2  -7  651.43   31.80
  -2  -2   7  278.87   11.50
  -2  -2   7  259.47   12.30
   2   2   7  272.77   12.90
   2   2   7  269.17   14.00
  -2  -2   7  281.67   13.00
   2   2   7  275.97   11.60
   2   2   7  277.07   11.70
  -2  -2   7  279.97   11.60
  -2  -2   7  279.87   11.40
   2   2  -7  298.67   18.80
   3   2   7  176.68    8.20
  -3  -2   7  185.08    8.10
  -3  -2   7  189.18    8.30
   3   2   7  179.58   11.40
  -3  -2   7  180.28    8.00
   3   2   7  180.78    8.30
   3   2   7  185.48   10.70
  -3  -2   7  176.18    8.60
  -3  -2   7  177.88    8.60
  -3  -2   7  179.88   10.20
  -3  -2   7  185.08    8.10
   3   2  -7  200.28   16.70
   3   2  -7  192.88   11.30
  -3  -2  -7  193.48    8.60
  -3  -2  -7  171.88    8.30
  -4  -2   7   11.30    2.40
  -4  -2   7    9.70    2.50
  -4  -2   7    8.30    2.20
  -4  -2   7   12.80    2.20
   4   2   7    8.80    1.80
  -4  -2   7    7.70    2.30
  -4  -2  -7    7.90    2.00
  -4  -2  -7   11.30    2.50
  -4  -2  -7    5.90    1.90
  -5  -2   7  257.67   11.20
  -5  -2   7  262.47   10.80
  -5  -2   7  263.57   11.30
  -5  -2   7  255.07   10.90
  -5  -2   7  246.98   10.80
   5   2   7  250.37   10.90
  -5  -2  -7  261.97   11.10
  -5  -2  -7  262.97   11.30
  -5  -2  -7  262.77   10.80
  -5  -2  -7  268.97   11.20
  -5  -2  -7  269.27   11.50
   6   2   7   31.70    3.00
  -6  -2   7   32.40    3.50
  -6  -2   7   25.70    2.90
  -6  -2   7   29.90    2.60
  -6  -2   7   29.80    2.40
  -6  -2   7   28.00    2.80
  -6  -2  -7   28.90    2.80
  -6  -2  -7   26.70    3.00
  -6  -2  -7   27.20    3.40
  -6  -2  -7   29.40    3.10
  -7  -2   7    6.00    1.50
  -7  -2   7    7.70    2.10
   7   2   7    0.90    1.40
  -7  -2   7    3.50    1.40
  -7  -2   7    2.00    1.00
   7   2   7    3.10    1.30
  -7  -2  -7    1.80    1.60
  -7  -2  -7    3.60    1.10
  -7  -2  -7    3.70    2.10
  -7  -2  -7    2.50    1.40
  -8  -2   7    4.10    0.90
  -8  -2   7    5.60    1.20
  -8  -2   7    5.20    1.60
   8   2   7    3.50    1.10
  -8  -2  -7    4.10    1.20
  -8  -2  -7    1.90    1.40
  -8  -2  -7    3.10    0.80
   8  -2   8   47.90    2.40
  -7   2   8    9.50    2.10
   7  -2   8    4.60    1.00
   7  -2   8    6.30    1.90
  -7   2   8    5.60    1.30
  -7   2  -8    4.70    1.40
  -7   2  -8    7.20    1.70
  -7   2  -8    5.10    1.60
  -7   2  -8    5.70    1.60
  -6   2   8   51.89    4.10
  -6   2   8   60.19    3.80
   6  -2   8   56.29    3.80
  -6   2  -8   62.99    3.70
  -6   2  -8   63.79    3.80
  -6   2  -8   63.69    3.80
  -6   2  -8   54.29    4.10
  -5   2   8   76.09    4.30
  -5   2   8   81.59    4.90
  -5   2   8   77.29    4.40
   5  -2   8   76.39    4.70
  -5   2  -8   76.49    4.70
  -5   2  -8   83.69    4.70
  -5   2  -8   78.49    5.00
  -5   2  -8   73.89    4.50
  -4   2   8  173.38    8.10
  -4   2   8  165.48    7.70
  -4   2   8  167.38    7.90
   4  -2   8  171.98    8.20
  -4   2   8  166.98    8.30
  -4   2  -8  177.48    8.30
  -4   2  -8  180.08    8.20
  -4   2  -8  183.98    8.30
  -4   2  -8  188.88    8.30
  -3   2   8  579.04   22.20
  -3   2   8  548.85   21.90
  -3   2   8  540.45   22.30
  -3   2   8  563.84   22.00
   3  -2   8  542.35   22.20
  -3   2   8  568.74   22.10
  -3   2  -8  556.34   22.40
  -3   2  -8  576.84   22.40
  -3   2  -8  575.44   22.20
  -2   2   8  173.88    7.90
  -2   2   8  169.68    7.60
   2  -2   8  166.08    7.50
   2  -2   8  165.78    7.80
  -2   2   8  162.28    7.60
  -2   2   8  158.48    9.90
  -2   2   8  169.58    7.80
  -2   2   8  175.48   11.90
  -2   2   8  163.88    8.10
   2  -2   8  177.98   10.20
  -2   2  -8  171.48    7.90
   2  -2  -8  174.48   16.80
  -2   2  -8  169.38    8.10
   1  -2   8  373.26   15.40
  -1   2   8  387.76   15.60
   1  -2   8  391.36   17.20
  -1   2   8  390.86   15.30
  -1   2   8  364.16   16.60
  -1   2   8  390.76   15.30
   1  -2   8  381.66   15.00
  -1   2   8  349.17   15.20
  -1   2   8  386.06   15.40
  -1   2   8  371.86   15.20
   1  -2   8  383.06   15.40
  -1   2   8  370.86   18.60
  -1   2  -8  372.76   15.70
   1  -2  -8  380.76   23.50
  -1   2  -8  367.36   21.90
   0   2   8  275.97   11.90
   0   2   8  293.57   12.10
   0   2   8  272.47   12.10
   0   2   8  293.47   15.20
   0  -2   8  278.57   13.60
   0  -2   8  294.77   11.70
   0  -2   8  278.27   11.90
   0   2   8  300.87   11.90
   0   2   8  280.57   12.00
   0  -2   8  278.17   11.90
   0  -2   8  299.17   12.00
   0   2   8  289.87   13.40
   0  -2  -8  273.87   18.60
   0   2  -8  295.07   19.10
  -1  -2   8  403.36   15.70
  -1  -2   8  383.86   15.30
   1   2   8  386.26   15.80
  -1  -2   8  371.16   15.40
   1   2   8  379.36   18.80
  -1  -2   8  396.26   17.40
   1   2   8  367.56   15.40
  -1  -2   8  389.36   15.50
   1   2   8  402.46   17.30
   1   2   8  396.46   15.50
   1   2  -8  358.86   22.90
  -2  -2   8  172.38    7.40
   2   2   8  173.98   11.70
  -2  -2   8  167.68    7.40
   2   2   8  168.18    7.70
  -2  -2   8  164.48    7.60
  -2  -2   8  173.78    7.80
  -2  -2   8  168.58    7.50
  -2  -2   8  166.08   10.10
   2   2   8  173.58   10.20
   2   2   8  163.98    7.50
  -2  -2  -8  150.38    8.20
   2   2  -8  149.49   15.30
  -2  -2  -8  161.48    7.80
  -3  -2   8  588.24   22.70
   3   2   8  621.94   23.20
  -3  -2   8  609.14   22.60
   3   2   8  571.74   22.70
  -3  -2   8  563.74   22.60
   3   2   8  561.84   27.90
  -3  -2   8  555.34   22.80
  -3  -2   8  610.54   23.00
  -3  -2  -8  579.04   23.10
  -3  -2  -8  556.04   22.90
  -4  -2   8  184.98    8.70
   4   2   8  183.68    8.20
  -4  -2   8  190.18    8.20
  -4  -2   8  187.78    8.10
  -4  -2   8  188.58    8.10
  -4  -2   8  201.48    8.70
   4   2   8  189.48    8.60
  -4  -2  -8  167.18    8.50
  -4  -2  -8  172.78    8.40
   5   2   8   85.99    4.60
   5   2   8   77.29    5.00
  -5  -2   8   81.59    5.00
  -5  -2   8   81.89    5.30
  -5  -2   8   77.59    4.20
  -5  -2   8   84.49    4.40
  -5  -2   8   80.49    4.40
  -5  -2  -8   78.59    4.60
  -5  -2  -8   73.69    4.70
   6   2   8   60.29    3.80
  -6  -2   8   62.79    3.40
  -6  -2   8   65.89    3.50
  -6  -2   8   58.19    3.90
  -6  -2  -8   58.59    4.30
  -6  -2  -8   61.39    3.70
  -6  -2  -8   56.39    4.20
   7   2   8    5.50    1.50
  -7  -2   8    4.00    1.00
   7   2   8    3.00    1.10
  -7  -2   8    3.70    1.00
  -7  -2   8    7.00    2.20
  -7  -2  -8    7.00    2.00
  -7  -2  -8    7.00    1.80
  -7  -2  -8    6.60    1.40
  -7  -2  -8    4.10    1.80
  -8  -2   8   49.10    2.50
   8   2   8   46.30    2.30
  -7   2   9   49.10    2.80
   7  -2   9   50.59    2.50
  -7   2   9   48.40    3.00
   7  -2   9   50.29    3.10
  -7   2  -9   51.29    2.80
  -7   2  -9   51.19    2.80
   6  -2   9    1.80    1.20
  -6   2   9    1.90    1.80
  -6   2   9    2.20    1.10
  -6   2   9    3.30    1.20
   6  -2   9    3.70    1.00
  -6   2  -9    6.50    1.90
  -6   2  -9    5.40    1.30
   5  -2   9  136.29    6.00
  -5   2   9  125.59    6.00
   5  -2   9  123.99    6.40
  -5   2   9  132.59    6.40
  -5   2   9  129.49    6.10
  -5   2  -9  136.79    6.50
  -5   2  -9  135.69    6.30
  -5   2  -9  128.39    6.30
   4  -2   9   28.30    2.60
  -4   2   9   29.60    3.10
  -4   2   9   28.60    2.70
   4  -2   9   28.70    2.90
  -4   2   9   30.60    2.70
  -4   2  -9   18.50    3.40
  -4   2  -9   22.80    3.00
  -4   2  -9   19.90    3.70
   3  -2   9   83.59    4.60
  -3   2   9   88.19    5.40
  -3   2   9   87.79    4.80
   3  -2   9   94.39    5.20
  -3   2   9   89.39    5.10
  -3   2   9   94.29    4.80
  -3   2  -9   79.59    5.00
  -3   2  -9   91.39    5.20
  -2   2   9   33.90    3.90
   2  -2   9   27.40    3.00
  -2   2   9   31.80    3.80
  -2   2   9   27.50    3.50
  -2   2   9   30.20    3.90
  -2   2  -9   28.00    3.80
   1  -2   9   28.10    3.70
   1  -2   9   33.40    4.40
   1  -2   9   36.40    3.20
  -1   2   9   32.20    3.30
   1  -2   9   39.30    3.10
  -1   2   9   31.90    2.90
  -1   2   9   31.70    3.30
  -1   2   9   27.50   10.90
  -1   2   9   30.80    3.50
  -1   2   9   35.60    3.80
  -1   2  -9   40.80    4.10
   0  -2   9  129.19    6.40
   0  -2   9  131.39    6.00
   0  -2   9  132.39    6.30
   0   2   9  121.19    9.50
   0  -2   9  127.09    6.30
   0   2   9  125.79    6.30
   0   2   9  136.29    6.30
   0   2   9  125.49    6.40
   0   2   9  135.79    6.50
   0   2   9  125.89    6.50
   0   2   9  120.19   11.50
   0   2  -9  127.69    7.50
   0   2  -9  123.59   16.20
   0  -2  -9  116.99   17.10
   1   2   9   40.10    3.80
  -1  -2   9   40.90    3.30
  -1  -2   9   41.40    3.10
   1   2   9   42.80    7.60
  -1  -2   9   38.60    3.20
  -1  -2   9   39.20    3.40
   1   2   9   36.60    3.50
   1   2   9   34.60    9.70
   1   2   9   36.00    3.20
   1   2   9   38.70    3.50
   2   2   9   26.40    3.10
  -2  -2   9   25.80    3.60
   2   2   9   29.50    3.40
  -2  -2   9   27.10    3.30
  -2  -2   9   24.20    2.80
  -2  -2  -9   25.20    4.00
  -2  -2  -9   28.00    4.40
  -3  -2   9   84.59    4.60
  -3  -2   9   87.49    4.60
  -3  -2   9   90.79    4.70
  -3  -2   9   82.19    4.90
   3   2   9   85.59    5.00
   3   2   9   90.09    4.70
  -3  -2  -9   93.39    5.10
  -3  -2  -9   84.99    5.30
  -4  -2   9   22.90    2.50
   4   2   9   23.30    2.70
  -4  -2   9   19.40    2.40
   4   2   9   21.10    2.80
  -4  -2   9   19.80    2.50
  -4  -2   9   22.80    2.80
  -4  -2  -9   29.80    2.90
  -4  -2  -9   30.30    3.10
   5   2   9  134.39    6.10
   5   2   9  126.49    6.40
  -5  -2   9  131.79    6.10
  -5  -2   9  124.69    6.40
  -5  -2   9  136.39    6.10
  -5  -2   9  141.99    6.10
  -5  -2  -9  123.79    6.30
  -5  -2  -9  131.99    6.30
  -6  -2   9    6.50    1.50
  -6  -2   9    5.90    1.50
   6   2   9    4.50    1.40
  -6  -2   9    5.40    1.50
  -6  -2   9    6.20    1.60
   6   2   9    4.90    1.30
  -6  -2  -9    3.00    1.20
  -6  -2  -9    3.50    1.20
   7   2   9   53.99    3.10
  -7  -2   9   53.29    2.70
  -7  -2   9   50.59    2.70
  -7  -2   9   52.89    3.50
   7   2   9   51.49    2.60
  -7  -2  -9   47.50    3.30
  -7  -2  -9   50.09    2.70
  -6   2  10   80.29    3.80
  -6   2  10   78.99    3.80
   6  -2  10   81.09    3.70
  -6   2 -10   94.79    5.20
  -6   2 -10   74.69    4.00
  -5   2  10    7.50    1.80
  -5   2  10    5.20    1.50
   5  -2  10    6.80    1.50
  -5   2  10    3.50    1.00
   5  -2  10    4.20    1.40
  -5   2 -10    4.50    2.00
  -5   2 -10    3.10    1.20
   4  -2  10  260.57   12.10
  -4   2  10  282.27   11.80
  -4   2  10  301.37   11.90
  -4   2  10  299.27   12.10
   4  -2  10  285.47   11.70
  -4   2 -10  297.87   12.00
  -4   2 -10  286.97   12.10
  -3   2  10  300.47   11.90
  -3   2  10  298.47   14.40
   3  -2  10  279.47   12.20
  -3   2  10  287.57   12.10
   3  -2  10  278.37   11.70
  -3   2  10  300.47   11.90
  -3   2 -10  282.27   12.20
  -3   2 -10  265.97   11.90
  -2   2  10   11.50    2.30
   2  -2  10   16.10    2.60
  -2   2  10   14.00    2.40
   2  -2  10   16.10    2.70
  -2   2  10   15.60    3.50
   2  -2  10   11.30    2.20
  -2   2  10   12.50    2.50
  -2   2  10   12.90    2.40
  -2   2 -10   15.30    2.90
  -2   2 -10   19.60    2.80
  -1   2  10  172.08    8.00
  -1   2  10  176.98    7.70
   1  -2  10  165.08    7.50
  -1   2  10  169.98    7.90
   1  -2  10  177.28    8.10
  -1   2  10  163.48    7.70
  -1   2  10  164.28    7.60
   1  -2  10  173.68    7.80
  -1   2 -10  163.98    8.20
   0   2  10   16.70    3.10
   0  -2  10   17.50    2.70
   0   2  10   15.80    3.40
   0  -2  10   18.70    3.10
   0  -2  10   17.90    2.40
   0   2  10   16.40    2.60
   0   2  10   17.30    2.80
   0   2  10   17.60    3.10
   0  -2  10   18.70    3.10
   0   2 -10   13.70    4.20
   1   2  10  173.28    8.00
  -1  -2  10  171.48    7.60
   1   2  10  167.58    7.60
  -1  -2  10  178.58    8.10
  -1  -2  10  166.08    7.60
   1   2  10  167.68    7.60
  -1  -2  10  162.88    7.50
   1   2  10  163.68    7.90
  -1  -2 -10  168.68    8.00
  -2  -2  10   16.10    2.40
  -2  -2  10   15.30    2.50
  -2  -2  10   12.20    2.40
   2   2  10   16.90    2.50
   2   2  10   14.60    2.50
   2   2  10   17.10    2.80
  -2  -2  10   14.90    2.30
  -2  -2 -10   14.40    2.70
  -3  -2  10  273.17   11.50
  -3  -2  10  268.77   11.60
  -3  -2  10  276.97   11.70
  -3  -2  10  268.47   12.00
   3   2  10  285.07   11.50
   3   2  10  302.27   11.70
  -3  -2 -10  292.27   11.90
  -3  -2 -10  286.67   12.10
  -4  -2  10  277.07   11.30
  -4  -2  10  273.97   11.30
   4   2  10  250.07   11.60
   4   2  10  285.37   11.30
  -4  -2  10  280.87   11.20
  -4  -2  10  254.47   11.60
   4   2  10  282.57   11.20
  -4  -2 -10  292.87   11.60
  -4  -2 -10  276.67   11.70
   5   2  10    6.20    1.60
   5   2  10    3.70    1.20
   5   2  10    6.40    2.00
  -5  -2  10    3.30    1.30
  -5  -2  10    2.20    1.00
  -5  -2  10    4.10    1.20
  -5  -2  10    4.90    1.10
  -5  -2 -10    4.80    1.30
  -5  -2 -10    9.00    2.00
   6   2  10   75.69    3.80
  -6  -2  10   74.09    4.10
  -6  -2  10   75.69    3.60
   6   2  10   76.99    3.50
  -6  -2  10   72.19    3.50
   6   2  10   74.59    4.10
  -6  -2  10   75.89    3.60
  -6  -2 -10   77.39    3.80
  -6  -2 -10   75.29    3.80
   6  -2  11   55.69    3.00
  -6   2  11   53.29    2.80
   6  -2  11   53.09    3.20
  -6   2 -11   58.29    2.80
  -5   2  11   11.60    1.60
   5  -2  11   13.40    2.10
   5  -2  11   10.30    1.50
  -5   2  11   11.00    1.60
   4  -2  11   86.29    4.80
   4  -2  11   89.29    4.30
   4  -2  11   91.49    4.80
  -4   2  11   92.19    4.70
  -4   2  11   88.09    4.40
  -4   2  11   88.09    4.40
  -4   2 -11   96.69    4.80
  -4   2 -11   95.99    4.70
  -3   2  11    8.50    2.10
   3  -2  11   10.70    2.20
   3  -2  11    8.90    1.80
  -3   2  11    8.70    2.00
  -3   2  11    8.30    1.90
  -3   2 -11    5.80    1.80
  -3   2 -11    8.20    2.40
   2  -2  11  136.09    7.10
  -2   2  11  149.88    6.80
  -2   2  11  143.39    7.30
  -2   2  11  144.79    7.00
  -2   2  11  160.28    6.90
  -2   2  11  156.68    6.80
   2  -2  11  147.69    6.70
  -2   2 -11  150.58    7.00
  -2   2 -11  149.99    7.10
   1  -2  11   69.19    3.90
  -1   2  11   62.59    4.40
  -1   2  11   61.39    4.20
  -1   2  11   66.49    4.00
   1  -2  11   74.19    4.40
  -1   2  11   71.69    4.20
  -1   2  11   73.69    4.10
  -1   2 -11   64.89    4.60
  -1   2 -11   71.59    4.20
   1  -2 -11   69.29    4.50
   0   2  11   50.49    3.60
   0   2  11   49.20    3.90
   0  -2  11   50.49    3.60
   0  -2  11   45.70    3.20
   0   2  11   54.49    3.50
   0   2  11   45.50    3.40
   0  -2  11   50.29    3.80
   0  -2  11   46.70    3.70
   0  -2 -11   50.29    3.80
   0   2 -11   49.99    4.70
   1   2  11   69.69    4.60
   1   2  11   75.29    4.10
  -1  -2  11   66.19    4.10
   1   2  11   72.59    4.10
  -1  -2  11   69.39    3.90
  -1  -2  11   67.29    4.20
  -1  -2 -11   73.29    4.40
   2   2  11  143.09    7.10
  -2  -2  11  150.68    6.80
   2   2  11  156.18    6.80
  -2  -2  11  154.38    6.80
   2   2  11  150.88    6.80
  -2  -2  11  143.39    7.10
  -2  -2  11  149.39    6.70
  -2  -2 -11  152.68    7.20
  -3  -2  11    6.20    1.40
  -3  -2  11    4.20    1.50
   3   2  11    5.70    1.60
   3   2  11    7.80    2.00
  -3  -2  11    7.20    1.80
  -3  -2  11    6.30    1.30
   3   2  11    3.50    1.30
  -3  -2 -11    7.50    2.30
  -4  -2  11   95.89    4.50
   4   2  11   94.59    4.60
   4   2  11   94.39    5.00
   4   2  11   98.49    4.50
  -4  -2  11   90.69    4.90
  -4  -2  11   96.39    4.60
  -4  -2  11   98.19    4.60
  -4  -2 -11   90.89    5.00
  -4  -2 -11   91.19    4.80
  -5  -2  11   16.40    1.60
   5   2  11   18.20    2.00
   5   2  11   18.20    1.60
  -5  -2  11   17.50    1.70
  -5  -2  11   14.90    1.60
  -5  -2 -11   13.20    2.30
  -5  -2 -11   11.30    1.80
  -6  -2  11   60.99    2.80
   6   2  11   63.59    2.80
  -6  -2  11   55.29    2.70
   6   2  11   56.09    3.60
  -6  -2 -11   51.89    2.90
  -6  -2 -11   58.19    3.20
   5  -2  12   26.70    2.30
  -5   2  12   29.50    1.70
  -5   2  12   22.00    1.80
   5  -2  12   27.40    1.70
  -5   2 -12   27.00    1.90
  -4   2  12   45.30    2.70
  -4   2  12   51.19    2.70
   4  -2  12   53.59    3.20
   4  -2  12   47.20    2.60
  -4   2 -12   48.90    2.90
   3  -2  12   12.50    2.00
  -3   2  12    8.40    1.50
  -3   2  12    8.00    1.80
  -3   2  12    6.10    1.50
   3  -2  12    6.00    1.10
  -3   2 -12    7.30    1.80
  -3   2 -12    6.60    1.90
  -2   2  12   15.30    2.00
   2  -2  12   12.40    2.20
   2  -2 -12   13.30    3.10
  -2   2 -12    7.80    2.40
  -2   2 -12   10.50    2.00
  -1   2  12   10.10    2.00
  -1   2  12    5.40    1.70
   1  -2  12    6.80    2.20
   1  -2  12   10.10    1.90
   1  -2  12    8.40    1.90
  -1   2  12    7.40    2.20
  -1   2 -12    4.20    1.40
  -1   2 -12   14.30    3.80
   0  -2  12   48.90    3.40
   0   2  12   42.70    4.00
   0   2  12   54.29    3.20
   0  -2  12   51.79    3.10
   0  -2  12   49.00    3.60
   0   2  12   42.30    4.10
   0   2 -12   48.90    3.30
   0  -2 -12   54.29    3.70
  -1  -2  12    7.00    2.10
   1   2  12    5.30    1.90
   1   2  12    6.90    1.90
  -1  -2  12    7.30    2.10
   1   2  12    9.20    1.90
  -1  -2  12   11.40    1.90
  -1  -2  12    7.90    2.10
  -1  -2 -12    8.90    2.20
  -2  -2  12   10.80    2.20
   2   2  12   11.30    2.00
   2   2  12    8.10    2.60
  -2  -2  12    8.60    1.90
  -2  -2  12   10.10    2.20
   2   2  12    9.10    2.10
  -2  -2 -12   16.80    2.60
   3   2  12    9.00    2.50
  -3  -2  12    6.00    1.60
   3   2  12    5.80    1.20
  -3  -2  12    7.30    1.70
   3   2  12    7.50    1.70
  -3  -2  12    8.00    1.70
  -3  -2  12    6.40    2.00
  -3  -2 -12    8.40    1.80
   4   2  12   49.40    2.70
  -4  -2  12   46.80    2.60
   4   2  12   48.20    3.30
  -4  -2  12   45.10    3.20
  -4  -2  12   48.80    2.70
   4   2  12   45.50    2.60
  -4  -2  12   46.50    2.60
  -4  -2 -12   46.20    2.80
   4   2 -12   52.29    3.20
  -5  -2  12   20.00    3.40
  -5  -2  12   25.70    1.70
  -5  -2  12   26.90    1.70
   5   2  12   18.80    4.30
   5   2  12   25.70    1.70
  -5  -2 -12   28.80    1.90
   4  -2  13   20.10    1.60
  -4   2  13   21.80    1.80
  -4   2 -13   21.30    1.70
   3  -2  13    7.90    1.20
   3  -2  13    8.90    1.70
  -3   2  13    9.20    1.30
  -3   2  13    6.50    1.30
  -3   2 -13    6.80    1.70
  -2   2  13   31.40    2.20
  -2   2  13   34.20    2.30
   2  -2  13   34.10    2.10
   2  -2  13   36.80    2.80
  -2   2 -13   34.50    2.40
  -2   2 -13   32.20    2.60
  -1   2  13   35.30    2.40
   1  -2  13   41.80    2.90
   1  -2  13   37.40    2.30
  -1   2  13   42.80    2.80
   1  -2 -13   32.70    2.90
  -1   2 -13   33.40    3.20
  -1   2 -13   30.50    2.40
   0  -2  13   99.09    4.70
   0  -2  13  101.79    5.20
   0   2  13  109.39    4.90
   0   2  13  103.99    4.90
   0  -2  13  104.79    4.80
   0  -2 -13  108.19    5.10
   0   2 -13  101.09    4.90
  -1  -2  13   31.10    2.70
  -1  -2  13   34.40    2.50
   1   2  13   35.90    3.60
   1   2  13   31.10    2.50
  -1  -2  13   31.40    2.20
   1   2  13   32.70    2.30
  -1  -2 -13   36.60    2.60
   1   2 -13   39.30    2.60
  -1  -2 -13   39.70    2.60
   2   2  13   34.00    2.30
   2   2  13   36.40    3.40
  -2  -2  13   34.10    2.20
  -2  -2  13   35.80    2.30
   2   2  13   37.50    2.40
  -2  -2  13   37.50    2.80
  -2  -2 -13   33.20    2.40
  -2  -2 -13   35.40    2.80
   2   2 -13   31.00    2.40
  -3  -2  13    7.90    1.30
  -3  -2  13    8.20    2.00
   3   2  13   11.40    2.10
  -3  -2  13    8.80    1.40
   3   2  13    9.60    2.70
   3   2  13    8.90    1.50
  -3  -2 -13    9.00    1.50
   3   2 -13    9.10    1.70
  -4  -2  13   22.40    1.70
  -4  -2  13   21.80    1.60
   4   2  13   21.40    1.80
  -2   2  14   41.00    2.50
  -2   2 -14   36.50    2.30
   1  -2  14   40.20    2.20
  -1   2  14   41.50    2.20
  -1   2 -14   42.00    2.40
   0  -2  14   10.20    1.20
   0   2  14    8.50    1.30
   0  -2  14    8.60    1.90
   0  -2 -14    8.00    1.90
   0  -2 -14    7.60    1.40
   0   2 -14    8.20    1.30
   1   2  14   42.10    2.30
  -1  -2  14   40.70    2.60
  -1  -2  14   43.50    2.90
  -1  -2  14   42.90    2.20
   1   2 -14   40.90    2.40
  -1  -2 -14   38.80    2.50
  -2  -2  14   34.40    2.10
   2   2  14   35.10    2.10
  -2  -2 -14   36.20    2.20
   2   2 -14   36.10    2.10
  -9   3   0  161.68    6.80
  -9   3   0  161.48    6.70
  -9   3   0  162.88    6.80
  -8   3   0    1.30    1.60
  -8   3   0    1.30    1.40
  -8   3   0    0.90    1.30
  -7   3   0 1110.69   42.60
  -7   3   0 1120.29   42.40
  -7   3   0 1116.79   42.60
  -7   3   0 1112.59   42.60
  -6   3   0   14.50    3.20
  -6   3   0   17.90    3.80
  -6   3   0   13.90    2.80
  -6   3   0   21.20    4.30
  -6   3   0   19.40    2.90
  -5   3   0  363.76   14.70
  -5   3   0  362.06   14.90
   5  -3   0  356.66   24.50
  -5   3   0  340.87   14.80
  -5   3   0  366.06   14.60
  -5   3   0  354.06   14.80
   4  -3   0  793.32   31.10
   4  -3   0  871.71   30.90
  -4   3   0  814.42   34.60
   4  -3   0  724.43   36.50
   3  -3   0  146.49    5.90
   3  -3   0  130.89    6.20
   3  -3   0  131.69    7.20
  -3   3   0  129.99    8.60
   3  -3   0  136.69    7.50
   3  -3   0  137.79    6.00
   1  -3   0 2112.99   76.89
   1  -3   0 2175.48   77.69
  -1   3   0 2225.88   77.69
   1  -3   0 2013.30   77.59
  -1   3   0 1798.32   79.19
   0   3   0   -1.10    0.30
   0  -3   0   -0.70    0.90
   0  -3   0    1.70    2.40
   0   3   0    0.60    0.90
   0   3   0   -1.20    0.40
  -1  -3   0 1902.01   74.79
  -1  -3   0 2069.09   77.09
   1   3   0 1902.51   74.59
   1   3   0 1968.70   75.89
   1   3   0 2086.79   74.89
   1   3   0 1986.80   73.99
  -2  -3   0    4.60    3.70
   2   3   0    2.80    1.60
   2   3   0    2.10    1.80
   3   3   0  142.29    8.10
   3   3   0  126.19    6.90
   3   3   0  133.79    9.70
  -4  -3   0  819.62   31.70
   4   3   0  798.42   32.70
   4   3   0  875.11   34.60
   4   3   0  835.82   35.90
   4   3   0  818.22   33.60
  -5  -3   0  360.36   14.70
  -5  -3   0  366.76   14.80
   5   3   0  366.26   16.50
  -5  -3   0  367.86   14.70
  -5  -3   0  348.47   14.50
   5   3   0  368.76   17.70
  -5  -3   0  369.36   14.90
  -6  -3   0   20.80    3.20
  -6  -3   0   24.90    4.10
  -6  -3   0   19.30    2.60
  -6  -3   0   13.50    2.60
  -6  -3   0   17.60    2.90
  -6  -3   0   11.80    2.60
  -7  -3   0 1086.99   41.60
  -7  -3   0 1136.19   41.90
  -7  -3   0 1088.99   41.30
  -7  -3   0 1050.69   41.30
  -7  -3   0 1074.99   41.30
  -8  -3   0    2.60    1.20
  -8  -3   0   -0.10    1.70
  -8  -3   0   -0.10    1.20
  -8  -3   0    0.60    1.20
  -9  -3   0  167.38    6.70
  -9  -3   0  163.18    7.10
  -9  -3   0  163.68    6.80
  -9  -3   0  155.58    6.60
  -9   3   1   37.20    2.50
  -9   3  -1   35.50    2.20
  -9   3  -1   36.90    2.80
  -8   3   1  215.68    9.30
  -8   3   1  217.18    9.50
  -8   3   1  220.88    9.40
  -8   3  -1  246.98   10.40
  -8   3  -1  206.08    9.70
  -8   3  -1  226.88    9.50
  -8   3  -1  221.58    9.40
  -7   3   1   76.19    4.70
  -7   3   1   78.69    5.30
  -7   3   1   83.99    4.90
  -7   3   1   73.39    4.50
  -7   3  -1   72.29    4.50
  -7   3  -1   75.39    4.90
  -7   3  -1   68.89    4.40
  -7   3  -1   69.39    4.30
  -7   3  -1   75.49    4.70
  -6   3   1  516.85   20.60
  -6   3   1  506.85   20.30
  -6   3   1  522.45   20.40
  -6   3   1  516.55   20.20
  -6   3  -1  514.75   20.20
  -6   3  -1  495.25   20.50
  -6   3  -1  509.95   20.50
  -6   3  -1  494.25   20.40
   5  -3   1  266.37   12.60
  -5   3   1  276.67   11.50
  -5   3   1  274.07   11.30
  -5   3   1  259.97   11.70
   5  -3   1  260.87   20.30
  -5   3   1  267.07   11.70
  -5   3  -1  252.27   11.40
  -5   3  -1  264.27   11.40
  -5   3  -1  266.07   11.30
  -5   3  -1  264.97   11.50
  -5   3  -1  271.27   11.20
   5  -3  -1  255.67   12.40
   4  -3   1  504.45   22.10
   4  -3   1  514.15   24.50
   4  -3  -1  585.94   22.10
   4  -3  -1  572.34   22.30
   4  -3  -1  577.74   24.30
  -4   3  -1  584.04   25.10
  -3   3   1  527.35   23.50
   3  -3   1  502.85   19.80
   3  -3   1  496.45   21.30
   3  -3  -1  522.15   21.00
  -3   3  -1  494.25   22.40
   3  -3  -1  491.85   20.90
   3  -3  -1  515.35   19.60
  -2   3   1 1229.18   52.49
   2  -3   1 1427.36   49.50
  -2   3   1 1374.16   49.80
   2  -3   1 1262.07   50.29
   2  -3  -1 1256.57   49.70
   2  -3  -1 1356.26   49.70
  -2   3  -1 1285.97   52.19
   2  -3  -1 1277.57   49.10
   2  -3  -1 1420.26   49.20
   2  -3  -1 1273.77   49.90
  -2   3  -1 1337.17   50.49
  -1   3   1 3680.93  131.39
  -1   3   1 3144.69  134.99
   1  -3   1 3413.76  132.39
   1  -3   1 3691.13  130.59
  -1   3  -1 3592.24  130.49
   1  -3  -1 3442.46  130.69
  -1   3  -1 3563.24  130.19
  -1   3  -1 3362.86  138.79
  -1   3  -1 3471.65  133.19
   0  -3   1 3107.49  120.99
   0   3   1 3314.67  118.69
   0   3   1 3254.27  121.29
   0   3   1 3344.87  118.69
   0  -3   1 3123.69  121.49
   0  -3   1 3474.85  119.49
   0   3   1 3135.79  117.69
   0   3   1 2773.72  131.59
   0  -3   1 3210.48  119.19
   0   3  -1 3211.88  122.19
   0  -3  -1 3166.78  118.59
   0   3  -1 3083.99  118.89
   0   3  -1 3198.98  119.69
   0  -3  -1 3085.99  120.79
   0   3  -1 3133.19  122.69
  -1  -3   1 4082.59  134.79
   1   3   1 3586.14  132.39
  -1  -3   1 3538.25  137.69
   1   3   1 3594.84  141.09
   1   3   1 3235.38  135.99
   1   3   1 3842.72  133.99
   1   3   1 3456.65  136.69
   1   3   1 3640.14  135.19
   1   3  -1 3463.45  133.89
  -1  -3  -1 3497.25  134.79
   1   3  -1 3530.85  132.19
   1   3  -1 3411.36  133.39
   1   3  -1 3398.66  143.39
  -2  -3   1 1286.57   48.20
   2   3   1 1203.78   48.90
   2   3   1 1277.67   48.10
   2   3   1 1413.16   50.09
   2   3   1 1298.67   49.70
   2   3   1 1246.28   49.50
   2   3  -1 1188.38   50.29
  -2  -3  -1 1289.37   50.39
   2   3  -1 1349.77   50.09
   2   3  -1 1219.18   48.70
   3   3   1  497.95   21.20
   3   3   1  587.14   26.50
   3   3   1  492.95   20.40
   3   3   1  540.85   21.70
   3   3   1  431.66   23.70
   3   3  -1  523.95   22.50
   3   3  -1  505.55   21.20
  -3  -3  -1  525.45   22.70
   3   3  -1  525.45   22.80
   4   3   1  612.64   22.90
  -4  -3   1  587.04   21.80
   4   3   1  571.34   23.70
   4   3   1  597.44   26.10
  -4  -3  -1  514.85   21.70
   4   3  -1  531.15   25.00
   4   3  -1  530.75   23.50
   4   3  -1  509.85   25.40
  -5  -3   1  250.97   11.50
  -5  -3   1  271.77   11.50
  -5  -3   1  264.07   11.40
   5   3   1  264.67   14.50
   5   3   1  271.17   13.20
  -5  -3   1  262.57   11.20
  -5  -3   1  268.27   11.60
   5   3  -1  283.37   14.50
  -5  -3  -1  277.27   11.90
  -5  -3  -1  277.27   11.30
  -5  -3  -1  285.57   11.50
  -5  -3  -1  287.77   11.70
  -5  -3  -1  296.37   11.50
  -5  -3  -1  291.07   11.70
  -6  -3   1  509.45   21.40
  -6  -3   1  506.15   20.80
  -6  -3  -1  540.25   20.90
  -6  -3  -1  522.45   20.70
  -7  -3   1   75.49    4.50
  -7  -3   1   79.49    4.30
  -7  -3   1   79.99    4.40
  -7  -3   1   74.99    4.20
  -7  -3   1   72.49    4.60
  -7  -3  -1   73.39    4.20
  -7  -3  -1   74.49    4.20
  -7  -3  -1   77.09    4.70
  -7  -3  -1   75.59    4.70
  -7  -3  -1   79.99    4.90
  -7  -3  -1   75.79    4.40
  -8  -3   1  219.18    9.00
  -8  -3   1  225.18    9.10
  -8  -3   1  211.18    9.50
  -8  -3  -1  214.08    9.20
  -8  -3  -1  212.38    9.00
  -8  -3  -1  210.08    9.50
  -9  -3   1   36.10    2.30
  -9  -3   1   35.50    2.60
  -9  -3   1   33.20    2.20
  -9  -3   1   33.10    2.00
  -9  -3  -1   34.20    2.10
  -9  -3  -1   34.10    2.60
  -9  -3  -1   32.40    2.00
  -9  -3  -1   32.90    2.20
  -9   3  -2   47.90    2.60
  -9   3  -2   48.20    2.70
  -9   3  -2   47.00    2.50
  -8   3   2  132.09    6.10
  -8   3   2  137.49    6.40
  -8   3  -2  132.99    6.20
  -8   3  -2  128.89    6.10
  -8   3  -2  128.49    6.30
  -8   3  -2  133.69    6.10
  -7   3   2  196.58    8.80
  -7   3   2  198.68    8.70
  -7   3   2  185.98    9.00
  -7   3  -2  192.48    8.50
  -7   3  -2  200.48    8.90
  -7   3  -2  187.78    8.50
  -7   3  -2  199.28    8.80
  -7   3  -2  191.98    8.70
  -6   3   2  168.58    8.70
  -6   3   2  162.88   10.30
  -6   3   2  158.38    8.50
  -6   3   2  179.88    8.80
  -6   3  -2  190.68    8.70
  -6   3  -2  177.98    7.90
  -6   3  -2  176.58    8.00
  -6   3  -2  175.68    8.20
  -6   3  -2  173.88    8.10
  -5   3   2  654.43   26.80
  -5   3   2  663.73   27.00
  -5   3   2  650.63   27.00
  -5   3   2  650.03   26.60
   5  -3   2  693.63   28.20
  -5   3  -2  701.73   26.90
  -5   3  -2  721.53   26.70
  -5   3  -2  686.23   26.70
  -5   3  -2  730.83   27.00
   5  -3  -2  687.83   29.80
  -5   3  -2  685.03   26.70
  -5   3  -2  727.93   26.90
   4  -3   2  358.76   14.90
   4  -3   2  365.76   17.80
  -4   3  -2  328.57   14.30
   4  -3  -2  349.07   16.80
   4  -3  -2  346.77   14.40
   3  -3   2  598.44   24.00
  -3   3   2  600.44   24.50
  -3   3   2  567.34   27.70
   3  -3   2  608.24   25.90
   3  -3  -2  665.13   23.70
  -3   3  -2  601.04   26.40
  -3   3  -2  638.34   26.50
   3  -3  -2  617.04   24.90
   3  -3  -2  638.24   25.10
  -2   3   2  526.25   20.90
   2  -3   2  528.65   21.60
  -2   3   2  473.95   23.50
   2  -3   2  542.95   20.40
   2  -3  -2  534.35   20.60
   2  -3  -2  541.95   20.60
  -2   3  -2  544.95   22.00
   2  -3  -2  534.25   20.00
  -2   3  -2  514.85   22.70
  -1   3   2  442.96   17.90
   1  -3   2  454.15   18.30
  -1   3   2  420.46   20.00
   1  -3   2  499.95   17.40
  -1   3  -2  429.96   19.60
  -1   3  -2  449.26   19.30
  -1   3  -2  447.16   17.50
   0   3   2   20.30    2.80
   0   3   2   19.50    1.10
   0  -3   2   20.60    1.40
   0   3   2   19.40    1.80
   0  -3   2   19.90    1.90
   0   3  -2   18.70    1.80
   0   3  -2   20.60    2.80
   0   3  -2   18.20    1.90
   0  -3  -2   20.80    1.50
   0   3  -2   19.50    2.20
   0   3  -2   20.90    1.50
  -1  -3   2  442.16   17.40
  -1  -3   2  440.26   18.40
   1   3   2  381.96   18.00
   1   3   2  434.96   18.20
   1   3   2  494.25   17.30
  -1  -3  -2  446.96   20.10
   1   3  -2  449.16   19.90
  -1  -3  -2  461.05   18.20
   1   3  -2  461.35   17.80
   1   3  -2  472.95   18.80
   2   3   2  513.35   21.30
   2   3   2  501.75   20.30
   2   3   2  513.15   21.80
   2   3   2  562.14   22.00
  -2  -3   2  478.15   20.30
  -2  -3  -2  525.25   22.40
   2   3  -2  541.95   21.10
   2   3  -2  528.35   23.20
   2   3  -2  542.25   22.50
  -3  -3   2  616.94   24.80
   3   3   2  637.94   24.90
  -3  -3   2  690.83   25.70
   3   3   2  636.34   27.10
   3   3   2  661.03   25.30
   3   3   2  590.14   25.60
   3   3  -2  593.94   25.40
   3   3  -2  615.24   27.80
   4   3   2  303.27   15.70
   4   3   2  318.27   14.80
  -4  -3   2  343.17   14.00
   4   3   2  338.37   18.30
   4   3  -2  363.86   18.40
  -4  -3  -2  369.26   14.10
   4   3  -2  373.46   18.40
   4   3  -2  360.46   16.80
   5   3   2  717.13   29.10
  -5  -3   2  717.43   27.00
  -5  -3   2  739.03   27.10
   5   3   2  686.33   30.30
  -5  -3   2  722.83   26.90
  -5  -3   2  751.32   27.40
  -5  -3   2  725.03   27.20
  -5  -3  -2  647.14   26.90
  -5  -3  -2  694.83   26.90
  -5  -3  -2  682.13   27.00
  -5  -3  -2  692.53   27.30
  -5  -3  -2  683.73   27.20
   5   3  -2  683.73   30.40
  -5  -3  -2  663.23   27.20
  -6  -3   2  174.08    8.00
  -6  -3   2  164.98    8.50
  -6  -3   2  178.08    8.10
  -6  -3   2  174.98    7.60
  -6  -3   2  175.28    7.70
  -6  -3  -2  172.58    7.70
  -6  -3  -2  161.28    8.90
  -6  -3  -2  174.78    7.60
  -6  -3  -2  166.88    8.10
  -6  -3  -2  174.68    7.80
  -6  -3  -2  170.58    8.10
  -7  -3   2  195.28    8.50
  -7  -3   2  200.98    9.90
  -7  -3   2  190.58    8.70
  -7  -3   2  200.88    8.40
  -7  -3   2  186.58    8.40
  -7  -3  -2  177.18    9.80
  -7  -3  -2  192.88    8.40
  -7  -3  -2  193.28    8.70
  -7  -3  -2  189.38    8.30
  -7  -3  -2  202.48    8.70
  -7  -3  -2  196.58    8.50
  -8  -3   2  135.69    6.00
  -8  -3   2  127.79    5.90
  -8  -3   2  123.09    6.30
  -8  -3   2  132.79    5.90
  -8  -3   2  134.99    6.10
  -8  -3  -2  130.79    5.90
  -8  -3  -2  132.09    6.00
  -8  -3  -2  128.19    6.40
  -8  -3  -2  134.49    6.10
  -8  -3  -2  132.29    6.10
  -9  -3   2   45.80    2.50
  -9  -3   2   47.50    3.10
  -9  -3   2   46.90    2.90
  -9  -3   2   47.10    2.70
  -9  -3  -2   50.79    2.70
  -9  -3  -2   47.20    2.40
  -9  -3  -2   48.70    2.60
  -9   3  -3   17.40    1.90
  -9   3  -3   16.80    1.70
  -9   3  -3   18.70    1.50
   8  -3   3   11.50    2.60
  -8   3  -3   13.70    1.90
  -8   3  -3   12.90    2.50
  -8   3  -3   12.80    1.90
  -8   3  -3   14.90    2.20
  -7   3  -3  182.88    8.10
  -7   3  -3  183.18    8.00
  -7   3  -3  184.48    8.30
  -7   3  -3  182.18    8.40
  -7   3  -3  184.98    8.40
  -6   3   3  185.28    9.20
  -6   3   3  183.78    9.00
  -6   3  -3  198.58    8.50
  -6   3  -3  183.58    8.60
  -6   3  -3  196.68    8.80
  -6   3  -3  194.98    8.80
  -6   3  -3  186.28    8.40
  -5   3   3  241.68   10.70
  -5   3   3  235.28   10.70
  -5   3   3  237.98   10.30
  -5   3   3  243.98   10.80
   5  -3   3  242.38   12.40
  -5   3  -3  237.88   10.40
   5  -3  -3  215.38   17.90
  -5   3  -3  240.48   10.10
  -5   3  -3  235.88   10.20
  -5   3  -3  238.48   10.60
  -5   3  -3  236.88   10.30
   4  -3   3  114.89   10.70
   4  -3   3  112.19    6.70
   4  -3  -3  119.69    8.90
   4  -3  -3  122.49    6.20
   3  -3   3 1452.05   53.79
   3  -3   3 1494.95   56.39
  -3   3   3 1387.26   54.39
   3  -3  -3 1396.86   54.89
   3  -3  -3 1368.36   54.59
  -3   3  -3 1382.36   55.99
  -2   3   3  287.77   15.60
  -2   3   3  307.27   12.80
   2  -3   3  299.47   12.20
   2  -3   3  301.07   13.80
  -2   3  -3  290.07   14.20
   2  -3  -3  281.97   11.70
   2  -3  -3  304.77   12.60
  -2   3  -3  297.67   14.50
  -1   3   3  128.39    5.80
  -1   3  -3  163.08    8.80
   0   3   3  137.69    6.20
   0   3   3  140.79    5.50
   0   3   3  128.69    6.50
   0   3   3  129.39    8.00
   0  -3   3  127.79    5.80
   0  -3   3  126.59    6.90
   0  -3  -3  141.49    6.30
   0  -3  -3  132.09    5.70
   0   3  -3  143.49    6.00
   0   3  -3  133.59    7.30
   0   3  -3  128.39    8.00
   0   3  -3  127.59    6.20
   1   3   3  158.38    7.80
  -1  -3   3  157.68    7.00
   1   3   3  165.88    7.30
   1   3   3  172.38    9.00
  -1  -3   3  164.98    8.40
   1   3   3  165.98    8.10
   2   3   3  291.57   11.80
  -2  -3   3  278.57   13.50
   2   3   3  324.87   13.40
  -2  -3   3  273.47   11.80
   2   3   3  250.17   12.50
   2   3   3  292.87   13.50
   2   3  -3  265.17   14.00
   2   3  -3  283.87   14.90
   2   3  -3  286.57   12.40
  -2  -3  -3  295.07   13.70
  -2  -3  -3  283.17   13.80
  -3  -3   3 1347.47   52.49
   3   3   3 1307.67   52.39
   3   3   3 1355.76   55.09
   3   3   3 1283.27   53.49
  -3  -3   3 1393.76   51.79
   3   3  -3 1418.46   53.49
  -3  -3  -3 1446.76   51.89
   3   3  -3 1444.16   56.89
   4   3   3  113.49    6.60
  -4  -3   3  118.09    5.40
   4   3   3  109.69   10.50
   4   3   3  103.19    8.00
  -4  -3  -3  105.89    5.60
   4   3  -3  107.89    9.70
   4   3  -3  111.29    7.30
  -5  -3   3  245.08   10.40
  -5  -3   3  232.68   10.20
   5   3   3  242.68   12.80
  -5  -3   3  238.98   10.60
  -5  -3   3  234.88   10.50
  -5  -3   3  236.48   10.60
   5   3   3  242.88   14.30
  -5  -3  -3  254.77   10.50
  -5  -3  -3  252.87   10.70
  -5  -3  -3  246.08   10.80
   5   3  -3  245.18   14.10
  -5  -3  -3  265.07   10.80
  -5  -3  -3  255.87   10.40
  -5  -3  -3  269.07   10.50
  -6  -3   3  185.88    8.50
  -6  -3   3  191.88    8.40
  -6  -3   3  207.68    8.80
  -6  -3   3  194.88    8.80
  -6  -3   3  207.18    9.00
  -6  -3  -3  196.48    9.00
  -6  -3  -3  193.68    8.60
  -6  -3  -3  198.48    8.60
  -6  -3  -3  185.58    8.40
  -6  -3  -3  187.08    8.80
  -6  -3  -3  188.88    8.80
  -7  -3   3  178.48    7.70
  -7  -3   3  169.68    7.80
  -7  -3   3  184.88    8.00
  -7  -3   3  179.68    8.10
  -7  -3   3  177.18    8.30
  -7  -3  -3  174.58    7.90
  -7  -3  -3  180.58    8.10
  -7  -3  -3  189.48    8.20
  -7  -3  -3  168.18    8.30
  -7  -3  -3  177.08    7.80
  -8  -3   3   12.90    2.10
  -8  -3   3   13.40    2.30
  -8  -3   3   13.20    1.70
  -8  -3   3   14.70    2.50
  -8  -3   3   15.20    1.90
  -8  -3  -3   13.90    1.70
  -8  -3  -3   16.40    2.10
  -8  -3  -3   12.80    2.10
  -8  -3  -3   15.30    2.30
  -8  -3  -3   11.60    1.70
   9   3   3   16.40    2.10
  -9  -3   3   16.20    1.40
  -9  -3   3   17.30    1.60
  -9  -3   3   15.50    2.10
  -9  -3   3   14.50    2.20
  -9  -3  -3   13.10    2.30
  -9  -3  -3   13.30    1.60
  -9  -3  -3   14.90    1.40
  -9  -3  -3   13.20    1.40
  -9   3  -4    0.80    0.70
  -9   3  -4   -0.50    0.90
  -9   3  -4    0.40    0.80
   8  -3   4   50.49    4.10
  -8   3  -4   50.29    3.20
  -8   3  -4   52.59    3.10
  -8   3  -4   52.09    3.30
  -8   3  -4   56.09    3.20
  -7   3  -4   10.80    2.30
  -7   3  -4   10.50    2.60
  -7   3  -4   15.00    2.50
  -7   3  -4    8.50    2.00
  -6   3   4  366.46   14.80
  -6   3   4  359.76   15.10
  -6   3  -4  367.26   15.10
  -6   3  -4  369.76   15.10
  -6   3  -4  365.06   14.60
  -6   3  -4  359.26   15.00
  -6   3  -4  358.26   14.80
  -5   3   4  124.19    6.70
  -5   3   4  120.29    7.10
   5  -3   4  114.09    9.30
  -5   3   4  119.59    6.10
   5  -3  -4  109.39   16.30
  -5   3  -4  115.19    5.90
  -5   3  -4  121.69    6.20
   5  -3  -4  110.29   10.30
  -5   3  -4  126.59    6.30
  -5   3  -4  122.49    6.30
  -5   3  -4  126.89    6.10
   4  -3   4  609.24   30.10
  -4   3   4  666.63   25.00
   4  -3   4  635.94   25.80
  -4   3   4  637.64   24.50
  -4   3  -4  633.94   24.50
  -4   3  -4  623.04   24.70
  -4   3  -4  594.94   24.60
  -4   3  -4  627.34   24.60
  -3   3   4 1009.20   41.40
   3  -3   4 1055.49   40.60
   3  -3   4 1063.49   43.60
  -3   3  -4 1057.09   42.80
   3  -3  -4 1047.90   41.70
  -2   3   4  347.47   15.00
  -2   3   4  338.57   18.20
  -2   3   4  364.96   13.60
   2  -3   4  335.57   17.90
   2  -3   4  353.46   14.20
   2  -3  -4  325.27   15.00
  -2   3  -4  343.47   16.70
  -1   3   4  349.77   15.00
   1  -3   4  347.77   14.20
   1  -3   4  344.87   15.80
  -1   3   4  355.66   14.60
  -1   3   4  359.36   17.80
  -1   3   4  380.66   13.60
  -1   3  -4  336.77   16.40
  -1   3  -4  350.26   16.90
   1  -3  -4  307.77   13.80
  -1   3  -4  369.26   13.60
  -1   3  -4  333.37   13.70
   0  -3   4   85.59    5.80
   0   3   4   89.49    6.70
   0   3   4   86.49    5.10
   0   3   4   85.59    5.20
   0  -3   4   81.59    4.40
   0   3  -4   92.59    4.50
   0  -3  -4   90.99    5.40
   0  -3  -4   83.49    4.60
   0   3  -4   89.29    6.60
   0   3  -4   88.99    6.80
   0   3  -4   97.89    6.10
  -1  -3   4  294.37   13.40
  -1  -3   4  314.07   15.20
   1   3   4  362.96   16.00
   1   3   4  333.37   13.30
   1   3   4  338.97   14.90
   1   3   4  348.87   14.60
   1   3  -4  342.47   13.90
  -1  -3  -4  364.36   15.20
   1   3  -4  290.87   16.40
   1   3  -4  319.17   15.90
  -2  -3   4  324.57   13.50
  -2  -3   4  339.57   15.70
   2   3   4  334.67   14.50
  -2  -3   4  322.57   13.00
   2   3   4  307.07   13.40
   2   3   4  308.87   15.50
   2   3  -4  316.67   17.10
  -2  -3  -4  325.47   16.10
   2   3  -4  330.27   14.20
   3   3   4 1016.70   42.50
   3   3   4  975.30   40.40
  -3  -3   4 1017.90   38.50
  -3  -3   4  981.50   39.40
   3   3   4  980.00   39.40
  -3  -3  -4 1037.00   38.60
   3   3  -4 1112.49   44.90
   3   3  -4  991.90   40.30
  -4  -3   4  626.84   24.60
  -4  -3   4  665.63   26.40
  -4  -3   4  591.54   24.80
   4   3   4  633.04   27.50
  -4  -3   4  618.54   24.70
  -4  -3   4  657.03   25.00
   4   3   4  628.64   26.40
  -4  -3  -4  643.74   25.00
   4   3  -4  670.83   27.80
  -4  -3  -4  644.44   24.80
  -4  -3  -4  623.04   24.70
  -4  -3  -4  617.94   24.90
   4   3  -4  653.83   31.90
  -4  -3  -4  697.03   26.50
  -5  -3   4  122.69    6.10
  -5  -3   4  115.69    5.90
  -5  -3   4  116.29    6.30
  -5  -3   4  124.09    5.70
   5   3   4  121.79    9.00
  -5  -3   4  120.79    5.70
   5   3   4  120.59   11.10
  -5  -3  -4  111.09    6.50
  -5  -3  -4  117.09    6.00
  -5  -3  -4  116.79    5.80
  -5  -3  -4  117.09    5.70
  -5  -3  -4  124.29    5.90
   5   3  -4  104.19   10.00
   5   3  -4  112.69   15.90
  -5  -3  -4  111.99    5.90
  -6  -3   4  384.06   15.20
  -6  -3   4  386.86   15.50
  -6  -3   4  372.66   15.10
  -6  -3   4  366.66   15.00
  -6  -3   4  361.76   14.90
  -6  -3  -4  370.26   14.90
  -6  -3  -4  360.36   15.20
  -6  -3  -4  359.46   15.20
  -6  -3  -4  389.16   15.50
  -6  -3  -4  364.36   15.00
  -7  -3   4   15.90    3.00
  -7  -3   4   15.90    2.10
  -7  -3   4   14.60    2.10
  -7  -3   4   15.30    2.50
  -7  -3   4    8.20    2.40
  -7  -3  -4   11.60    2.50
  -7  -3  -4    7.60    2.20
  -7  -3  -4   11.00    2.00
  -7  -3  -4   13.20    2.30
  -7  -3  -4    9.60    2.30
  -8  -3   4   49.40    3.40
  -8  -3   4   49.30    2.80
  -8  -3   4   49.50    2.90
  -8  -3   4   52.39    3.20
  -8  -3  -4   53.39    2.90
  -8  -3  -4   49.80    3.20
  -8  -3  -4   51.59    2.90
  -8  -3  -4   48.20    3.10
  -9  -3   4    0.60    1.70
  -9  -3   4    1.10    0.80
  -9  -3   4    0.80    0.70
  -9  -3   4    1.30    1.10
  -9  -3  -4    0.40    0.90
  -9  -3  -4   -0.90    1.10
  -9  -3  -4    1.20    0.80
   8  -3   5   34.40    3.60
  -8   3  -5   29.70    2.30
  -8   3  -5   31.80    2.20
  -8   3  -5   33.40    2.60
  -8   3  -5   30.10    2.20
   7  -3   5  118.49    6.20
  -7   3  -5  120.89    6.00
  -7   3  -5  129.89    6.20
  -7   3  -5  127.79    6.00
  -7   3  -5  130.99    6.20
  -6   3   5  179.18    8.20
  -6   3   5  186.78    8.60
  -6   3  -5  190.88    8.20
  -6   3  -5  180.38    8.50
  -6   3  -5  176.28    8.30
  -6   3  -5  180.68    8.50
  -5   3   5  192.28    8.70
  -5   3   5  202.68    8.50
  -5   3   5  193.98    8.90
  -5   3   5  195.88    9.30
  -5   3  -5  179.08    9.60
  -5   3  -5  187.58    8.60
  -5   3  -5  197.08    8.70
  -5   3  -5  183.38    9.70
  -4   3   5 1082.29   41.70
  -4   3   5 1050.99   41.40
   4  -3   5 1134.99   43.60
  -4   3   5 1144.29   41.60
  -4   3   5 1053.09   41.80
  -4   3  -5 1062.59   41.70
  -4   3  -5 1081.39   41.70
  -4   3  -5 1070.39   41.50
  -4   3  -5 1117.29   41.80
  -4   3  -5 1134.29   41.90
   3  -3   5  614.34   25.10
   3  -3   5  613.24   28.90
   3  -3   5  612.74   23.90
   2  -3   5  612.14   24.40
  -2   3   5  632.84   24.40
  -2   3   5  611.84   26.10
   2  -3   5  635.84   25.20
   2  -3   5  662.33   28.20
  -2   3   5  613.04   26.00
   2  -3  -5  623.04   27.00
  -2   3  -5  653.53   28.20
  -1   3   5  297.47   11.20
   1  -3   5  252.87   11.70
   1  -3   5  291.37   11.50
   1  -3   5  252.67   13.70
  -1   3   5  304.17   12.80
  -1   3   5  278.17   12.80
  -1   3  -5  249.58   14.40
  -1   3  -5  279.27   11.20
   1  -3  -5  261.87   13.10
   0   3   5   93.89    5.70
   0  -3   5   89.39    6.60
   0   3   5   88.69    4.40
   0  -3   5   86.39    4.80
   0   3   5   88.89    5.80
   0  -3  -5   87.29    6.80
   0   3  -5   88.59    7.50
   1   3   5  266.87   12.50
  -1  -3   5  240.48   11.40
  -1  -3   5  252.97   13.60
   1   3   5  268.57   11.30
   1   3   5  274.77   13.40
  -1  -3   5  262.37   10.90
   1   3  -5  290.97   15.60
  -1  -3  -5  280.97   14.10
   2   3   5  626.14   25.00
  -2  -3   5  627.94   25.00
   2   3   5  647.24   26.30
   2   3   5  647.94   27.90
  -2  -3   5  674.83   28.10
  -2  -3   5  650.33   24.30
   2   3  -5  607.14   25.70
   2   3  -5  540.55   29.00
  -3  -3   5  568.74   27.10
  -3  -3   5  579.14   23.40
   3   3   5  536.75   27.00
  -3  -3   5  582.84   22.10
   3   3   5  501.05   26.10
   3   3   5  522.85   23.60
   3   3  -5  623.54   24.60
   3   3  -5  616.64   29.30
  -4  -3   5 1096.19   44.40
  -4  -3   5 1123.79   42.30
   4   3   5 1119.29   45.80
  -4  -3   5 1132.29   42.40
   4   3   5 1158.48   44.70
  -4  -3   5 1134.39   42.70
  -4  -3   5 1121.89   42.40
  -4  -3   5 1109.29   42.60
  -4  -3  -5 1132.99   42.80
   4   3  -5 1159.48   51.69
  -4  -3  -5 1084.39   42.80
  -4  -3  -5 1076.79   42.40
   4   3  -5 1147.59   46.00
  -4  -3  -5 1075.99   42.50
  -4  -3  -5 1122.19   43.30
  -4  -3  -5 1117.19   42.70
  -5  -3   5  199.28    8.70
  -5  -3   5  177.08    8.70
  -5  -3   5  199.78    8.70
  -5  -3   5  174.78    8.80
   5   3   5  193.88   19.30
  -5  -3   5  196.38    8.50
  -5  -3  -5  195.98    9.40
  -5  -3  -5  171.78    9.30
  -5  -3  -5  196.78    9.00
  -5  -3  -5  200.88    8.60
  -5  -3  -5  199.48    8.90
  -5  -3  -5  197.78    8.40
  -6  -3   5  174.98    8.00
  -6  -3   5  172.48    7.60
  -6  -3   5  168.78    7.70
  -6  -3   5  173.38    8.10
  -6  -3  -5  169.48    7.80
  -6  -3  -5  170.18    8.10
  -6  -3  -5  183.88    8.10
  -6  -3  -5  173.88    7.70
  -7  -3   5  121.69    5.70
  -7  -3   5  110.49    6.10
  -7  -3   5  131.49    6.10
  -7  -3   5  130.59    5.90
  -7  -3  -5  126.19    6.00
  -7  -3  -5  125.59    5.90
  -7  -3  -5  125.59    5.70
  -7  -3  -5  130.69    6.20
  -8  -3   5   33.10    2.70
  -8  -3   5   33.60    2.60
   8   3   5   31.60    2.30
  -8  -3   5   31.10    2.10
  -8  -3   5   29.50    2.10
  -8  -3  -5   32.00    2.10
  -8  -3  -5   30.90    2.50
  -8  -3  -5   32.30    2.20
  -8  -3  -5   31.40    2.30
   8  -3   6    5.50    2.20
  -8   3  -6    5.80    1.50
  -8   3  -6    8.10    1.70
  -8   3  -6    8.00    1.40
  -8   3  -6    7.40    1.40
   7  -3   6   38.50    3.10
  -7   3  -6   37.00    2.90
  -7   3  -6   34.30    2.80
  -6   3   6    0.20    1.90
  -6   3   6    1.30    1.60
  -6   3   6    0.30    2.00
  -6   3  -6    2.70    1.50
  -6   3  -6    1.40    1.30
  -6   3  -6    0.90    1.50
  -6   3  -6    0.70    1.60
  -5   3   6  173.68    7.70
   5  -3   6  172.58    7.80
  -5   3   6  171.78    7.60
  -5   3   6  174.48    7.90
  -5   3  -6  158.48    7.90
  -5   3  -6  161.78    7.90
  -5   3  -6  160.58    7.70
  -5   3  -6  147.49    8.10
  -5   3  -6  160.58    7.70
  -4   3   6  164.18    7.40
   4  -3   6  161.08   10.40
  -4   3   6  166.08    7.70
   4  -3   6  160.58    7.50
  -4   3   6  164.28    7.50
  -4   3   6  159.98    8.20
  -4   3  -6  158.38    7.90
  -4   3  -6  156.98    7.60
  -4   3  -6  152.88    7.70
  -4   3  -6  159.98    7.80
  -4   3  -6  163.18    7.70
   4  -3  -6  151.18   17.70
  -3   3   6  403.66   19.30
  -3   3   6  383.66   16.70
   3  -3   6  380.16   16.50
  -3   3   6  416.86   16.60
   3  -3   6  385.36   17.80
  -3   3   6  384.56   16.30
  -3   3   6  417.26   16.30
  -3   3  -6  439.56   16.70
  -3   3  -6  437.36   16.70
  -3   3  -6  437.46   16.80
   2  -3   6  113.59    5.50
   2  -3   6  111.29   10.30
  -2   3   6  109.19    7.50
  -2   3   6  114.39    5.90
  -2   3  -6  100.29    9.60
  -1   3   6   91.59    7.10
   1  -3   6   94.29    5.40
   1  -3   6   94.59    4.90
   1  -3   6   98.79    8.50
  -1   3   6   92.29    5.00
  -1   3   6   96.09    6.60
  -1   3  -6   85.39    8.10
   0   3   6   16.40    2.20
   0  -3   6   19.70    2.40
   0   3   6   17.90    3.30
   0  -3   6   15.60    2.40
   0  -3   6   15.80    4.90
   0   3   6   16.50    4.20
   0   3  -6   17.50    4.50
  -1  -3   6   86.39    4.50
  -1  -3   6   86.09    7.90
   1   3   6   84.39    6.10
   1   3   6   79.39    5.00
  -1  -3   6   86.79    5.10
   1   3   6   82.39    5.00
   1   3   6   83.99    7.70
   1   3  -6   81.79    8.30
  -2  -3   6  107.89    5.20
   2   3   6  100.39    6.30
  -2  -3   6  102.09    6.20
  -2  -3   6   99.89   10.10
   2   3   6   98.39   10.20
   2   3  -6  109.89    9.50
   2   3  -6  104.39    9.90
  -3  -3   6  415.96   18.40
   3   3   6  420.26   18.40
  -3  -3   6  435.16   16.60
  -3  -3   6  434.46   16.90
  -3  -3   6  426.76   16.70
  -3  -3   6  425.36   16.70
   3   3   6  443.76   19.80
  -3  -3   6  428.86   16.90
   3   3  -6  414.86   24.40
   3   3  -6  412.56   19.50
  -3  -3  -6  408.46   16.90
  -3  -3  -6  397.76   16.80
  -3  -3  -6  405.36   17.10
   4   3   6  143.49   11.50
  -4  -3   6  142.99    9.60
  -4  -3   6  157.48    7.10
   4   3   6  150.18   10.30
  -4  -3   6  157.38    7.30
  -4  -3   6  160.78    7.00
  -4  -3   6  154.78    7.30
  -4  -3   6  153.88    7.10
  -4  -3  -6  162.58    7.80
   4   3  -6  162.28   11.70
   4   3  -6  149.79   15.80
  -4  -3  -6  161.28    7.20
  -4  -3  -6  157.78    7.30
  -4  -3  -6  157.78    7.60
  -5  -3   6  162.18    7.30
  -5  -3   6  147.39    7.30
  -5  -3   6  152.78    7.60
  -5  -3   6  153.68    7.20
  -5  -3   6  158.88    7.70
  -5  -3  -6  174.78    7.70
  -5  -3  -6  172.78    7.40
  -5  -3  -6  162.18    8.20
  -5  -3  -6  174.78    8.10
  -5  -3  -6  176.08    7.80
  -6  -3   6    4.90    1.80
  -6  -3   6    1.30    1.30
  -6  -3   6   -1.10    1.70
  -6  -3   6    2.80    1.20
  -6  -3  -6    2.50    1.50
  -6  -3  -6    3.90    2.20
  -6  -3  -6    1.70    1.30
  -6  -3  -6    0.50    2.10
  -6  -3  -6    0.00    1.20
  -7  -3   6   31.50    3.00
  -7  -3   6   33.70    3.00
   7   3   6   34.90    2.60
  -7  -3  -6   43.90    2.70
  -7  -3  -6   38.90    3.20
   8   3   6    7.00    2.00
  -8  -3   6   10.60    2.00
  -8  -3   6    8.50    1.30
  -8  -3   6   10.20    1.40
   8   3   6   12.40    2.60
  -8  -3   6    8.00    2.00
  -8  -3  -6    5.10    1.30
  -8  -3  -6    9.20    1.50
  -8  -3  -6    7.10    2.10
   8  -3   7   74.49    3.50
  -8   3  -7   78.19    3.70
  -8   3  -7   78.39    3.60
  -8   3  -7   79.29    3.60
   7  -3   7   45.80    3.40
  -7   3   7   52.29    3.20
   7  -3   7   51.99    2.90
  -7   3  -7   48.90    3.10
  -7   3  -7   45.00    3.10
  -7   3  -7   50.59    3.00
  -7   3  -7   49.00    3.10
  -6   3   7   69.59    4.10
   6  -3   7   71.79    4.50
  -6   3   7   77.39    4.70
  -6   3   7   74.89    4.30
  -6   3  -7   77.59    4.50
  -6   3  -7   74.39    4.30
  -6   3  -7   79.79    4.40
  -6   3  -7   78.99    4.50
  -5   3   7  110.79    5.50
   5  -3   7  116.69    5.90
  -5   3   7  112.39    5.80
  -5   3   7  115.59    5.70
  -5   3  -7  109.49    5.90
  -5   3  -7  109.19    5.70
  -5   3  -7  101.39    6.10
  -5   3  -7  108.99    5.90
  -5   3  -7  108.89    5.80
  -4   3   7  226.18   10.70
  -4   3   7  231.78   10.10
  -4   3   7  232.88   10.50
  -4   3   7  226.08   11.80
   4  -3   7  230.78   10.40
  -4   3  -7  246.28   10.50
  -4   3  -7  237.18   10.70
  -4   3  -7  248.58   10.50
  -4   3  -7  246.78   11.50
  -4   3  -7  254.27   10.50
  -3   3   7   39.50    3.30
  -3   3   7   40.80    4.30
  -3   3   7   38.50    3.50
   3  -3   7   40.10    6.10
  -3   3   7   42.60    3.50
   3  -3   7   42.30    3.30
  -3   3   7   36.60    7.20
  -3   3  -7   38.90    5.00
  -3   3  -7   41.90    4.10
  -3   3  -7   43.10    3.80
   3  -3  -7   41.20   12.40
  -3   3  -7   44.30    3.90
  -2   3   7  120.09    5.90
  -2   3   7  113.69    6.50
   2  -3   7  117.19    5.90
   2  -3   7  113.39    5.90
  -2   3   7  116.59    6.00
  -2   3   7  114.79    6.10
   2  -3   7  117.59    7.50
  -2   3  -7  143.29    6.40
  -2   3  -7  132.89    6.60
  -1   3   7   45.00    3.60
   1  -3   7   42.40    3.10
   1  -3   7   42.40    4.20
  -1   3   7   33.40    4.00
  -1   3   7   39.50    5.40
   1  -3   7   42.50    3.40
  -1   3   7   37.00    3.80
  -1   3   7   38.80    4.00
  -1   3   7   41.40    5.40
  -1   3  -7   46.70    8.00
   0   3   7   15.60    7.10
   0   3   7   18.30    2.90
   0   3   7   15.20    3.60
   0   3   7   20.40    2.80
   0  -3   7   17.90    3.10
   0   3   7   17.80    4.40
   0  -3   7   17.60    3.80
   0  -3   7   13.90    2.40
   0   3   7   18.40    3.30
   0   3  -7   15.80    6.20
  -1  -3   7   40.50    3.30
   1   3   7   40.20    4.20
   1   3   7   38.20    3.30
   1   3   7   40.90    8.70
  -1  -3   7   41.40    3.00
   1   3   7   39.20    3.70
  -1  -3   7   38.30    4.10
   1   3   7   39.00    5.50
  -1  -3   7   43.10    3.40
   1   3  -7   38.90    7.40
  -1  -3  -7   40.50    7.80
  -2  -3   7  134.09    6.10
   2   3   7  134.29    6.40
  -2  -3   7  142.59    6.30
  -2  -3   7  141.19    8.10
   2   3   7  133.19    8.00
   2   3   7  147.19    9.50
  -2  -3   7  135.09    6.40
   2   3   7  128.49    6.50
  -2  -3   7  131.69    6.70
  -2  -3   7  134.59    6.30
   2   3  -7  118.59    8.70
  -2  -3  -7  111.79    6.70
   2   3  -7  122.59   12.60
   3   3   7   41.60    3.40
  -3  -3   7   37.50    3.30
  -3  -3   7   41.00    3.10
  -3  -3   7   43.70    3.10
  -3  -3   7   42.40    3.10
   3   3   7   41.20    3.60
   3   3   7   39.10    6.60
  -3  -3   7   42.20    3.80
  -3  -3   7   40.90    5.80
   3   3   7   45.00    7.60
  -3  -3  -7   42.40    3.70
   3   3  -7   34.30    9.80
   3   3  -7   41.20    7.10
  -3  -3  -7   41.70    3.70
  -4  -3   7  257.07   10.90
  -4  -3   7  252.27   10.40
   4   3   7  242.78   10.90
  -4  -3   7  243.08   10.60
  -4  -3   7  251.97   10.50
  -4  -3  -7  245.48   11.20
  -5  -3   7  117.59    5.50
  -5  -3   7  103.29    5.30
   5   3   7  112.39    5.50
  -5  -3   7  108.49    5.70
  -5  -3   7  103.99    5.80
  -5  -3   7  109.19    5.40
  -5  -3  -7  116.59    6.10
  -5  -3  -7  107.39    5.70
  -5  -3  -7  105.39    5.90
  -5  -3  -7  111.19    5.40
  -6  -3   7   81.29    4.10
  -6  -3   7   75.39    3.90
   6   3   7   79.19    4.20
  -6  -3   7   80.69    4.20
  -6  -3   7   80.29    4.50
  -6  -3   7   71.19    4.40
  -6  -3  -7   66.99    4.50
  -6  -3  -7   67.79    4.20
  -6  -3  -7   67.39    4.90
  -6  -3  -7   73.59    4.20
  -7  -3   7   46.60    2.80
   7   3   7   50.49    3.00
  -7  -3   7   47.20    3.30
  -7  -3   7   48.00    2.90
   7   3   7   48.10    3.30
  -7  -3   7   54.09    3.50
  -7  -3  -7   51.69    3.00
  -7  -3  -7   51.49    3.10
  -7  -3  -7   52.79    3.60
  -8  -3   7   66.09    3.50
   8   3   7   78.09    3.90
  -8  -3   7   77.29    4.00
  -8  -3   7   73.89    3.40
  -8  -3  -7   74.49    3.50
  -8  -3  -7   74.49    3.50
  -7   3   8   74.89    3.70
   7  -3   8   69.09    3.40
   7  -3   8   69.69    4.00
  -7   3  -8   70.49    3.60
  -7   3  -8   82.99    4.70
  -7   3  -8   67.69    3.60
   6  -3   8    4.30    1.40
   6  -3   8    1.90    1.20
  -6   3   8    2.80    1.60
  -6   3   8    3.50    1.50
  -6   3   8    3.80    1.20
  -6   3  -8    3.70    1.60
  -6   3  -8    2.70    1.30
  -5   3   8  295.67   12.10
  -5   3   8  297.77   11.80
   5  -3   8  266.17   12.10
  -5   3   8  287.77   11.90
   5  -3   8  288.97   11.70
  -5   3  -8  297.97   12.10
  -5   3  -8  282.57   12.10
  -5   3  -8  290.97   12.00
  -5   3  -8  284.07   12.20
  -5   3  -8  278.27   12.10
   4  -3   8  107.49    5.60
   4  -3   8   96.99    5.10
  -4   3   8  101.29    5.30
  -4   3   8   94.19    5.50
  -4   3   8  103.79    5.30
  -4   3   8  100.89    6.10
  -4   3  -8  110.49    6.00
  -4   3  -8  107.79    5.90
  -4   3  -8  113.19    5.70
  -4   3  -8  109.39    5.80
  -3   3   8  763.02   30.10
  -3   3   8  779.22   30.20
  -3   3   8  750.62   30.50
   3  -3   8  810.02   30.30
   2  -3   8  295.77   12.20
  -2   3   8  288.57   11.90
  -2   3   8  292.67   12.10
   2  -3   8  300.67   11.80
  -2   3   8  286.87   16.70
  -2   3   8  294.77   11.90
  -2   3   8  290.37   12.20
   2  -3   8  273.07   14.40
  -2   3  -8  285.67   12.30
  -2   3  -8  289.07   12.10
   2  -3  -8  253.57   22.10
  -1   3   8  131.89   10.40
  -1   3   8  132.79    6.60
   1  -3   8  133.09    8.60
   1  -3   8  128.39    6.10
  -1   3   8  134.79    6.60
  -1   3   8  128.89    6.20
   1  -3   8  124.29    6.90
  -1   3   8  130.69    6.30
   1  -3   8  129.29    6.40
  -1   3  -8  126.79    7.20
   1  -3  -8  129.79   14.80
  -1   3  -8  128.59   14.30
   0  -3   8   99.69    5.10
   0  -3   8   91.09    5.80
   0   3   8   92.19    7.10
   0  -3   8   92.29    5.30
   0   3   8   92.99    5.60
   0   3   8  106.89    9.30
   0   3   8   93.59    5.50
   0   3   8   94.89    5.70
   0  -3   8  102.49    7.20
   0  -3   8   93.79    5.00
   0   3   8   94.79    5.10
   0  -3   8   90.99    5.60
   0   3  -8  101.19   12.50
   0  -3  -8   99.09   13.10
  -1  -3   8  124.59    6.00
  -1  -3   8  131.49    5.90
  -1  -3   8  126.59    6.60
   1   3   8  111.89    6.70
   1   3   8  118.19   10.00
   1   3   8  121.39    8.10
   1   3   8  129.89    6.10
  -1  -3   8  126.09    8.40
  -1  -3   8  132.59    6.20
  -1  -3   8  117.19    6.30
   1   3   8  131.09    6.50
   1   3   8  123.69    6.70
  -1  -3  -8  115.69    7.10
   1   3  -8  124.59    9.40
   1   3  -8  129.89   14.00
  -2  -3   8  278.87   11.40
  -2  -3   8  279.27   11.80
   2   3   8  256.47   16.00
   2   3   8  283.87   14.70
  -2  -3   8  283.27   11.40
   2   3   8  265.47   11.50
  -2  -3   8  279.87   11.80
  -2  -3   8  277.57   11.40
  -2  -3   8  274.67   14.20
   2   3   8  280.37   11.70
   2   3  -8  266.87   15.70
  -2  -3  -8  288.37   11.90
  -3  -3   8  641.94   29.10
   3   3   8  783.42   29.20
  -3  -3   8  738.53   28.90
  -3  -3   8  749.33   29.20
  -3  -3   8  761.02   28.90
   3   3   8  835.92   30.60
  -3  -3  -8  687.53   30.80
  -3  -3  -8  785.32   29.10
   4   3   8  113.29    5.60
  -4  -3   8  116.69    5.50
  -4  -3   8  116.79    5.90
  -4  -3   8  110.19    5.50
  -4  -3   8  105.09    5.80
   4   3   8  125.79    6.10
  -4  -3   8  110.99    5.60
  -4  -3  -8  104.59    5.80
  -4  -3  -8  105.49    5.90
  -5  -3   8  246.48   11.80
  -5  -3   8  291.67   11.70
   5   3   8  279.87   11.50
   5   3   8  266.37   11.80
  -5  -3   8  284.97   11.50
  -5  -3   8  274.37   11.40
  -5  -3   8  277.17   11.50
  -5  -3  -8  298.77   11.90
  -5  -3  -8  286.77   11.70
   6   3   8    2.00    1.30
  -6  -3   8    3.70    1.30
  -6  -3   8    4.70    1.40
   6   3   8    3.70    1.20
  -6  -3   8    4.70    1.30
  -6  -3   8    3.40    1.90
  -6  -3  -8    2.20    1.50
   7   3   8   65.79    3.80
  -7  -3   8   67.79    3.40
  -7  -3   8   71.89    3.50
   7   3   8   75.19    3.50
  -7  -3  -8   72.99    3.60
  -7   3   9    6.90    1.80
   7  -3   9    8.50    1.40
   7  -3   9   13.00    3.00
  -7   3  -9    9.20    1.70
  -7   3  -9    8.00    1.30
  -6   3   9   25.30    2.40
   6  -3   9   26.00    2.00
  -6   3   9   27.60    2.10
  -6   3   9   27.00    2.60
   6  -3   9   30.20    2.70
  -6   3  -9   23.70    2.40
  -6   3  -9   23.00    2.20
   5  -3   9    1.10    1.30
  -5   3   9   -0.70    1.10
  -5   3   9    2.00    1.30
  -5   3   9   -0.50    1.40
   5  -3   9    0.60    1.10
  -5   3  -9    1.50    1.90
  -5   3  -9   -0.50    1.20
   4  -3   9    9.00    2.10
  -4   3   9    7.40    1.60
  -4   3   9    5.80    2.50
  -4   3   9    6.80    1.80
  -4   3   9    7.80    2.10
  -4   3  -9    4.90    1.60
  -4   3  -9    6.60    2.00
   3  -3   9  225.98    9.60
  -3   3   9  229.68   10.20
  -3   3   9  224.88    9.80
  -3   3   9  214.68    9.70
   3  -3   9  241.18   10.20
  -3   3   9  234.78   10.00
  -3   3  -9  219.28   10.10
  -3   3  -9  227.98   10.00
   2  -3   9  219.38    9.80
  -2   3   9  235.28   10.20
  -2   3   9  238.08   10.40
   2  -3   9  231.98   10.30
  -2   3   9  227.98    9.90
  -2   3   9  230.98    9.90
  -2   3  -9  241.08   10.40
  -2   3  -9  236.98   10.20
   1  -3   9  805.82   30.60
   1  -3   9  806.42   30.40
  -1   3   9  804.12   30.20
  -1   3   9  697.93   31.80
  -1   3  -9  812.42   30.60
   0  -3   9   28.40    3.50
   0  -3   9   32.20    3.80
   0   3   9   31.90    4.00
   0   3   9   28.90    3.00
   0  -3   9   34.20    3.50
   0   3   9   30.70    3.30
   0   3   9   26.20    3.50
   0  -3   9   29.70    2.80
   0  -3   9   29.90    2.90
  -1  -3   9  822.62   31.30
  -1  -3   9  824.82   31.40
   1   3   9  835.22   31.70
   1   3   9  792.62   31.30
   1   3   9  834.12   31.60
  -1  -3   9  807.42   31.70
  -1  -3   9  805.82   31.50
  -2  -3   9  242.58   10.10
   2   3   9  258.17   10.40
  -2  -3   9  231.58   10.20
  -2  -3   9  250.37   10.30
  -2  -3   9  239.58   10.60
  -2  -3   9  235.48   10.60
   2   3   9  247.28   10.60
   2   3   9  232.68   10.20
  -3  -3   9  209.48    9.30
   3   3   9  218.08    9.30
   3   3   9  220.38    9.80
   3   3   9  216.28    9.40
  -3  -3   9  222.68    9.80
  -3  -3   9  211.88    9.60
  -3  -3   9  224.28    9.30
  -3  -3   9  213.88    9.40
  -3  -3  -9  233.88    9.70
  -3  -3  -9  219.98    9.80
   4   3   9    4.90    1.70
   4   3   9    2.70    1.30
  -4  -3   9    6.50    2.30
  -4  -3   9    8.30    2.20
  -4  -3   9    2.70    1.30
  -4  -3   9    6.60    1.40
  -4  -3  -9    4.50    1.60
  -4  -3  -9    6.60    1.70
  -5  -3   9    1.50    1.20
  -5  -3   9   -0.10    1.10
  -5  -3   9    2.10    2.10
   5   3   9    0.30    1.30
  -5  -3   9    0.50    1.00
   5   3   9    1.50    1.20
  -5  -3  -9    0.80    1.30
  -5  -3  -9    0.50    1.20
  -6  -3   9   21.80    2.50
  -6  -3   9   19.00    1.90
   6   3   9   21.30    2.50
  -6  -3   9   20.40    1.90
   6   3   9   20.20    2.00
  -6  -3  -9   28.70    2.40
  -6  -3  -9   24.00    2.00
   7   3   9    8.10    1.30
   7   3   9    5.80    1.40
  -7  -3   9    7.90    2.20
   7   3   9    7.10    1.40
  -7  -3   9    8.20    1.20
  -7  -3   9    7.90    1.30
  -7  -3  -9    5.90    1.30
   6  -3  10   16.70    1.60
  -6   3  10   15.00    1.60
  -6   3  10   14.20    2.30
   6  -3  10   18.30    2.40
  -6   3  10   16.50    2.00
  -6   3 -10   15.30    1.60
   5  -3  10   95.39    4.40
  -5   3  10   98.79    4.50
  -5   3  10   95.79    4.50
  -5   3  10   94.29    4.70
   5  -3  10   90.19    4.80
  -5   3 -10   91.39    4.70
  -4   3  10   33.30    2.90
  -4   3  10   35.30    2.70
   4  -3  10   31.70    2.50
   4  -3  10   30.60    2.90
  -4   3  10   30.90    2.60
  -4   3 -10   42.30    3.20
  -4   3 -10   42.00    3.00
  -3   3  10   98.89    5.10
   3  -3  10   94.79    5.50
  -3   3  10  103.09    5.20
   3  -3  10  102.89    5.10
  -3   3  10  104.59    5.40
  -3   3 -10  108.49    5.60
  -3   3 -10  101.59    5.40
  -2   3  10  105.39    5.50
  -2   3  10  104.59    5.30
  -2   3  10   99.09    5.20
   2  -3  10  102.19    5.10
   2  -3  10  107.99    5.70
   2  -3  10  102.89    5.60
  -2   3 -10   99.59    5.40
  -2   3 -10  105.59    5.80
   1  -3  10   44.70    3.60
   1  -3  10   40.40    3.10
   1  -3  10   47.40    3.80
  -1   3  10   45.80    3.50
  -1   3  10   46.70    3.20
  -1   3  10   43.80    3.50
  -1   3 -10   41.50    3.50
  -1   3 -10   40.50    4.30
   0  -3  10  255.77   11.00
   0  -3  10  273.27   11.10
   0   3  10  272.57   11.60
   0   3  10  261.87   11.10
   0  -3  10  270.87   11.40
   0   3  10  260.67   11.30
   0  -3  10  270.97   11.50
   0  -3  10  257.17   11.10
   0   3  10  260.07   11.20
  -1  -3  10   42.70    3.10
  -1  -3  10   41.60    4.20
   1   3  10   43.00    4.10
   1   3  10   41.50    3.30
  -1  -3  10   40.40    3.40
   1   3  10   45.00    3.80
  -1  -3  10   43.10    3.40
   1   3  10   46.40    3.80
  -1  -3  10   45.40    3.40
   2   3  10  104.59    5.70
  -2  -3  10   96.79    5.10
   2   3  10  103.79    5.30
  -2  -3  10  104.39    8.20
  -2  -3  10  106.49    5.20
   2   3  10  104.09    5.30
  -2  -3  10  102.79    5.20
  -2  -3  10   98.99    5.50
  -2  -3 -10  105.59    5.60
   3   3  10   96.99    5.00
  -3  -3  10   99.29    4.90
   3   3  10  107.59    5.10
   3   3  10   96.89    5.50
  -3  -3  10   93.89    5.40
  -3  -3  10  100.29    5.00
  -3  -3  10  102.39    5.00
  -3  -3 -10  103.19    5.50
  -3  -3 -10   98.39    5.40
   4   3  10   42.60    2.90
  -4  -3  10   43.70    2.70
  -4  -3  10   42.80    2.80
   4   3  10   37.50    3.30
  -4  -3  10   36.20    3.10
   4   3  10   38.90    2.80
  -4  -3  10   42.50    2.90
  -4  -3 -10   33.60    2.90
  -4  -3 -10   31.70    3.00
  -5  -3  10   90.79    4.40
  -5  -3  10   87.79    4.40
   5   3  10   84.29    4.80
  -5  -3  10   90.99    4.30
   5   3  10   91.79    4.40
  -5  -3  10   88.49    4.70
   5   3  10   89.19    4.20
  -5  -3 -10   98.59    4.70
  -5  -3 -10   96.39    4.50
   6   3  10   15.20    1.80
   6   3  10   13.60    2.30
  -6  -3  10   16.30    1.60
  -6  -3  10   13.40    2.20
   6   3  10   14.80    1.50
  -6  -3  10   14.20    1.50
  -6  -3 -10   15.90    2.00
  -6  -3 -10   15.70    1.80
   6  -3  11   10.20    1.30
  -6   3  11    9.00    1.20
  -6   3 -11   11.10    1.30
   5  -3  11   52.29    3.00
   5  -3  11   50.79    3.20
  -5   3  11   52.19    3.00
  -5   3  11   50.69    2.80
   5  -3  11   52.99    2.70
  -5   3  11   48.90    2.70
  -5   3 -11   49.90    3.00
   4  -3  11    5.30    1.50
  -4   3  11    7.90    1.50
   4  -3  11    5.60    1.40
   4  -3  11    7.30    2.10
  -4   3  11    6.30    1.70
  -4   3  11    6.20    1.70
  -4   3 -11    9.10    1.90
  -4   3 -11    9.40    2.10
   3  -3  11   85.49    4.90
  -3   3  11   94.29    4.60
  -3   3  11   89.89    4.50
  -3   3  11   89.59    4.70
   3  -3  11   91.39    4.40
   3  -3  11   90.39    4.80
  -3   3 -11   93.09    5.30
  -3   3 -11   86.29    4.70
   2  -3  11   22.60    2.20
   2  -3  11   18.90    2.50
  -2   3  11   19.60    2.30
  -2   3  11   18.50    2.30
   2  -3  11   18.50    3.00
  -2   3  11   21.80    2.50
  -2   3 -11   17.90    2.50
  -2   3 -11   15.30    2.80
  -1   3  11  411.16   15.70
  -1   3  11  390.86   15.80
   1  -3  11  367.96   16.20
   1  -3  11  401.06   15.90
  -1   3  11  382.26   15.90
   1  -3  11  401.66   15.70
  -1   3 -11  400.46   16.10
  -1   3 -11  396.66   16.00
   0  -3  11   -0.70    1.30
   0  -3  11    1.30    1.80
   0   3  11    2.40    1.90
   0   3  11    1.90    1.20
   0   3  11    1.10    1.50
   0  -3  11    3.10    1.30
   0   3 -11    0.80    1.30
   1   3  11  399.26   15.80
  -1  -3  11  401.36   15.70
   1   3  11  387.06   16.10
  -1  -3  11  401.06   15.70
  -1  -3  11  363.16   16.10
   1   3  11  409.56   15.70
  -1  -3  11  407.16   15.70
  -1  -3 -11  390.66   16.20
  -2  -3  11   19.70    2.20
   2   3  11   18.50    2.20
  -2  -3  11   18.60    2.40
  -2  -3  11   16.50    2.50
  -2  -3  11   15.40    2.20
   2   3  11   15.30    3.30
   2   3  11   22.40    2.80
  -2  -3 -11   20.70    2.60
  -3  -3  11   92.39    4.40
  -3  -3  11   94.29    4.60
   3   3  11   92.19    4.50
   3   3  11   86.19    4.40
  -3  -3  11   85.19    4.90
  -3  -3  11   86.49    4.50
   3   3  11   81.49    4.90
  -3  -3 -11   91.29    4.80
  -4  -3  11    9.40    1.50
  -4  -3  11    7.00    1.60
  -4  -3  11    8.90    2.00
   4   3  11   11.40    2.40
   4   3  11    4.60    1.20
   4   3  11    8.20    1.60
  -4  -3  11    9.10    1.60
  -4  -3 -11    5.80    1.70
   4   3 -11   10.30    2.80
  -4  -3 -11    6.50    1.80
  -5  -3  11   51.09    3.20
  -5  -3  11   46.20    2.60
   5   3  11   48.20    2.70
  -5  -3  11   50.49    2.70
   5   3  11   51.99    3.40
   5   3  11   46.80    2.70
  -5  -3 -11   50.49    2.90
  -5  -3 -11   53.19    3.10
  -6  -3  11    8.30    1.10
  -6  -3  11    9.10    1.20
   6   3  11    7.30    1.40
  -6  -3 -11   14.20    2.60
  -5   3  12   19.00    1.70
  -5   3  12   17.50    1.40
   5  -3  12   17.80    1.40
  -5   3 -12   16.90    1.60
   4  -3  12    3.10    1.10
   4  -3  12    2.20    0.80
  -4   3  12    3.40    0.90
  -4   3  12    4.80    1.40
  -4   3  12    6.10    1.40
  -4   3 -12    6.20    1.60
  -4   3 -12    5.90    1.50
   3  -3  12   15.20    2.10
  -3   3  12   16.20    1.70
  -3   3  12   13.80    1.60
  -3   3  12   13.10    1.80
   3  -3  12   15.50    1.60
  -3   3 -12   14.40    2.00
  -3   3 -12   14.40    2.10
  -2   3  12  157.48    6.70
   2  -3  12  149.69    7.10
  -2   3  12  145.49    6.80
   2  -3  12  154.28    6.60
  -2   3  12  148.99    6.70
  -2   3 -12  156.98    6.90
   2  -3 -12  159.78    7.00
  -2   3 -12  159.28    6.90
  -1   3  12    9.60    2.10
   1  -3  12    8.00    2.20
   1  -3  12    8.60    2.00
  -1   3  12    6.50    1.80
   1  -3 -12    6.90    2.20
  -1   3 -12    7.40    2.00
   0  -3  12   69.89    4.10
   0  -3  12   69.69    3.70
   0  -3  12   63.89    4.20
   0   3  12   72.49    3.80
   0   3 -12   68.99    4.00
   0  -3 -12   73.49    4.50
   1   3  12    7.80    2.00
   1   3  12   10.80    2.60
  -1  -3  12    5.20    1.50
  -1  -3  12    8.10    2.20
  -1  -3  12    8.70    2.30
   1   3 -12   10.50    2.80
  -2  -3  12  163.08    6.80
  -2  -3  12  161.98    6.90
   2   3  12  160.88    6.90
   2   3  12  160.38    7.50
  -2  -3  12  155.58    7.30
   2   3  12  167.18    6.80
  -2  -3 -12  165.48    7.60
  -2  -3 -12  148.29    7.20
   2   3 -12  150.58    7.10
  -3  -3  12   12.60    1.60
  -3  -3  12   12.80    1.80
   3   3  12    9.50    3.10
  -3  -3  12   11.50    2.00
   3   3  12   12.30    2.00
  -3  -3  12   11.20    1.60
   3   3  12   11.80    1.60
  -3  -3 -12   15.70    1.90
   3   3 -12   14.20    2.10
  -4  -3  12    6.30    1.80
   4   3  12    6.70    1.30
   4   3  12    5.50    2.00
   4   3  12    5.70    1.40
  -4  -3  12    5.80    1.30
  -4  -3  12    7.40    1.40
  -4  -3 -12    4.60    1.40
   5   3  12   16.70    1.70
  -5  -3  12   17.70    1.40
  -5  -3  12   18.70    1.50
  -5  -3 -12   18.20    1.60
  -3   3  13    6.30    1.20
  -3   3  13    5.50    1.20
   3  -3  13    4.90    1.20
   3  -3  13    4.00    0.80
  -3   3 -13    3.10    1.20
  -3   3 -13    3.10    1.20
  -2   3  13   13.10    1.60
  -2   3  13   14.00    1.70
   2  -3  13   17.70    1.50
  -2   3 -13   12.20    1.60
  -2   3 -13   13.00    2.90
   2  -3 -13   12.40    2.90
   1  -3  13    6.90    1.80
  -1   3  13    9.10    2.20
   1  -3  13    7.60    1.30
  -1   3  13    6.00    1.50
   1  -3 -13    6.60    1.40
  -1   3 -13    5.00    1.20
   0  -3  13    7.60    1.40
   0  -3  13    7.90    1.80
   0   3  13    7.50    1.50
   0   3 -13    7.00    1.50
   0  -3 -13    5.30    1.70
   1   3  13    7.20    1.40
  -1  -3  13    6.60    1.80
  -1  -3  13    7.90    1.30
  -1  -3  13    9.70    2.30
  -1  -3 -13    8.10    1.60
   1   3 -13    7.70    1.60
  -1  -3 -13    6.80    2.00
  -2  -3  13   12.60    1.50
   2   3  13   13.40    1.50
  -2  -3  13   17.80    2.90
  -2  -3  13   12.90    1.80
   2   3 -13   16.40    1.80
  -2  -3 -13   16.10    1.70
   3   3  13    3.80    0.90
  -3  -3  13    4.80    1.10
  -3  -3  13    3.30    1.20
  -3  -3 -13    5.90    1.30
   3   3 -13    3.80    1.20
   1  -3  14    0.80    0.70
   1  -3  14    0.50    1.10
  -1   3  14   -0.10    0.70
   0  -3  14    0.80    1.10
   0   3  14    0.70    0.70
   0  -3  14    0.30    0.60
   0  -3 -14    0.30    1.00
   0  -3 -14    0.40    1.00
   0   3 -14    1.00    0.80
  -1  -3  14    1.30    0.80
  -1  -3  14   -0.10    1.00
   1   3  14    1.70    1.00
  -1  -3 -14    1.50    0.80
   1   3 -14    0.80    1.10
  -9   4   0   29.40    2.10
  -9   4   0   23.30    2.30
  -8   4   0   18.00    2.30
  -8   4   0   18.60    2.70
  -8   4   0   20.20    3.00
  -8   4   0   19.10    2.20
  -7   4   0   52.69    4.20
  -7   4   0   63.59    4.00
  -7   4   0   61.69    4.40
  -7   4   0   59.99    3.90
  -6   4   0  528.95   23.40
  -6   4   0  567.64   22.40
  -6   4   0  585.24   22.50
  -6   4   0  580.34   22.30
  -6   4   0  569.64   22.60
  -5   4   0   35.30    3.80
  -5   4   0   33.80    4.80
  -5   4   0   40.10    3.50
  -5   4   0   34.80    4.60
  -5   4   0   37.50    3.50
  -4   4   0  714.93   33.10
   4  -4   0  727.83   28.20
  -3   4   0   47.40    5.90
   3  -4   0   50.19    4.30
   3  -4   0   50.59    2.70
   3  -4   0   49.30    4.10
   2  -4   0   17.30    2.30
   2  -4   0   14.50    1.40
   2  -4   0   14.80    1.70
   2  -4   0   16.90    1.20
  -2   4   0   18.20    1.50
   2  -4   0   15.60    1.60
  -2   4   0   13.60    3.50
   1  -4   0    1.80    1.50
  -1   4   0    2.80    2.20
  -1   4   0    2.30    1.00
   0  -4   0 1421.96   53.99
   0   4   0 1476.05   53.29
   0   4   0 1396.16   53.89
   0   4   0 1435.36   52.89
   0   4   0 1386.86   56.49
   2   4   0   19.20    2.50
   2   4   0   16.40    3.70
   2   4   0   14.30    2.60
   2   4   0   13.30    3.10
   3   4   0   47.20    3.40
   3   4   0   50.59    5.40
   3   4   0   49.40    4.10
   3   4   0   50.09    5.30
   4   4   0  754.52   33.50
   4   4   0  726.63   30.90
   4   4   0  739.73   32.40
  -4  -4   0  750.02   28.60
   5   4   0   35.00    5.30
  -5  -4   0   31.80    7.80
  -5  -4   0   32.60    3.10
   5   4   0   37.40    6.50
  -5  -4   0   40.00    3.30
  -5  -4   0   34.10    3.10
  -5  -4   0   34.50    3.40
  -5  -4   0   40.90    3.20
  -6  -4   0  604.04   22.90
  -6  -4   0  560.74   22.90
  -6  -4   0  600.94   23.40
  -6  -4   0  580.54   22.90
  -6  -4   0  595.54   23.20
  -7  -4   0   54.19    4.00
  -7  -4   0   61.19    3.70
  -7  -4   0   60.99    3.70
  -7  -4   0   64.39    4.00
  -7  -4   0   61.69    3.70
  -8  -4   0   19.10    2.00
  -8  -4   0   16.70    2.30
  -8  -4   0   17.20    2.00
  -8  -4   0   20.70    2.10
  -8  -4   0   16.10    1.80
  -9  -4   0   26.00    2.00
  -9  -4   0   25.00    1.90
  -9  -4   0   25.40    2.30
  -9  -4   0   27.00    1.70
  -9   4  -1   17.00    1.80
  -9   4  -1   16.90    1.60
  -9   4  -1   18.10    2.30
  -8   4   1   20.70    4.50
  -8   4   1   18.10    2.50
  -8   4   1   23.70    2.40
  -8   4  -1   18.80    2.80
  -8   4  -1   20.60    2.30
  -8   4  -1   21.80    2.10
  -8   4  -1   21.70    2.50
  -7   4   1  409.96   16.40
  -7   4   1  410.36   16.70
  -7   4   1  392.86   16.50
  -7   4   1  389.46   16.60
  -7   4  -1  424.06   16.70
  -7   4  -1  420.26   16.70
  -7   4  -1  421.86   16.70
  -7   4  -1  416.76   16.50
  -6   4   1    0.50    2.40
  -6   4   1    0.80    1.80
  -6   4   1   -0.10    1.90
  -6   4   1   -0.70    1.90
  -6   4   1    0.90    2.60
  -6   4  -1    0.90    1.70
  -6   4  -1    2.30    2.20
  -6   4  -1    2.80    1.80
  -6   4  -1    1.50    1.50
  -5   4   1  112.79    6.30
  -5   4   1  110.99    6.10
  -5   4   1  104.59    6.50
  -5   4   1  114.59    6.20
  -5   4  -1  124.69    6.00
  -5   4  -1  119.29    6.40
  -5   4  -1  127.79    6.70
  -5   4  -1  128.39    6.90
  -5   4  -1  127.49    6.10
  -4   4   1  292.67   17.40
   4  -4   1  289.67   15.40
   4  -4   1  304.07   12.60
  -4   4  -1  265.37   16.20
   4  -4  -1  287.37   13.00
   3  -4   1  188.78    8.40
  -3   4   1  180.98   12.20
   3  -4   1  186.78    9.90
   3  -4  -1  213.68    8.10
   3  -4  -1  209.78    9.20
   3  -4  -1  207.48    9.20
  -3   4  -1  196.18   13.50
   2  -4   1  394.16   14.90
  -2   4   1  371.96   18.10
  -2   4   1  343.17   14.80
   2  -4  -1  326.97   14.90
  -2   4  -1  338.57   17.50
  -2   4  -1  363.76   14.80
  -1   4   1  809.32   37.00
   1  -4   1  856.71   33.90
  -1   4   1  843.92   34.10
   1  -4   1  846.42   33.50
   1  -4   1  962.40   33.30
  -1   4  -1  870.11   37.00
  -1   4  -1  948.51   33.60
  -1   4  -1  939.91   34.10
  -1   4  -1  927.41   33.40
   1  -4  -1  889.91   34.60
   0  -4   1  121.99    5.60
   0  -4   1  116.99    5.90
   0   4   1  120.99    5.90
   0  -4   1  131.29    5.00
   0   4  -1  120.49    5.80
   0   4  -1  108.99    7.60
   0   4  -1  122.19    5.20
   1   4   1  897.41   34.80
   1   4   1  905.61   34.50
   1   4   1  891.91   36.70
   1   4   1  924.41   33.70
  -1  -4   1  819.22   33.90
   1   4   1 1018.00   33.70
   1   4   1  922.41   34.50
   1   4  -1  864.51   36.90
   1   4  -1  816.72   34.40
   1   4  -1  897.41   35.00
   1   4  -1  848.12   33.90
   2   4   1  358.96   16.80
   2   4   1  354.26   15.80
   2   4   1  312.07   15.10
   2   4   1  349.07   16.00
   2   4   1  371.46   14.30
   2   4  -1  354.96   17.30
   2   4  -1  383.46   16.60
   2   4  -1  376.26   15.20
   3   4   1  202.18    8.70
   3   4   1  195.68    9.80
   3   4   1  202.68   10.90
  -3  -4   1  188.28    8.20
   3   4   1  207.88   10.90
   3   4  -1  179.48   10.70
   3   4  -1  183.38   11.30
   3   4  -1  162.28    9.20
   4   4   1  247.08   13.70
   4   4   1  266.27   16.40
   4   4   1  263.37   13.00
  -4  -4   1  275.07   11.70
   4   4  -1  303.27   16.50
   4   4  -1  297.87   16.90
  -4  -4  -1  302.37   11.90
   4   4  -1  312.57   14.20
  -5  -4   1  128.39    5.90
  -5  -4   1  122.49    5.70
   5   4   1  119.19    9.70
   5   4   1  135.79    8.40
  -5  -4   1  124.29    5.80
  -5  -4   1  130.99    6.00
  -5  -4   1  127.89    6.00
  -5  -4  -1  105.69    6.30
  -5  -4  -1  112.99    5.70
   5   4  -1  106.89    7.90
  -5  -4  -1  113.09    5.80
  -5  -4  -1  117.49    5.80
  -5  -4  -1  106.39    5.90
  -5  -4  -1  108.69    6.10
   5   4  -1  111.89    9.50
  -6  -4   1    0.00    1.50
  -6  -4   1    1.90    1.30
  -6  -4   1   -1.50    1.50
  -6  -4   1   -1.50    1.30
  -6  -4   1   -0.50    1.40
  -6  -4  -1    0.80    1.50
  -6  -4  -1    0.40    1.50
  -6  -4  -1    1.60    1.60
  -6  -4  -1    2.00    1.80
  -6  -4  -1    0.30    2.00
  -6  -4  -1   -1.40    1.30
  -7  -4   1  404.36   15.90
  -7  -4   1  383.66   16.30
  -7  -4   1  417.96   16.20
  -7  -4   1  407.56   15.90
  -7  -4   1  394.46   15.80
  -7  -4  -1  403.96   15.80
  -7  -4  -1  397.76   15.90
  -7  -4  -1  405.46   16.10
  -7  -4  -1  393.06   16.10
  -7  -4  -1  368.96   16.30
  -7  -4  -1  389.66   15.90
  -8  -4   1   22.40    2.20
  -8  -4   1   19.00    1.90
  -8  -4   1   19.40    1.90
  -8  -4   1   19.90    2.50
  -8  -4   1   20.90    2.30
  -8  -4  -1   18.30    2.50
  -8  -4  -1   18.60    2.00
  -8  -4  -1   20.90    2.00
  -8  -4  -1   21.10    2.00
  -8  -4  -1   22.50    2.30
  -9  -4   1   14.30    1.30
  -9  -4   1   17.40    2.00
  -9  -4   1   17.40    1.70
  -9  -4   1   13.90    1.50
  -9  -4  -1   17.40    1.40
  -9  -4  -1   14.10    1.40
  -9  -4  -1   17.00    1.60
  -9   4  -2    3.10    1.20
  -9   4  -2    1.00    0.80
  -9   4  -2    1.00    0.90
  -8   4   2  117.49    5.70
  -8   4   2  115.29    5.60
  -8   4  -2  121.29    5.70
  -8   4  -2  123.99    5.50
  -8   4  -2  123.39    5.70
  -8   4  -2  123.99    5.60
  -7   4   2    2.90    1.90
  -7   4   2    5.60    2.10
  -7   4   2    1.80    1.70
  -7   4  -2    3.50    1.60
  -7   4  -2    0.80    1.40
  -7   4  -2    2.90    1.60
  -7   4  -2    3.00    1.70
  -6   4   2  269.37   12.20
  -6   4   2  289.47   12.10
  -6   4   2  279.57   12.10
  -6   4   2  271.37   12.30
  -6   4  -2  294.57   12.30
  -6   4  -2  286.27   12.00
  -6   4  -2  297.17   12.30
  -6   4  -2  299.97   12.20
  -5   4   2  193.78    9.10
  -5   4   2  193.08    9.20
  -5   4   2  199.78    9.20
  -5   4   2  199.88    9.20
  -5   4  -2  205.48    8.80
  -5   4  -2  204.48    9.20
  -5   4  -2  199.38    9.20
  -5   4  -2  198.38    9.30
  -5   4  -2  205.18    9.00
   4  -4   2  492.25   19.30
   4  -4   2  478.25   22.80
  -4   4  -2  459.15   18.60
  -4   4  -2  455.15   18.40
  -4   4  -2  444.06   18.50
   3  -4   2 1377.66   53.89
  -3   4   2 1373.66   52.59
  -3   4   2 1399.96   57.49
   3  -4   2 1378.46   51.89
  -3   4  -2 1290.37   54.19
   3  -4  -2 1397.26   52.19
  -3   4  -2 1314.47   55.49
   3  -4  -2 1430.66   51.19
   2  -4   2  829.42   31.30
  -2   4   2  805.52   35.80
   2  -4   2  827.12   32.60
  -2   4   2  841.52   32.10
  -2   4  -2  786.42   34.90
  -2   4  -2  839.32   33.00
  -1   4   2 1003.60   42.70
   1  -4   2 1102.29   40.00
  -1   4   2 1052.29   39.70
   1  -4   2 1150.88   38.90
  -1   4  -2  931.71   42.10
  -1   4  -2  993.20   40.00
  -1   4  -2  968.60   39.00
  -1   4  -2 1032.10   38.40
   0   4   2 1358.66   52.79
   0  -4   2 1368.46   52.89
   0   4   2 1353.06   55.19
   0   4  -2 1295.77   51.99
   0   4  -2 1412.36   55.49
   0   4  -2 1306.97   52.99
   0   4  -2 1570.44   52.29
   1   4   2 1011.80   41.70
   1   4   2 1030.80   39.50
  -1  -4   2  985.40   38.70
  -1  -4   2 1006.10   40.10
   1   4   2  993.20   38.60
   1   4   2  986.30   39.50
   1   4   2  988.40   39.90
   1   4   2 1064.89   38.60
   1   4  -2 1039.00   42.40
   1   4  -2 1090.69   40.60
   1   4  -2 1072.49   39.50
   2   4   2  809.02   33.10
   2   4   2  837.92   31.40
  -2  -4   2  814.72   31.50
   2   4   2  813.62   33.30
   2   4   2  802.12   33.90
   2   4   2  825.52   32.70
   2   4  -2  826.32   34.00
   2   4  -2  849.02   32.40
   2   4  -2  783.72   35.00
   3   4   2 1338.47   53.99
   3   4   2 1282.67   51.19
   3   4   2 1353.46   53.19
   3   4   2 1270.67   52.49
  -3  -4   2 1420.26   50.69
  -3  -4  -2 1303.97   50.59
   3   4  -2 1396.36   55.69
   3   4  -2 1380.06   52.49
   4   4   2  468.15   24.50
  -4  -4   2  467.15   19.20
   4   4   2  482.45   20.40
  -4  -4   2  473.75   19.20
   4   4   2  479.75   21.80
  -4  -4   2  490.75   19.20
  -4  -4  -2  493.35   19.30
  -4  -4  -2  497.05   19.40
   4   4  -2  506.35   24.80
  -4  -4  -2  484.15   19.10
   4   4  -2  506.35   21.80
   5   4   2  205.28   13.20
  -5  -4   2  196.68    8.70
  -5  -4   2  207.28    9.10
  -5  -4   2  214.48    8.70
   5   4   2  208.98   11.50
  -5  -4   2  209.88    8.90
  -5  -4   2  205.98    8.90
  -5  -4  -2  190.08    8.70
   5   4  -2  187.68   12.70
  -5  -4  -2  200.38    8.80
  -5  -4  -2  193.48    9.10
  -5  -4  -2  200.78    9.10
   5   4  -2  205.58   11.40
  -5  -4  -2  201.58    8.80
  -5  -4  -2  201.68    9.10
  -6  -4   2  295.07   11.90
  -6  -4   2  292.37   12.20
  -6  -4   2  295.17   12.40
  -6  -4   2  301.37   12.00
  -6  -4   2  281.97   11.90
  -6  -4  -2  295.27   12.30
  -6  -4  -2  279.67   12.00
  -6  -4  -2  297.57   12.50
  -6  -4  -2  274.97   11.90
  -6  -4  -2  291.67   12.20
  -6  -4  -2  272.97   11.80
  -7  -4   2    0.50    1.20
  -7  -4   2    2.20    1.20
  -7  -4   2    2.80    1.40
  -7  -4   2    2.80    1.50
  -7  -4   2    1.30    1.40
  -7  -4  -2    2.20    1.20
  -7  -4  -2    3.60    1.60
  -7  -4  -2    3.20    1.60
  -7  -4  -2    2.30    1.40
  -7  -4  -2    2.00    1.20
  -7  -4  -2    4.30    1.30
  -8  -4   2  120.79    5.40
  -8  -4   2  122.39    5.40
  -8  -4   2  122.79    5.60
  -8  -4   2  119.09    5.30
  -8  -4   2  122.09    5.90
  -8  -4  -2  114.29    5.80
  -8  -4  -2  122.09    5.60
  -8  -4  -2  119.09    5.30
  -8  -4  -2  114.29    5.50
  -8  -4  -2  110.29    5.30
  -9  -4   2    1.10    1.20
  -9  -4   2    2.00    0.90
  -9  -4   2    2.30    0.70
  -9  -4   2    2.60    0.80
  -9  -4  -2    3.90    1.10
  -9  -4  -2    2.80    0.70
  -9  -4  -2    4.00    1.20
  -9   4  -3  167.78    6.80
  -8   4  -3    5.50    1.60
  -8   4  -3    6.60    1.60
  -8   4  -3    6.60    2.00
  -8   4  -3    6.40    1.90
  -7   4   3  304.67   12.30
  -7   4   3  292.17   12.40
  -7   4  -3  294.27   12.30
  -7   4  -3  278.77   12.10
  -7   4  -3  284.27   12.20
  -7   4  -3  294.07   12.10
  -6   4   3   15.50    3.50
  -6   4   3   17.60    3.60
  -6   4   3   16.20    3.80
  -6   4  -3   15.30    2.90
  -6   4  -3   12.30    2.50
  -6   4  -3   15.00    2.80
  -6   4  -3   11.20    2.60
  -5   4   3  766.82   29.90
  -5   4   3  774.82   29.90
  -5   4   3  782.92   29.60
  -5   4   3  781.42   29.80
  -5   4  -3  758.32   29.70
  -5   4  -3  778.42   29.90
  -5   4  -3  768.12   29.90
  -5   4  -3  731.23   29.90
  -5   4  -3  777.82   29.90
  -4   4   3  392.26   16.10
   4  -4   3  380.56   16.90
  -4   4   3  369.06   15.80
   4  -4   3  391.46   21.20
  -4   4   3  389.66   16.20
  -4   4  -3  409.36   16.20
  -4   4  -3  398.26   16.00
  -4   4  -3  392.56   16.20
  -4   4  -3  420.26   16.20
  -4   4  -3  409.46   15.90
  -3   4   3  920.21   42.60
  -3   4   3  953.90   38.00
   3  -4   3  959.20   37.00
   3  -4   3  941.61   39.40
  -3   4  -3 1016.70   41.00
  -2   4   3  465.65   18.90
   2  -4   3  447.66   19.70
  -2   4   3  418.36   22.40
   2  -4   3  447.26   18.00
  -2   4  -3  461.95   21.60
  -2   4  -3  476.55   20.60
   1  -4   3 1019.50   39.00
   1  -4   3 1025.20   37.40
  -1   4   3  964.40   38.40
  -1   4   3  997.50   41.90
  -1   4  -3  927.31   40.90
  -1   4  -3  967.80   39.40
   0   4   3  476.35   16.60
   0   4   3  437.66   20.70
   0  -4   3  435.56   18.60
   0  -4   3  431.06   17.20
   0   4   3  442.96   17.10
   0   4   3  405.56   18.10
   0   4  -3  419.96   17.80
   0   4  -3  425.56   19.00
   0   4  -3  461.65   21.00
   1   4   3  910.71   37.40
  -1  -4   3  934.61   38.00
  -1  -4   3  975.40   36.40
   1   4   3  966.40   37.30
   1   4   3  938.71   39.40
   1   4   3  911.01   36.60
   1   4   3  932.81   36.30
   1   4  -3  943.61   40.10
   1   4  -3 1048.70   39.00
   1   4  -3  961.40   36.90
   2   4   3  481.25   18.70
   2   4   3  492.35   21.20
   2   4   3  481.95   20.70
  -2  -4   3  453.35   18.80
   2   4   3  465.65   20.00
  -2  -4   3  480.35   21.00
   2   4  -3  442.26   22.40
   2   4  -3  453.05   19.50
  -3  -4   3  992.40   37.30
   3   4   3 1078.39   41.60
  -3  -4   3 1012.20   38.40
   3   4   3  995.70   38.30
   3   4   3  990.80   39.80
  -3  -4  -3  905.71   37.40
   3   4  -3  941.01   39.20
   3   4  -3  947.31   42.60
  -4  -4   3  399.26   15.90
   4   4   3  406.06   19.10
  -4  -4   3  405.86   15.80
   4   4   3  396.86   17.50
  -4  -4   3  407.46   16.10
  -4  -4   3  412.46   16.10
  -4  -4  -3  380.26   16.10
   4   4  -3  397.86   22.40
  -4  -4  -3  390.96   16.10
  -4  -4  -3  404.46   16.00
  -4  -4  -3  410.16   16.20
  -4  -4  -3  386.66   15.90
   4   4  -3  404.96   18.80
   5   4   3  710.23   31.80
   5   4   3  681.53   33.50
  -5  -4   3  734.53   29.50
  -5  -4   3  771.12   29.40
  -5  -4   3  749.33   29.20
  -5  -4   3  742.83   29.00
  -5  -4   3  747.93   29.20
  -5  -4  -3  809.72   29.60
  -5  -4  -3  782.62   29.50
  -5  -4  -3  735.53   29.20
  -5  -4  -3  777.62   29.10
  -5  -4  -3  794.12   29.30
   5   4  -3  794.62   34.70
  -5  -4  -3  798.02   29.70
  -6  -4   3   13.00    2.20
  -6  -4   3   16.40    2.90
  -6  -4   3   14.60    2.50
  -6  -4   3   12.70    2.60
  -6  -4   3   11.80    2.50
  -6  -4  -3   17.90    2.80
  -6  -4  -3   20.30    2.80
  -6  -4  -3   17.60    2.50
  -6  -4  -3   15.40    2.40
  -6  -4  -3   16.20    2.40
  -6  -4  -3   19.60    3.20
  -7  -4   3  266.27   12.30
  -7  -4   3  292.27   12.10
  -7  -4   3  292.57   11.90
  -7  -4   3  294.77   11.90
  -7  -4   3  283.97   11.80
  -7  -4  -3  296.57   11.80
  -7  -4  -3  296.37   11.90
  -7  -4  -3  279.67   12.30
  -7  -4  -3  306.77   12.20
  -7  -4  -3  293.67   12.10
  -8  -4   3    5.60    1.40
  -8  -4   3    6.40    2.00
  -8  -4   3    7.40    1.60
  -8  -4   3    8.20    1.60
  -8  -4   3    7.40    1.50
  -8  -4  -3    6.40    1.40
  -8  -4  -3    4.90    1.10
  -8  -4  -3    2.80    1.30
  -8  -4  -3    5.90    1.70
  -8  -4  -3    6.30    2.00
   9   4   3  167.88    6.50
  -9  -4   3  165.98    6.50
  -9  -4   3  151.48    7.00
  -9  -4   3  167.58    6.50
  -9  -4  -3  162.78    6.60
  -9  -4  -3  164.98    6.60
  -9  -4  -3  161.28    6.50
  -8   4  -4   33.10    2.30
  -8   4  -4   34.50    2.40
  -8   4  -4   34.40    2.50
  -8   4  -4   33.80    2.50
  -7   4  -4  111.09    5.60
  -7   4  -4  114.69    5.70
  -7   4  -4  108.99    5.50
  -7   4  -4  112.09    5.40
  -6   4   4  230.48    9.70
  -6   4   4  218.08    9.30
  -6   4   4  218.88    9.70
   6  -4   4  221.98    9.60
  -6   4  -4  209.58    9.50
  -6   4  -4  190.18    9.30
  -6   4  -4  197.88    9.50
  -6   4  -4  206.58    9.30
  -5   4   4   53.19    3.70
  -5   4   4   52.59    4.40
  -5   4   4   52.79    4.90
  -5   4   4   52.29    4.20
  -5   4  -4   50.19    4.50
  -5   4  -4   47.50    4.00
  -5   4  -4   49.99    3.80
  -5   4  -4   46.40    3.80
  -5   4  -4   45.00    4.00
  -4   4   4  340.67   14.40
   4  -4   4  341.07   15.70
  -4   4   4  313.37   14.50
   4  -4   4  325.27   14.20
  -4   4   4  347.67   14.20
  -4   4   4  342.77   14.50
  -4   4  -4  355.46   14.40
  -4   4  -4  363.96   14.60
  -4   4  -4  369.66   14.30
  -4   4  -4  371.76   14.50
  -4   4  -4  360.36   14.40
   3  -4   4  428.66   21.10
  -3   4   4  411.36   18.90
   3  -4   4  417.26   17.80
   3  -4   4  429.06   17.10
  -3   4  -4  457.55   21.80
  -2   4   4  160.18    8.50
   2  -4   4  161.58    9.90
   2  -4   4  152.18    7.50
  -2   4   4  140.39   11.30
  -2   4  -4  167.78   10.90
   2  -4  -4  177.48    7.40
  -1   4   4  502.65   19.20
  -1   4   4  450.25   20.50
   1  -4   4  487.65   19.60
   1  -4   4  496.65   21.60
  -1   4   4  479.65   23.90
  -1   4   4  524.55   18.70
  -1   4  -4  471.85   22.50
   1  -4  -4  523.45   19.50
  -1   4  -4  501.25   23.50
   0  -4   4  670.73   26.20
   0   4   4  659.33   30.10
   0   4   4  714.43   25.50
   0   4   4  677.23   27.40
   0  -4   4  680.63   28.20
   0   4   4  663.73   26.40
   0   4  -4  641.74   30.10
   0  -4  -4  703.23   26.70
   0   4  -4  673.43   26.20
   0   4  -4  633.34   28.80
   1   4   4  511.55   23.20
  -1  -4   4  500.85   19.90
   1   4   4  515.65   19.60
   1   4   4  496.45   21.20
  -1  -4   4  526.05   22.20
   1   4   4  488.75   21.10
  -1  -4  -4  498.95   21.30
   1   4  -4  477.35   23.80
   1   4  -4  480.25   20.30
   2   4   4  175.98    9.20
  -2  -4   4  167.48    7.30
   2   4   4  174.78    7.90
  -2  -4   4  152.88    7.80
   2   4   4  171.58   10.20
  -2  -4   4  166.18   10.40
   2   4   4  170.28   10.30
   2   4  -4  155.28    8.60
   2   4  -4  159.48   11.40
  -3  -4   4  429.66   18.40
   3   4   4  441.36   19.80
  -3  -4   4  474.55   17.50
   3   4   4  418.56   18.30
   3   4   4  429.16   21.70
  -3  -4  -4  435.96   17.50
   3   4  -4  442.66   19.50
   4   4   4  376.46   16.20
  -4  -4   4  365.56   14.30
  -4  -4   4  355.56   14.20
  -4  -4   4  345.07   14.50
  -4  -4   4  374.76   14.40
  -4  -4   4  352.86   14.10
  -4  -4   4  349.77   14.00
   4   4   4  351.86   17.60
  -4  -4  -4  300.37   15.00
  -4  -4  -4  334.57   14.10
   4   4  -4  346.87   17.30
  -4  -4  -4  347.87   14.20
   4   4  -4  362.66   21.80
  -4  -4  -4  336.37   14.30
  -5  -4   4   45.50    3.40
  -5  -4   4   40.60    4.20
  -5  -4   4   44.20    3.50
  -5  -4   4   45.70    3.30
  -5  -4   4   48.30    3.60
  -5  -4  -4   51.09    4.70
  -5  -4  -4   52.39    3.70
  -5  -4  -4   51.89    3.50
  -5  -4  -4   51.19    3.60
  -5  -4  -4   48.80    3.60
  -6  -4   4  212.98    9.60
  -6  -4   4  210.98    9.40
  -6  -4   4  207.48    9.20
  -6  -4   4  205.88    9.10
  -6  -4   4  195.68    9.30
  -6  -4  -4  223.28    9.50
  -6  -4  -4  223.38    9.70
  -6  -4  -4  210.68    9.20
  -6  -4  -4  219.68    9.20
  -6  -4  -4  225.98    9.60
  -7  -4   4  101.79    5.60
  -7  -4   4  110.49    5.20
  -7  -4   4  112.19    5.20
  -7  -4   4  107.69    5.60
  -7  -4   4  115.59    5.50
  -7  -4  -4  110.19    5.20
  -7  -4  -4   94.79    5.60
  -7  -4  -4  107.19    5.20
  -7  -4  -4  112.09    5.50
  -7  -4  -4  110.99    5.50
  -8  -4   4   33.40    2.60
  -8  -4   4   36.00    2.90
  -8  -4   4   35.00    2.40
  -8  -4   4   37.30    2.40
  -8  -4  -4   44.30    2.40
  -8  -4  -4   45.00    2.50
  -8  -4  -4   44.40    2.70
  -8  -4  -4   44.90    2.80
  -8   4  -5    7.10    1.60
  -8   4  -5    5.40    1.30
  -8   4  -5    7.50    1.40
  -8   4  -5    6.20    1.60
   7  -4   5  100.89    5.70
  -7   4  -5   94.89    5.00
  -7   4  -5   92.29    5.40
  -7   4  -5  102.69    4.90
  -6   4   5   21.70    4.00
  -6   4   5   22.20    3.00
  -6   4   5   23.70    3.40
  -6   4  -5   29.90    2.90
  -6   4  -5   24.00    2.90
  -6   4  -5   29.20    3.00
  -6   4  -5   24.20    2.80
  -5   4   5  302.17   12.30
   5  -4   5  297.57   12.50
  -5   4   5  288.07   12.60
  -5   4   5  292.57   12.50
  -5   4  -5  291.77   12.60
  -5   4  -5  286.47   12.30
  -5   4  -5  296.77   12.50
  -5   4  -5  291.37   12.50
  -5   4  -5  296.27   12.60
  -4   4   5   27.30    3.90
  -4   4   5   16.30    2.80
   4  -4   5   16.50    5.80
  -4   4   5   23.20    3.30
   4  -4   5   18.90    2.80
  -4   4  -5   12.20    3.20
  -4   4  -5   16.40    3.10
  -4   4  -5   14.90    3.20
  -4   4  -5   13.20    3.00
  -4   4  -5   14.20    3.20
  -3   4   5  220.78    9.50
   3  -4   5  206.18   10.40
  -3   4   5  217.68   11.90
   3  -4   5  204.08   15.30
  -3   4   5  213.98    9.20
  -3   4   5  211.68    9.60
   3  -4   5  213.68    9.30
  -3   4  -5  207.48    9.40
  -3   4  -5  208.58    9.50
  -3   4  -5  212.08    9.60
  -3   4  -5  215.68    9.60
   2  -4   5  391.86   16.50
   2  -4   5  384.56   15.60
  -2   4   5  378.56   17.60
   2  -4   5  389.06   19.50
  -2   4  -5  410.86   20.50
  -1   4   5   19.20    3.30
   1  -4   5   20.60    4.60
  -1   4   5   17.40    5.30
   1  -4   5   18.50    2.70
   1  -4   5   25.00    2.60
  -1   4  -5   17.30    4.70
   0   4   5  130.99    7.40
   0  -4   5  123.49    8.70
   0   4   5  133.99   10.00
   0  -4   5  130.99    6.10
   0  -4   5  120.39    6.50
   0   4   5  134.39    7.70
   0   4   5  137.79    6.00
   0  -4  -5  130.09    8.00
   0   4  -5  128.49    9.90
   0   4  -5  138.09    6.70
   1   4   5   17.50    4.80
  -1  -4   5   15.80    5.00
   1   4   5   20.30    2.50
   1   4   5   18.60    4.40
  -1  -4   5   16.00    2.50
  -1  -4   5   15.20    2.50
   1   4   5   22.30    3.30
  -1  -4  -5   24.10    6.30
   1   4  -5   19.00    4.80
   1   4  -5   18.70    3.20
  -2  -4   5  421.66   17.40
   2   4   5  426.16   17.20
   2   4   5  420.96   20.30
   2   4   5  357.76   20.60
  -2  -4   5  431.36   16.40
  -2  -4   5  426.56   20.90
   2   4  -5  393.56   23.20
   2   4  -5  413.46   18.20
  -3  -4   5  226.88   11.00
   3   4   5  215.28   12.20
  -3  -4   5  231.18    9.60
   3   4   5  227.38   16.60
  -3  -4   5  224.88    9.60
  -3  -4   5  212.88    9.30
  -3  -4   5  231.18    9.70
   3   4   5  238.08   11.10
  -3  -4   5  222.28    9.50
   3   4  -5  209.38   15.80
  -3  -4  -5  210.68    9.70
   3   4  -5  222.58   12.20
   4   4   5   18.50    4.40
  -4  -4   5   11.70    2.50
  -4  -4   5   11.60    5.20
  -4  -4   5   11.90    2.90
  -4  -4   5   16.00    2.80
  -4  -4   5   12.90    2.50
   4   4   5   12.10    5.00
  -4  -4   5   14.90    2.30
  -4  -4  -5   19.80    3.10
   4   4  -5   18.70    6.60
   4   4  -5   19.40   10.40
  -4  -4  -5   17.80    3.00
  -4  -4  -5   18.70    4.60
  -4  -4  -5   19.20    2.80
  -4  -4  -5   23.20    3.30
  -5  -4   5  289.17   12.00
  -5  -4   5  277.37   12.10
  -5  -4   5  306.67   12.20
  -5  -4   5  291.27   12.50
  -5  -4   5  285.67   12.30
  -5  -4  -5  312.57   12.70
  -5  -4  -5  301.67   12.30
  -5  -4  -5  290.87   12.40
  -5  -4  -5  300.37   12.20
  -6  -4   5   28.00    2.90
  -6  -4   5   24.00    2.40
  -6  -4   5   27.60    2.60
  -6  -4   5   25.40    2.80
  -6  -4  -5   22.50    2.70
  -6  -4  -5   18.40    2.60
  -6  -4  -5   20.80    2.50
  -6  -4  -5   21.00    3.30
  -7  -4   5   96.59    5.30
  -7  -4   5  104.09    4.80
  -7  -4   5   96.79    4.80
  -7  -4  -5  105.09    5.70
  -7  -4  -5  100.49    5.20
  -8  -4   5    5.70    1.30
  -8  -4   5    5.60    1.70
   8   4   5    7.60    1.50
  -8  -4   5    7.40    1.40
  -8  -4   5    6.00    1.80
  -8  -4  -5    9.50    2.00
  -8  -4  -5    6.30    1.40
  -8  -4  -5    6.60    1.20
  -8  -4  -5    6.30    1.40
  -8   4  -6   10.80    1.40
  -8   4  -6   10.50    1.40
  -8   4  -6   12.30    2.10
   7  -4   6    6.50    1.50
   7  -4   6    4.90    2.00
  -7   4  -6    3.70    1.30
  -7   4  -6    5.60    1.70
  -7   4  -6    8.00    1.80
  -7   4  -6    6.40    1.70
   6  -4   6   60.79    4.40
  -6   4   6   68.89    4.10
  -6   4   6   64.69    4.40
  -6   4  -6   70.49    4.20
  -6   4  -6   69.89    4.10
  -6   4  -6   68.19    4.00
  -6   4  -6   70.29    4.30
  -5   4   6  412.16   17.10
  -5   4   6  410.76   17.00
   5  -4   6  417.26   17.00
  -5   4   6  412.66   16.70
  -5   4  -6  424.46   17.10
  -5   4  -6  417.36   17.10
  -5   4  -6  414.76   17.00
  -5   4  -6  423.66   16.90
  -5   4  -6  431.66   16.90
  -4   4   6   46.50    4.30
  -4   4   6   48.50    3.70
  -4   4   6   49.60    4.30
  -4   4   6   50.19    3.50
   4  -4   6   53.39    3.80
  -4   4  -6   43.90    3.80
  -4   4  -6   48.50    4.10
  -4   4  -6   47.50    4.00
  -4   4  -6   44.90    4.00
  -4   4  -6   46.10    3.80
  -3   4   6  628.94   24.70
   3  -4   6  651.63   24.80
  -3   4   6  637.64   24.90
  -3   4   6  640.94   25.00
  -3   4   6  612.14   28.30
  -3   4   6  626.84   24.70
   3  -4   6  659.63   26.80
  -3   4  -6  642.74   25.00
  -3   4  -6  621.24   25.00
  -3   4  -6  634.74   25.00
  -3   4  -6  622.14   24.90
  -3   4  -6  653.73   24.90
  -2   4   6   19.60    3.00
   2  -4   6   22.00    2.80
  -2   4   6   18.60    4.90
  -2   4   6   20.30    3.00
  -2   4   6   26.10    3.50
   2  -4   6   20.70    3.50
  -2   4  -6   27.90    8.30
  -2   4  -6   21.90    3.30
  -2   4  -6   29.10    3.80
  -2   4  -6   25.00    4.20
   1  -4   6  515.75   20.30
  -1   4   6  534.75   23.00
   1  -4   6  504.35   24.90
  -1   4  -6  521.05   26.30
   0   4   6    1.80    1.60
   0  -4   6    0.40    1.40
   0  -4   6   -0.80    3.70
   0  -4   6   -0.80    1.20
   0   4   6    8.00    3.50
   0   4  -6    2.80    2.60
  -1  -4   6  498.25   21.30
   1   4   6  557.24   25.20
  -1  -4   6  503.25   25.20
   1   4   6  516.65   21.00
  -1  -4   6  529.05   20.40
   1   4   6  515.05   23.00
   1   4  -6  517.85   26.90
   1   4  -6  515.85   21.90
   2   4   6   30.00    3.10
   2   4   6   23.00    3.90
   2   4   6   28.40    5.20
  -2  -4   6   26.00    3.00
  -2  -4   6   32.40    2.70
   2   4   6   21.90    9.10
   2   4   6   25.70    4.20
  -2  -4   6   28.60    2.90
  -2  -4   6   25.10    3.80
  -2  -4   6   25.30    3.40
  -2  -4  -6   15.00    3.40
   2   4  -6   20.30    4.90
   2   4  -6   20.70    7.00
   3   4   6  656.13   28.90
  -3  -4   6  649.24   25.00
  -3  -4   6  677.73   27.30
  -3  -4   6  642.64   25.10
   3   4   6  655.53   27.20
  -3  -4   6  649.04   25.20
  -3  -4   6  649.74   25.10
  -3  -4   6  662.13   25.40
   3   4  -6  656.63   34.60
  -3  -4  -6  640.04   25.30
   3   4  -6  650.23   28.60
  -3  -4  -6  597.04   25.10
  -4  -4   6   41.20    3.30
  -4  -4   6   44.00    3.40
  -4  -4   6   44.20    3.30
  -4  -4   6   47.30    3.50
  -4  -4   6   50.09    3.70
  -4  -4  -6   53.09    3.90
  -4  -4  -6   44.60    3.50
  -4  -4  -6   50.49    4.40
  -4  -4  -6   43.60    4.30
  -5  -4   6  414.36   16.40
  -5  -4   6  410.96   16.30
  -5  -4   6  424.36   16.70
  -5  -4   6  437.26   17.00
  -5  -4   6  415.06   16.40
  -5  -4  -6  401.66   16.90
  -5  -4  -6  418.66   16.50
  -5  -4  -6  379.16   16.60
  -5  -4  -6  408.76   16.40
  -6  -4   6   64.79    4.10
  -6  -4   6   74.79    3.90
  -6  -4   6   68.29    3.70
  -6  -4   6   70.59    4.10
  -6  -4  -6   66.49    4.00
  -6  -4  -6   66.49    4.10
  -6  -4  -6   57.99    3.80
  -6  -4  -6   62.09    4.70
   7   4   6    6.30    1.60
  -7  -4   6    5.80    1.40
  -7  -4   6    6.00    1.50
  -7  -4   6    5.70    1.40
  -7  -4   6    6.60    2.00
  -7  -4  -6   10.40    2.80
  -7  -4  -6    5.10    1.30
  -7  -4  -6    7.80    1.60
  -7  -4  -6    6.00    1.60
  -8  -4   6   11.90    1.30
  -8  -4   6   10.60    1.30
   8   4   6   10.30    1.60
  -8  -4   6   11.80    1.80
  -8  -4   6   11.20    2.00
   8   4   6   12.60    2.00
  -8  -4  -6    9.90    1.40
  -8   4  -7   33.60    2.10
  -8   4  -7   34.20    2.00
  -8   4  -7   33.70    2.10
   7  -4   7    6.00    1.30
  -7   4   7    3.70    1.40
   7  -4   7    3.90    2.10
  -7   4  -7    7.10    1.70
  -7   4  -7    6.30    1.60
  -7   4  -7    6.60    1.70
  -7   4  -7    4.80    1.10
   6  -4   7   17.80    2.80
  -6   4   7   20.70    2.50
  -6   4  -7   21.10    2.50
  -6   4  -7   17.60    2.40
  -6   4  -7   16.70    2.40
  -6   4  -7   14.80    2.40
  -5   4   7   90.29    4.90
   5  -4   7   92.99    4.80
  -5   4   7   92.39    5.30
  -5   4   7   92.89    5.30
   5  -4   7   90.79    5.20
  -5   4   7   90.59    5.60
  -5   4  -7   91.29    5.20
  -5   4  -7   89.89    5.20
  -5   4  -7   98.59    5.20
  -5   4  -7   95.69    5.20
  -5   4  -7   96.39    5.30
   4  -4   7  158.48    7.10
  -4   4   7  153.88    7.20
  -4   4   7  143.59    6.90
  -4   4   7  139.79    6.80
  -4   4   7  148.39    7.30
   4  -4   7  160.78    6.80
  -4   4  -7  147.69    7.20
  -4   4  -7  132.09    7.00
  -4   4  -7  146.29    7.30
  -4   4  -7  142.69    7.10
  -4   4  -7  135.19    7.20
  -3   4   7   78.29    4.70
   3  -4   7   66.89    7.80
   3  -4   7   73.79    4.30
  -3   4   7   77.89    5.00
  -3   4   7   71.19    4.30
   3  -4   7   79.39    4.50
  -3   4   7   69.39    4.60
  -3   4  -7   77.59    4.80
  -3   4  -7   74.69    4.80
  -3   4  -7   71.29    5.10
  -3   4  -7   73.59    4.80
  -2   4   7  413.36   16.70
  -2   4   7  406.76   20.60
  -2   4   7  415.06   16.90
   2  -4   7  426.56   16.60
  -2   4   7  430.86   16.70
   2  -4   7  425.96   18.80
  -2   4   7  408.46   17.00
   2  -4   7  411.26   16.80
  -2   4  -7  421.26   17.10
  -2   4  -7  424.06   16.90
  -1   4   7   44.90    6.50
  -1   4   7   44.00    3.80
   1  -4   7   43.50    3.30
  -1   4   7   43.20    3.70
  -1   4   7   43.40    3.80
  -1   4   7   44.00    3.70
   1  -4   7   44.10    3.40
   1  -4   7   43.90    5.00
  -1   4  -7   43.90    9.40
  -1   4  -7   37.50    3.70
  -1   4  -7   35.50    8.50
   0   4   7 1142.59   41.70
   0   4   7 1078.99   41.40
   0   4   7 1130.59   41.40
   0  -4   7 1100.49   41.30
   0  -4   7 1105.19   41.50
   0  -4   7  928.21   43.00
   0   4   7 1090.59   41.60
   0  -4   7 1096.39   41.20
   0  -4   7 1156.58   43.20
   0   4   7 1066.99   44.80
   0   4  -7 1080.39   49.40
   0   4  -7 1098.79   41.60
  -1  -4   7   33.70    3.80
  -1  -4   7   33.60    4.80
   1   4   7   37.90    3.70
  -1  -4   7   38.40    3.30
   1   4   7   37.40    6.10
  -1  -4   7   38.50    3.10
  -1  -4   7   36.80    3.30
   1   4   7   33.80    3.30
   1   4   7   32.20    4.90
   1   4  -7   42.80    8.90
   1   4  -7   43.20    6.30
  -1  -4  -7   44.30    4.20
  -2  -4   7  426.46   16.80
   2   4   7  405.96   20.50
  -2  -4   7  417.76   18.80
   2   4   7  438.36   16.90
  -2  -4   7  424.16   16.60
  -2  -4   7  428.36   17.00
  -2  -4   7  435.26   17.00
   2   4   7  413.96   18.90
  -2  -4   7  425.46   16.80
   2   4  -7  411.66   20.10
   2   4  -7  427.06   26.30
  -2  -4  -7  406.76   17.00
   3   4   7   71.19    4.70
  -3  -4   7   69.19    4.20
  -3  -4   7   70.39    4.10
  -3  -4   7   70.99    4.40
   3   4   7   63.69    9.50
  -3  -4   7   76.59    4.40
  -3  -4   7   73.69    4.40
   3   4   7   76.39    4.40
  -3  -4  -7   75.09    4.80
  -3  -4  -7   78.79    4.50
  -4  -4   7  139.89    6.60
  -4  -4   7  148.29    7.10
   4   4   7  141.49    6.70
  -4  -4   7  140.19    6.70
  -4  -4   7  136.29    6.90
  -4  -4   7  145.49    6.70
  -4  -4  -7  157.18    7.00
  -4  -4  -7  151.68    7.30
   5   4   7   90.29    4.80
  -5  -4   7   96.69    5.20
  -5  -4   7   88.39    4.70
  -5  -4   7   95.69    5.10
  -5  -4   7   98.39    4.70
  -5  -4   7   90.89    4.70
  -5  -4  -7   93.69    5.60
  -5  -4  -7   91.99    5.50
  -5  -4  -7   84.59    5.00
  -6  -4   7   17.70    2.10
  -6  -4   7   16.50    2.00
  -6  -4   7   19.60    2.60
  -6  -4   7   15.30    2.30
   6   4   7   18.90    2.20
  -6  -4  -7   21.20    3.70
  -6  -4  -7   19.50    2.20
  -7  -4   7    3.90    1.00
   7   4   7    3.60    1.30
  -7  -4   7    3.80    1.30
  -7  -4   7    5.80    1.30
   7   4   7    6.80    1.60
  -7  -4   7    5.90    1.40
  -7  -4  -7    5.10    1.40
  -7  -4  -7    6.10    1.50
  -8  -4   7   34.80    1.90
  -8  -4  -7   33.20    2.00
  -7   4   8   17.50    2.00
   7  -4   8   14.60    2.00
  -7   4  -8   11.70    2.30
  -7   4  -8   16.50    1.80
  -7   4  -8   17.80    1.60
  -6   4   8    0.70    1.00
  -6   4   8    0.50    1.40
   6  -4   8   -0.90    1.50
   6  -4   8    1.50    1.10
  -6   4  -8    2.90    1.10
  -6   4  -8    3.60    1.50
  -6   4  -8    2.20    1.30
  -5   4   8   63.49    4.50
  -5   4   8   53.69    3.80
   5  -4   8   57.69    3.40
   5  -4   8   52.19    3.80
  -5   4   8   56.19    3.60
  -5   4   8   52.79    3.80
  -5   4  -8   49.20    3.80
  -5   4  -8   50.29    3.70
  -5   4  -8   55.69    3.90
  -5   4  -8   56.69    3.90
  -4   4   8  165.08    8.10
  -4   4   8  171.28    7.70
   4  -4   8  174.78    8.00
  -4   4   8  170.08    7.70
   4  -4   8  168.58    7.50
  -4   4   8  168.78    7.90
  -4   4  -8  171.88    8.00
  -4   4  -8  176.78    7.90
  -4   4  -8  167.88    8.10
  -4   4  -8  167.08    8.20
  -3   4   8  136.59    6.60
  -3   4   8  142.89    6.60
  -3   4   8  143.69    7.00
   3  -4   8  138.89    6.40
   3  -4   8  144.89    6.90
  -3   4   8  141.19    6.80
  -3   4  -8  134.89    6.90
  -3   4  -8  132.49    6.90
   2  -4   8  488.95   18.50
   2  -4   8  476.65   18.80
  -2   4   8  469.55   18.50
  -2   4   8  467.15   18.60
  -2   4   8  458.25   18.80
  -2   4   8  485.45   18.90
  -2   4  -8  452.85   18.90
  -2   4  -8  452.35   18.80
   1  -4   8  838.52   31.30
   1  -4   8  718.13   33.70
  -1   4   8  809.42   31.40
  -1   4   8  853.51   31.50
  -1   4   8  842.82   31.70
  -1   4   8  867.11   31.90
   1  -4   8  869.91   31.80
   1  -4  -8  755.82   42.40
  -1   4  -8  827.52   31.90
  -1   4  -8  774.92   42.00
  -1   4  -8  855.81   31.80
   0  -4   8  209.78    9.10
   0  -4   8  209.48    9.20
   0   4   8  208.88    9.20
   0   4   8  203.88    9.10
   0  -4   8  214.48    9.20
   0  -4   8  211.58    8.90
   0   4   8  196.08   13.70
   0  -4   8  204.88   11.50
   0   4   8  219.48    9.40
   0   4  -8  213.68    9.20
   0   4  -8  203.58   19.10
   0  -4  -8  202.68   19.70
   0  -4  -8  199.58    9.80
  -1  -4   8  864.21   32.30
   1   4   8  862.31   32.10
  -1  -4   8  795.32   31.90
   1   4   8  805.22   36.80
   1   4   8  828.42   32.20
  -1  -4   8  851.11   32.20
  -1  -4   8  865.31   31.90
  -1  -4   8  814.62   34.60
  -1  -4   8  861.51   32.00
  -1  -4  -8  820.92   32.30
   1   4  -8  821.02   43.70
  -2  -4   8  484.25   19.20
  -2  -4   8  492.85   19.10
  -2  -4   8  470.45   18.80
  -2  -4   8  471.55   18.70
   2   4   8  476.75   18.90
   2   4   8  481.75   19.20
  -2  -4   8  469.75   18.80
  -2  -4  -8  477.65   19.10
   3   4   8  138.59    6.90
   3   4   8  133.69    6.50
  -3  -4   8  141.29    6.80
  -3  -4   8  135.99    6.30
  -3  -4   8  128.89    6.60
  -3  -4   8  133.79    6.40
  -3  -4   8  137.39    6.40
  -3  -4  -8  141.09    6.90
  -3  -4  -8  140.29    6.70
  -4  -4   8  172.18    7.50
  -4  -4   8  158.98    7.50
  -4  -4   8  162.88    7.50
  -4  -4   8  173.68    7.90
  -4  -4   8  166.78    7.70
   4   4   8  168.68    8.00
   4   4   8  168.58    7.60
  -4  -4  -8  167.78    7.80
  -4  -4  -8  174.58    8.00
  -5  -4   8   51.29    3.60
  -5  -4   8   51.89    3.30
  -5  -4   8   53.99    3.30
   5   4   8   48.30    3.70
   5   4   8   53.09    3.40
  -5  -4   8   43.30    3.40
  -5  -4   8   54.59    3.20
  -5  -4  -8   52.49    3.80
  -5  -4  -8   56.39    3.60
   6   4   8    6.60    2.20
  -6  -4   8    2.80    1.00
   6   4   8    2.70    1.10
  -6  -4   8    3.10    1.20
  -6  -4   8    3.80    1.00
  -6  -4   8    2.20    1.60
  -6  -4  -8    2.40    1.70
  -6  -4  -8    1.40    1.00
  -7  -4   8   18.90    1.60
  -7  -4   8   17.60    2.20
  -7  -4   8   18.40    2.70
   7   4   8   15.50    2.40
  -7  -4   8   17.30    1.50
   7   4   8   19.10    1.70
  -7  -4  -8   18.50    1.60
   6  -4   9   20.10    1.90
  -6   4   9   20.60    1.80
  -6   4   9   18.30    2.20
   6  -4   9   22.50    2.70
  -6   4  -9   19.40    1.90
  -6   4  -9   17.00    2.30
   5  -4   9   12.20    1.90
  -5   4   9   12.40    2.30
  -5   4   9    8.90    2.20
   5  -4   9    9.80    2.30
  -5   4  -9   14.50    2.50
  -5   4  -9   12.80    3.20
  -4   4   9    5.50    1.60
  -4   4   9    6.80    2.00
   4  -4   9    5.20    1.40
   4  -4   9    5.60    1.60
  -4   4   9    4.70    1.40
  -4   4   9    7.70    2.10
  -4   4  -9   11.70    2.50
  -4   4  -9   10.00    2.30
  -3   4   9   88.79    5.10
   3  -4   9   87.79    4.60
   3  -4   9   93.39    5.10
  -3   4   9   87.59    4.80
  -3   4   9   85.19    4.80
  -3   4   9   85.59    4.90
  -3   4  -9   95.09    5.10
  -3   4  -9   95.49    5.20
  -2   4   9  295.57   12.40
  -2   4   9  293.77   12.60
  -2   4   9  300.97   12.40
  -2   4   9  278.77   12.70
   2  -4   9  309.57   12.80
   2  -4   9  288.27   12.20
  -2   4  -9  312.57   12.80
  -2   4  -9  326.97   12.80
  -1   4   9   34.70    3.40
  -1   4   9   35.10    3.40
   1  -4   9   31.80    2.90
  -1   4   9   35.80    3.20
   1  -4   9   35.80    3.30
   1  -4   9   34.10    3.10
  -1   4   9   27.10    3.00
  -1   4  -9   23.20    6.80
  -1   4  -9   40.40    3.30
   0  -4   9  353.06   14.80
   0   4   9  355.26   14.50
   0  -4   9  362.16   14.60
   0   4   9  361.96   14.70
   0  -4   9  366.16   14.40
   0   4  -9  343.17   14.70
  -1  -4   9   37.70    3.10
  -1  -4   9   37.90    3.20
  -1  -4   9   33.50    2.90
   1   4   9   38.40    3.90
  -1  -4   9   33.90    3.50
   1   4   9   35.70    3.00
  -1  -4   9   35.00    3.70
  -1  -4  -9   25.20    5.50
   1   4  -9   34.20    3.40
  -2  -4   9  338.77   13.50
  -2  -4   9  332.17   13.20
  -2  -4   9  320.47   13.30
   2   4   9  331.17   13.60
   2   4   9  312.47   13.20
   2   4   9  322.77   13.60
  -2  -4   9  312.27   13.10
  -2  -4   9  322.27   13.00
  -2  -4  -9  296.67   13.30
   3   4   9  104.89    5.10
   3   4   9  102.29    5.20
  -3  -4   9  101.09    5.20
  -3  -4   9  106.49    5.50
  -3  -4   9  100.89    5.30
  -3  -4   9  108.29    5.00
   3   4   9  105.99    5.60
  -3  -4   9   99.79    5.10
  -3  -4  -9   86.79    5.40
   3   4  -9   83.29    5.40
  -3  -4  -9   92.39    5.30
  -4  -4   9    8.50    2.20
  -4  -4   9    8.50    1.90
   4   4   9   11.00    2.90
   4   4   9    9.60    2.00
   4   4   9   11.30    2.40
  -4  -4   9   14.70    2.00
  -4  -4   9   12.50    2.10
  -4  -4   9   10.50    1.90
  -4  -4  -9    6.30    1.60
  -5  -4   9   13.00    2.20
  -5  -4   9   16.30    2.70
  -5  -4   9   13.50    2.60
   5   4   9   14.00    2.60
  -5  -4  -9   11.10    2.30
   6   4   9   19.30    1.80
   6   4   9   16.70    2.50
  -6  -4   9   19.60    1.70
   6   4   9   19.20    1.80
  -6  -4   9   17.90    1.70
  -6  -4   9   24.50    2.80
  -6  -4   9   21.40    2.20
  -6  -4  -9   19.00    2.50
  -6  -4  -9   17.60    1.80
  -7  -4   9   59.39    2.70
   7   4   9   57.29    2.80
   7   4   9   58.59    2.70
  -7  -4   9   53.29    3.40
  -7  -4   9   57.29    2.80
  -7  -4  -9   59.39    2.80
   6  -4  10  115.59    4.70
   6  -4  10  108.69    5.70
  -6   4  10  104.89    5.00
  -6   4  10  112.39    4.80
  -6   4 -10  120.19    5.00
  -5   4  10   -0.30    1.20
  -5   4  10    2.40    0.90
   5  -4  10    2.90    1.40
   5  -4  10    2.50    0.90
  -5   4  10    3.40    1.10
  -5   4 -10    3.60    1.70
  -5   4 -10    2.30    1.10
  -4   4  10   31.80    3.00
  -4   4  10   30.50    2.40
  -4   4  10   32.10    2.50
   4  -4  10   28.80    2.80
  -4   4 -10   22.20    2.60
  -3   4  10   14.90    2.30
  -3   4  10   14.90    2.30
   3  -4  10   14.90    2.10
   3  -4  10   11.90    2.50
  -3   4  10   12.20    2.20
  -3   4 -10   12.10    2.60
  -3   4 -10    8.40    2.30
  -2   4  10  317.87   12.80
   2  -4  10  323.07   12.90
  -2   4  10  313.07   13.00
  -2   4  10  307.47   12.80
   2  -4  10  322.87   12.70
  -2   4 -10  308.67   13.10
  -2   4 -10  300.17   13.00
   1  -4  10   91.99    5.10
  -1   4  10   84.79    5.00
  -1   4  10   95.79    5.00
   1  -4  10   88.99    4.70
  -1   4  10   88.79    4.80
   1  -4  10   97.49    5.30
  -1   4 -10   97.79    5.10
  -1   4 -10   93.49    5.80
   0   4  10    3.70    2.00
   0   4  10    3.60    1.40
   0   4  10    5.20    1.70
   0  -4  10    8.20    2.40
   0  -4  10    3.80    1.40
   0  -4  10    3.60    1.90
   0   4 -10    4.90    1.60
  -1  -4  10   98.29    5.40
   1   4  10  100.49    5.50
  -1  -4  10  104.09    5.50
  -1  -4  10  101.59    5.30
   1   4  10   94.19    5.00
  -1  -4  10   98.39    4.90
  -1  -4  10   98.79    5.00
   1   4 -10   85.39    5.20
   2   4  10  291.97   13.60
  -2  -4  10  305.17   12.50
  -2  -4  10  300.57   12.40
   2   4  10  301.47   12.60
  -2  -4  10  298.07   12.40
  -2  -4  10  295.77   12.60
  -2  -4 -10  306.97   12.90
   2   4 -10  332.67   12.90
  -2  -4 -10  317.57   12.80
   3   4  10    8.60    2.10
  -3  -4  10   11.90    2.30
   3   4  10    8.50    1.90
   3   4  10   14.80    2.00
  -3  -4  10   12.60    2.30
  -3  -4  10   11.40    2.00
  -3  -4  10   13.10    2.30
  -3  -4  10    9.50    2.00
  -3  -4 -10   12.70    2.40
  -3  -4 -10    8.70    2.70
   3   4 -10   16.90    3.00
   4   4  10   22.00    3.20
   4   4  10   20.40    2.10
  -4  -4  10   26.90    2.30
  -4  -4  10   21.70    3.00
  -4  -4  10   24.40    2.10
   4   4  10   21.30    2.50
  -4  -4  10   23.10    2.50
  -4  -4 -10   29.70    2.50
  -5  -4  10    1.20    1.10
   5   4  10    2.60    1.70
  -5  -4  10    1.90    1.00
   5   4  10    2.10    0.90
  -5  -4  10    1.70    0.80
   5   4  10    2.90    1.20
  -5  -4 -10    2.60    1.10
  -5  -4 -10    1.70    1.10
  -6  -4  10  125.29    5.20
  -6  -4  10  129.09    5.70
   6   4  10  126.49    5.20
  -6  -4  10  123.39    5.20
   6   4  10  127.49    5.40
  -6  -4 -10  116.99    5.30
  -6  -4 -10  121.29    5.70
   5  -4  11   60.79    2.80
  -5   4  11   57.69    3.10
  -5   4  11   55.59    3.10
  -5   4  11   58.09    2.90
   5  -4  11   56.89    3.50
  -5   4 -11   61.29    3.10
  -4   4  11   20.50    2.00
   4  -4  11   23.80    2.40
   4  -4  11   20.70    1.80
   4  -4  11   19.80    2.10
  -4   4  11   21.70    1.90
  -4   4  11   22.40    2.00
  -4   4 -11   24.10    2.30
  -4   4 -11   21.40    2.30
  -3   4  11   39.00    3.00
   3  -4  11   44.60    3.30
   3  -4  11   40.60    2.60
   3  -4  11   43.90    3.00
  -3   4  11   39.50    2.80
  -3   4  11   43.40    2.80
  -3   4 -11   40.40    2.90
  -3   4 -11   41.90    3.10
  -2   4  11   42.00    3.00
   2  -4  11   35.10    3.10
  -2   4  11   43.40    2.90
   2  -4  11   40.70    2.70
  -2   4  11   36.30    2.80
  -2   4 -11   37.50    3.10
  -1   4  11   86.29    4.50
  -1   4  11   87.69    4.50
   1  -4  11   81.69    4.30
   1  -4  11   77.29    4.80
   1  -4  11   85.59    4.80
  -1   4  11   89.39    4.70
  -1   4 -11   91.59    4.70
   0   4  11   30.80    2.70
   0  -4  11   35.60    2.60
   0  -4  11   29.80    3.40
   0   4  11   35.20    3.50
   0   4  11   30.60    3.00
   0  -4  11   32.10    3.00
   0   4 -11   31.60    2.80
  -1  -4  11   92.39    5.00
  -1  -4  11   84.39    4.90
  -1  -4  11   92.99    4.50
  -1  -4  11   87.49    4.70
   1   4  11   87.29    4.60
  -1  -4 -11   89.89    4.90
   1   4 -11   84.39    4.80
  -2  -4  11   41.10    2.70
  -2  -4  11   37.50    3.10
  -2  -4  11   35.30    3.50
  -2  -4  11   36.70    3.40
   2   4  11   42.00    2.80
  -2  -4 -11   39.80    3.10
   2   4 -11   43.90    3.20
  -3  -4  11   40.30    2.70
  -3  -4  11   35.80    2.90
   3   4  11   42.90    3.20
  -3  -4  11   38.80    3.00
   3   4  11   40.70    2.70
  -3  -4 -11   43.80    3.00
  -3  -4 -11   45.70    3.40
   3   4 -11   41.90    3.20
  -4  -4  11   22.20    1.80
  -4  -4  11   24.60    2.00
   4   4  11   25.20    2.30
  -4  -4  11   23.40    2.40
   4   4  11   21.90    1.90
  -4  -4 -11   24.70    2.20
  -4  -4 -11   20.30    2.40
  -5  -4  11   58.69    2.90
   5   4  11   60.09    2.90
   5   4  11   63.09    3.10
  -5  -4  11   60.99    3.40
  -5  -4 -11   62.99    3.20
  -5  -4 -11   49.00    3.20
   4  -4  12   47.80    2.40
   4  -4  12   47.30    3.00
  -4   4  12   46.20    2.60
  -4   4  12   49.00    2.50
  -4   4 -12   47.80    2.70
  -4   4 -12   47.80    2.70
   3  -4  12   12.80    1.50
  -3   4  12   15.20    1.60
  -3   4  12   16.60    1.70
  -3   4  12   15.80    1.60
   3  -4  12   14.00    2.10
   3  -4  12   14.90    2.30
  -3   4 -12   17.00    2.20
   3  -4 -12   17.00    2.80
  -3   4 -12   15.90    1.80
   2  -4  12   11.30    2.20
  -2   4  12   10.00    1.70
   2  -4  12   10.60    2.50
   2  -4  12    8.80    1.60
  -2   4  12   10.00    1.80
  -2   4  12    8.90    1.60
  -2   4 -12   11.30    1.80
   2  -4 -12   10.00    2.20
  -2   4 -12   13.10    2.90
   1  -4  12   59.79    4.20
  -1   4  12   63.99    3.50
  -1   4  12   63.89    3.40
   1  -4  12   61.39    3.30
  -1   4  12   63.59    3.50
   1  -4  12   63.79    3.80
   1  -4 -12   56.29    3.60
  -1   4 -12   52.29    3.40
   0  -4  12    2.90    1.00
   0   4  12    1.40    1.00
   0  -4  12    2.20    1.20
   0  -4 -12    2.10    1.20
   0   4 -12    3.30    1.20
  -1  -4  12   56.29    3.20
   1   4  12   58.19    3.30
  -1  -4  12   55.29    3.70
   1   4 -12   64.09    3.50
  -1  -4 -12   63.09    3.60
  -2  -4  12   10.90    2.10
  -2  -4  12   12.60    1.70
   2   4  12   12.90    1.60
  -2  -4  12   11.90    2.10
  -2  -4 -12   10.50    1.70
   2   4 -12   11.10    2.00
  -3  -4  12   15.10    2.00
   3   4  12   14.40    1.60
  -3  -4  12   11.20    1.50
  -3  -4  12   14.70    1.80
   3   4 -12   18.00    2.20
  -3  -4 -12   14.00    1.70
  -4  -4  12   48.30    2.50
  -4  -4  12   53.39    3.10
  -4  -4  12   49.40    3.00
   4   4  12   46.20    2.60
  -4  -4 -12   51.79    2.70
  -3   4  13   19.60    1.60
  -3   4  13   21.20    1.50
  -3   4 -13   18.80    1.70
   2  -4  13   23.10    1.60
  -2   4  13   22.60    1.70
  -2   4  13   20.50    2.70
   2  -4  13   24.80    2.20
  -2   4 -13   18.90    1.80
   2  -4 -13   21.60    2.30
  -1   4  13   17.30    1.60
   1  -4  13   15.00    1.90
   1  -4  13   15.70    1.50
  -1   4 -13   12.80    1.60
   1  -4 -13   12.60    1.90
   0   4  13   39.00    2.40
   0  -4  13   37.70    2.30
   0   4 -13   38.50    2.50
   0  -4 -13   39.70    2.60
  -1  -4  13   13.10    1.40
   1   4  13   11.30    1.40
  -1  -4  13   11.40    1.90
  -1  -4 -13   17.60    1.80
  -1  -4 -13   18.50    2.40
   1   4 -13   17.80    1.80
  -2  -4  13   19.40    1.60
  -2  -4  13   22.00    2.10
   2   4  13   20.00    1.60
   2   4 -13   21.50    2.00
  -2  -4 -13   19.80    1.80
  -3  -4  13   20.70    1.50
  -3  -4  13   19.00    2.10
  -3  -4 -13   19.10    1.60
   0  -4  14    6.20    1.10
   0   4  14    6.40    1.10
   0   4 -14    6.30    1.20
   0  -4 -14    7.20    1.50
  -8   5   0   72.29    4.10
  -8   5   0   76.99    3.80
  -8   5   0   73.49    3.90
  -7   5   0    5.20    1.60
  -7   5   0    1.80    2.20
  -7   5   0    4.80    1.60
  -7   5   0    4.60    1.50
  -6   5   0   90.19    5.00
  -6   5   0   91.19    5.70
  -6   5   0   90.59    5.00
  -6   5   0   83.39    5.20
  -6   5   0   92.79    5.50
  -5   5   0  208.38   10.00
  -5   5   0  204.28    9.60
  -5   5   0  219.38    9.20
  -5   5   0  217.68    9.60
  -5   5   0  200.48    9.30
  -4   5   0  102.59    5.80
  -4   5   0  101.69    5.50
  -4   5   0  102.09   11.50
  -4   5   0  100.19    5.60
  -4   5   0  102.19    5.70
  -3   5   0   24.90    5.70
  -2   5   0   96.79    8.60
  -2   5   0  110.09    4.90
   1  -5   0  776.12   31.40
  -1   5   0  813.62   35.40
  -1   5   0  806.72   30.80
   0   5   0    0.50    1.10
   0   5   0    0.30    2.00
   1   5   0  786.02   31.00
   1   5   0  744.83   29.80
   1   5   0  812.92   30.90
   1   5   0  759.82   33.80
   1   5   0  794.72   30.70
   2   5   0   97.29    6.50
   2   5   0   93.09    7.80
   2   5   0  102.59    5.00
   2   5   0   93.89    7.70
   2   5   0  102.09    6.20
   3   5   0   23.20    5.40
  -3  -5   0   22.30    3.30
   3   5   0   24.50    2.80
   3   5   0   21.70    3.70
   3   5   0   23.60    5.30
  -4  -5   0   89.49    5.50
  -4  -5   0  104.19    5.60
  -4  -5   0   97.19    5.30
  -4  -5   0  101.19    5.30
   4   5   0  105.59    6.90
   4   5   0  108.79    8.00
  -4  -5   0  104.49    5.40
   5   5   0  208.48   12.70
  -5  -5   0  212.38    9.10
  -5  -5   0  205.78    9.10
  -5  -5   0  224.28    9.50
  -5  -5   0  202.88    9.30
  -5  -5   0  214.98    9.20
  -6  -5   0   92.99    5.30
  -6  -5   0   89.39    5.10
  -6  -5   0   92.19    4.80
  -6  -5   0   94.29    4.90
  -7  -5   0    4.20    1.30
  -7  -5   0    3.30    1.50
  -7  -5   0    5.10    1.40
  -7  -5   0    5.70    1.40
  -7  -5   0    3.30    1.50
  -8  -5   0   79.39    4.30
  -8  -5   0   72.99    3.80
  -8  -5   0   78.99    4.00
  -8  -5   0   77.09    3.80
  -8  -5   0   77.89    3.80
  -9  -5   0   60.59    2.90
  -9  -5   0   57.29    2.70
  -9  -5   0   57.79    2.80
  -8   5   1  120.79    5.60
  -8   5   1  115.29    5.30
  -8   5   1  117.99    5.40
  -8   5  -1  120.39    5.50
  -8   5  -1  118.39    5.40
  -8   5  -1  116.19    5.50
  -8   5  -1  115.39    5.30
  -7   5   1  223.28    9.10
  -7   5   1  211.18    9.30
  -7   5   1  221.78    9.20
  -7   5  -1  207.08    9.00
  -7   5  -1  203.18    9.30
  -7   5  -1  200.08    9.20
  -7   5  -1  206.48    9.20
  -6   5   1  217.78    9.20
  -6   5   1  217.38    9.50
  -6   5   1  216.58    9.30
  -6   5   1  214.48    9.50
  -6   5  -1  196.48    9.20
  -6   5  -1  204.18    9.40
  -6   5  -1  206.58    9.10
  -6   5  -1  204.48    9.50
  -6   5  -1  195.68    9.40
  -5   5   1  551.14   21.30
  -5   5   1  543.55   21.40
  -5   5   1  552.54   21.10
  -5   5   1  552.74   21.30
  -5   5  -1  525.05   21.40
  -5   5  -1  531.65   21.30
  -5   5  -1  523.55   21.10
  -5   5  -1  512.25   21.30
  -5   5  -1  526.85   21.40
  -4   5   1  435.86   24.90
  -4   5   1  449.06   17.70
  -4   5   1  440.26   17.70
  -4   5   1  442.46   17.50
  -4   5   1  439.36   17.60
  -4   5  -1  436.06   28.80
  -4   5  -1  441.76   17.60
  -4   5  -1  401.86   17.80
  -4   5  -1  437.46   17.40
  -4   5  -1  447.86   17.70
  -4   5  -1  439.16   17.70
  -3   5   1   92.69    9.40
  -3   5  -1  104.99    9.50
   2  -5   1  161.28    6.20
  -2   5   1  145.49   10.70
  -2   5   1  155.08    7.20
   2  -5   1  161.18    6.90
  -2   5  -1  137.09   10.50
  -1   5   1   24.00    2.50
   1  -5   1   26.00    1.50
   1  -5   1   25.60    2.00
  -1   5   1   23.50    4.40
  -1   5  -1   21.30    1.60
  -1   5  -1   24.40    2.10
  -1   5  -1   19.20    4.10
  -1   5  -1   22.20    2.00
   0   5   1  580.64   29.10
   0  -5   1  726.93   24.90
   0   5   1  634.34   26.10
   0   5  -1  671.83   25.90
   0   5  -1  662.33   25.90
   0   5  -1  662.03   25.10
   0   5  -1  662.33   29.60
   1   5   1   20.60    2.90
   1   5   1   19.20    2.70
   1   5   1   19.70    3.90
  -1  -5   1   21.60    1.80
   1   5  -1   24.00    4.30
   1   5  -1   27.00    3.80
   2   5   1  140.09    9.50
   2   5   1  127.19    7.60
   2   5   1  134.79    6.40
   2   5   1  125.29    8.90
   2   5   1  128.59    8.00
   2   5  -1  155.68    7.80
   2   5  -1  144.39    8.30
   2   5  -1  149.79   10.10
   2   5  -1  146.19    9.70
   3   5   1  103.89    8.50
   3   5   1  101.59    5.60
   3   5   1  101.59    8.60
  -3  -5   1  101.59    5.20
   3   5   1  106.59    8.70
  -3  -5  -1   83.49    5.40
   3   5  -1   83.09    8.10
   3   5  -1   93.09    6.60
   3   5  -1   88.99    8.50
  -4  -5   1  440.26   17.20
  -4  -5   1  455.85   17.50
   4   5   1  443.26   18.90
  -4  -5   1  447.66   17.30
  -4  -5   1  432.06   17.40
  -4  -5   1  447.06   17.30
   4   5   1  453.05   20.80
   4   5  -1  432.66   23.60
  -4  -5  -1  429.96   17.20
  -4  -5  -1  430.46   17.30
   4   5  -1  408.16   18.70
  -4  -5  -1  436.36   17.30
  -4  -5  -1  400.76   17.50
  -4  -5  -1  429.66   17.50
  -4  -5  -1  447.96   17.50
   4   5  -1  453.45   20.60
  -5  -5   1  496.25   21.10
  -5  -5   1  497.05   21.00
  -5  -5   1  487.25   20.70
  -5  -5   1  515.15   20.90
   5   5   1  551.54   26.60
  -5  -5   1  535.25   20.90
  -5  -5  -1  543.65   21.30
  -5  -5  -1  555.44   20.90
  -5  -5  -1  543.95   20.90
  -5  -5  -1  560.84   20.90
  -5  -5  -1  563.54   21.30
  -5  -5  -1  546.55   21.10
  -6  -5   1  199.88    9.00
  -6  -5   1  205.18    9.30
  -6  -5   1  196.08    9.10
  -6  -5   1  204.28    9.00
  -6  -5   1  209.48    9.50
  -6  -5  -1  216.98    9.50
  -6  -5  -1  214.48    9.10
  -6  -5  -1  207.38    9.10
  -6  -5  -1  214.18    9.00
  -6  -5  -1  221.58    9.40
  -6  -5  -1  225.08    9.60
  -7  -5   1  206.48    8.90
  -7  -5   1  197.88    8.80
  -7  -5   1  208.88    9.10
  -7  -5   1  198.98    8.90
  -7  -5   1  179.28    9.20
  -7  -5  -1  221.98    9.20
  -7  -5  -1  239.08   10.50
  -7  -5  -1  218.38    9.00
  -7  -5  -1  202.28    9.40
  -7  -5  -1  216.38    8.90
  -7  -5  -1  218.18    8.90
  -8  -5   1  117.89    5.10
  -8  -5   1  116.69    5.20
  -8  -5   1  116.29    5.60
  -8  -5   1  120.79    5.40
  -8  -5   1  115.29    5.10
  -8  -5  -1  112.39    5.10
  -8  -5  -1  111.79    5.20
  -8  -5  -1  115.29    5.30
  -8  -5  -1  109.89    5.60
  -8   5   2   77.49    4.10
  -8   5  -2   75.99    4.00
  -8   5  -2   80.19    4.10
  -8   5  -2   76.79    3.90
  -8   5  -2   77.49    3.80
  -7   5   2   22.00    2.70
  -7   5   2   23.70    3.00
  -7   5  -2   14.80    2.50
  -7   5  -2   17.30    2.70
  -7   5  -2   12.30    2.20
  -7   5  -2   15.70    2.30
  -6   5   2  254.87   11.20
  -6   5   2  264.87   11.50
  -6   5   2  265.47   11.40
  -6   5   2  252.57   11.30
  -6   5  -2  271.67   11.40
  -6   5  -2  265.57   11.50
  -6   5  -2  273.07   11.50
  -6   5  -2  267.77   11.50
  -6   5  -2  273.67   11.30
  -5   5   2   95.39    5.90
  -5   5   2   99.69    5.90
  -5   5   2   98.59    5.80
  -5   5   2  101.89    5.80
  -5   5   2  105.69    5.90
  -5   5  -2  113.89    5.70
  -5   5  -2  112.59    5.90
  -5   5  -2  110.79    5.90
  -5   5  -2  114.89    5.60
  -5   5  -2  112.99    6.10
  -4   5   2   28.40    9.70
  -4   5   2   15.60    3.20
  -4   5   2   18.20    3.60
  -4   5   2   18.80    3.20
  -4   5   2   19.60    3.70
  -4   5   2   12.70    3.10
  -4   5  -2   16.30    2.90
  -4   5  -2   28.30    3.70
  -4   5  -2   21.80    3.10
  -4   5  -2   24.10    3.90
  -4   5  -2   21.00    3.20
  -3   5   2   68.49    5.10
   3  -5   2   68.79    4.30
   2  -5   2  124.79    5.70
  -2   5   2  125.19    6.80
   2  -5   2  130.39    7.10
  -2   5   2  119.39   10.10
  -2   5  -2  145.59   10.30
  -1   5   2  142.09    7.70
   1  -5   2  153.18    7.80
  -1   5   2  148.49   10.70
  -1   5  -2  179.28    8.50
  -1   5  -2  164.38   10.90
  -1   5  -2  177.98    6.70
   0  -5   2  305.37   11.70
   0   5   2  284.87   15.70
   0   5   2  260.07   12.80
   0  -5   2  294.17   12.90
   0   5  -2  293.57   15.90
   0   5  -2  289.17   13.40
   0   5  -2  313.97   12.40
  -1  -5   2  181.58    9.00
  -1  -5   2  174.28    7.40
   1   5   2  188.68    7.10
   1   5   2  178.78    8.80
   1   5   2  175.98    8.00
   1   5   2  177.78   10.90
   1   5   2  171.18    8.10
   1   5  -2  145.89    8.00
   1   5  -2  156.48   11.00
   1   5  -2  148.49    9.50
  -2  -5   2  130.09    6.40
   2   5   2  142.39    8.00
   2   5   2  134.59    9.30
   2   5   2  131.09    9.40
   2   5   2  137.29    8.20
   2   5   2  134.29    6.30
   2   5  -2  126.09    7.30
   2   5  -2  127.99   10.00
   3   5   2   84.49    5.20
   3   5   2   91.29    8.60
  -3  -5   2   88.99    4.50
   3   5   2   90.79    8.20
   3   5   2   84.09    6.30
  -3  -5  -2   69.39    5.00
   3   5  -2   71.59    8.70
   3   5  -2   64.89    8.00
   3   5  -2   64.09    6.10
  -4  -5   2   21.70    2.90
  -4  -5   2   23.00    3.20
  -4  -5   2   22.20    2.90
  -4  -5   2   22.00    2.80
   4   5   2   24.10    5.50
  -4  -5   2   20.00    2.90
   4   5   2   18.10    4.70
  -4  -5  -2   16.20    2.60
  -4  -5  -2   12.50    2.70
  -4  -5  -2   15.00    3.30
  -4  -5  -2   16.70    2.70
   4   5  -2   13.50    9.00
  -4  -5  -2   17.10    3.00
  -4  -5  -2   17.60    3.20
   4   5  -2   13.60    5.10
  -5  -5   2  115.59    5.50
  -5  -5   2  118.39    5.70
  -5  -5   2  116.59    5.80
  -5  -5   2  116.09    5.40
  -5  -5   2  113.89    5.70
  -5  -5  -2   97.39    5.80
  -5  -5  -2  102.99    5.90
  -5  -5  -2  102.69    5.40
  -5  -5  -2  101.39    5.40
  -5  -5  -2  101.29    5.90
  -5  -5  -2   99.69    5.50
  -6  -5   2  269.47   11.10
  -6  -5   2  265.37   11.40
  -6  -5   2  267.97   11.20
  -6  -5   2  286.17   11.70
  -6  -5   2  272.27   11.20
  -6  -5  -2  261.87   11.40
  -6  -5  -2  256.87   11.20
  -6  -5  -2  272.67   11.50
  -6  -5  -2  267.47   11.10
  -6  -5  -2  269.07   11.60
  -6  -5  -2  264.87   11.20
  -7  -5   2   18.50    2.40
  -7  -5   2   16.90    2.30
  -7  -5   2   13.00    2.40
  -7  -5   2   16.10    2.10
  -7  -5   2   17.20    2.10
  -7  -5  -2   21.20    2.30
  -7  -5  -2   19.80    2.70
  -7  -5  -2   22.00    2.30
  -7  -5  -2   17.80    2.70
  -7  -5  -2   17.50    2.20
  -7  -5  -2   17.70    2.80
  -8  -5   2   71.89    3.90
  -8  -5   2   76.39    3.70
  -8  -5   2   76.59    4.20
  -8  -5   2   75.19    3.80
  -8  -5   2   75.79    3.70
  -8  -5  -2   77.49    3.80
  -8  -5  -2   78.89    4.20
  -8  -5  -2   79.79    4.00
  -8  -5  -2   83.49    3.70
  -8   5  -3    5.30    1.40
  -8   5  -3    3.00    1.00
  -8   5  -3    3.80    1.20
  -8   5  -3    2.70    1.20
  -7   5   3   16.80    3.00
  -7   5   3   11.50    2.80
  -7   5   3   11.20    2.80
  -7   5  -3   13.50    2.10
  -7   5  -3   12.90    2.50
  -7   5  -3   11.60    2.40
  -7   5  -3   13.60    2.20
  -6   5   3    2.10    2.00
  -6   5   3    3.30    1.80
  -6   5   3    2.00    2.00
  -6   5  -3    6.20    2.40
  -6   5  -3    4.20    1.80
  -6   5  -3    3.90    1.70
  -6   5  -3    4.70    1.50
  -6   5  -3    3.80    1.60
  -5   5   3   51.59    4.00
  -5   5   3   50.19    4.80
  -5   5  -3   45.60    3.60
  -5   5  -3   48.30    3.50
  -5   5  -3   38.00    4.80
  -5   5  -3   46.50    4.90
  -5   5  -3   49.90    3.80
  -4   5   3  313.97   13.30
  -4   5   3  335.87   13.30
  -4   5   3  326.57   13.10
  -4   5   3  321.67   13.30
  -4   5  -3  322.57   13.30
  -4   5  -3  308.37   13.30
  -4   5  -3  316.97   13.40
  -4   5  -3  301.87   13.30
  -4   5  -3  308.17   13.10
  -3   5   3 1180.78   43.90
   3  -5   3 1186.88   44.20
  -3   5   3 1175.08   43.90
  -3   5   3 1102.09   45.20
  -3   5   3 1145.69   51.49
  -3   5  -3 1100.69   44.30
  -3   5  -3 1055.69   49.00
  -3   5  -3 1247.88   45.80
  -2   5   3 1288.77   51.19
  -2   5   3 1337.07   56.69
   2  -5   3 1304.27   49.90
   2  -5   3 1275.17   51.79
  -2   5  -3 1382.66   55.49
  -1   5   3 1237.48   53.39
   1  -5   3 1302.07   48.00
  -1   5   3 1327.67   49.40
   1  -5   3 1290.87   49.70
  -1   5  -3 1243.88   50.29
  -1   5  -3 1198.68   52.79
   0  -5   3   58.19    4.90
   0  -5   3   57.49    3.30
   0   5   3   54.19    6.20
   0   5   3   56.79    4.40
   0   5  -3   57.99    6.60
   0   5  -3   53.49    6.80
  -1  -5   3 1265.17   49.90
   1   5   3 1316.57   46.50
   1   5   3 1202.88   47.60
  -1  -5   3 1220.08   47.00
   1   5   3 1179.38   48.50
   1   5   3 1233.08   51.29
   1   5  -3 1231.28   50.49
   1   5  -3 1260.07   52.39
   1   5  -3 1228.88   47.70
   2   5   3 1380.76   53.69
   2   5   3 1344.47   53.79
  -2  -5   3 1456.45   51.39
   2   5   3 1366.06   51.69
  -2  -5   3 1318.97   51.89
   2   5   3 1399.56   55.79
   2   5  -3 1319.47   57.19
   2   5  -3 1310.17   52.99
  -3  -5   3 1131.59   43.00
   3   5   3 1092.89   43.70
  -3  -5   3 1124.39   42.80
   3   5   3 1090.99   45.70
   3   5   3 1121.09   47.40
  -3  -5   3 1080.69   43.90
   3   5  -3 1195.58   50.19
  -3  -5  -3 1164.18   42.90
   3   5  -3 1142.39   45.30
   4   5   3  327.07   16.90
  -4  -5   3  316.77   13.10
   4   5   3  306.67   15.10
  -4  -5   3  306.97   12.90
  -4  -5   3  299.07   12.80
  -4  -5   3  319.57   13.10
  -4  -5   3  298.67   12.90
  -4  -5  -3  322.77   13.00
  -4  -5  -3  302.77   13.50
   4   5  -3  320.47   16.50
   4   5  -3  321.07   21.00
  -4  -5  -3  336.57   13.00
  -4  -5  -3  342.07   13.20
  -4  -5  -3  323.07   13.20
  -4  -5  -3  304.77   13.00
  -5  -5   3   48.30    5.30
  -5  -5   3   45.40    3.70
  -5  -5   3   50.39    3.70
  -5  -5   3   45.20    3.80
  -5  -5  -3   55.09    4.50
  -5  -5  -3   57.99    4.00
  -5  -5  -3   50.99    3.70
  -5  -5  -3   57.69    3.60
  -5  -5  -3   53.99    4.50
  -5  -5  -3   50.39    4.80
  -6  -5   3    5.30    1.70
  -6  -5   3    4.90    1.40
  -6  -5   3    4.80    1.40
  -6  -5   3    3.60    1.60
  -6  -5   3    4.50    1.50
  -6  -5  -3    5.70    2.10
  -6  -5  -3    3.90    1.50
  -6  -5  -3   10.00    2.50
  -6  -5  -3    6.60    1.60
  -6  -5  -3    2.70    1.30
  -6  -5  -3    2.70    1.60
  -7  -5   3   12.00    2.40
  -7  -5   3   15.20    2.10
  -7  -5   3   16.60    2.00
  -7  -5   3   13.80    2.30
  -7  -5  -3   15.90    2.10
  -7  -5  -3   16.60    2.10
  -7  -5  -3   15.00    2.50
  -7  -5  -3   17.40    2.50
  -8  -5   3    6.30    1.30
  -8  -5   3    5.20    1.40
  -8  -5   3    4.60    1.20
  -8  -5   3    5.70    1.40
  -8  -5   3    4.30    1.30
  -8  -5  -3    2.20    1.20
  -8  -5  -3    3.70    1.00
  -8  -5  -3    2.20    0.90
  -8  -5  -3    2.10    1.30
  -8   5  -4   21.90    1.90
  -8   5  -4   19.10    1.70
  -8   5  -4   20.30    1.80
  -8   5  -4   21.90    2.00
  -7   5   4   58.09    4.00
  -7   5   4   49.50    3.80
  -7   5  -4   55.19    3.80
  -6   5   4   36.30    3.70
  -6   5   4   38.70    3.40
  -6   5   4   38.60    3.40
  -6   5   4   31.90    3.90
  -6   5  -4   36.20    3.00
  -6   5  -4   28.90    3.80
  -6   5  -4   37.10    3.10
  -6   5  -4   35.30    3.30
  -6   5  -4   35.70    3.20
  -5   5   4   70.79    4.60
  -5   5   4   66.89    4.40
  -5   5   4   67.39    4.80
  -5   5   4   72.59    4.60
  -5   5  -4   65.19    4.20
  -5   5  -4   69.99    4.50
  -5   5  -4   68.09    4.80
  -5   5  -4   67.19    4.50
  -5   5  -4   65.69    4.40
  -4   5   4  161.88    7.90
  -4   5   4  165.08    7.60
  -4   5   4  167.28    7.80
  -4   5   4  164.08    7.90
  -4   5  -4  170.98    7.70
  -4   5  -4  162.88    7.90
  -4   5  -4  169.88    7.90
  -4   5  -4  163.98    7.80
  -4   5  -4  162.08    7.90
  -3   5   4   12.00    3.10
  -3   5   4   13.90    3.00
   3  -5   4    9.40    3.90
  -3   5   4   15.00    2.80
  -3   5   4   10.00    3.20
  -3   5   4   10.40    4.70
  -3   5  -4    6.70    2.40
  -3   5  -4   10.30    2.80
  -3   5  -4    9.90    2.20
  -3   5  -4   11.60    3.30
  -3   5  -4   10.80    2.40
  -3   5  -4   10.80    6.70
  -2   5   4 1460.05   60.69
   2  -5   4 1316.47   52.49
  -2   5   4 1444.46   54.79
   2  -5   4 1406.56   53.19
   2  -5   4 1490.65  123.59
  -2   5  -4 1286.07   58.19
  -1   5   4  308.57   18.10
  -1   5   4  293.47   14.20
   1  -5   4  293.77   12.80
   1  -5   4  291.17   14.90
  -1   5  -4  346.07   18.10
   0  -5   4  152.38    9.30
   0  -5   4  152.38    7.10
   0   5   4  154.68    8.60
   0   5   4  152.48   11.20
   0   5  -4  147.89    7.40
   0   5  -4  153.98   11.50
   1   5   4  354.36   13.70
  -1  -5   4  347.77   14.30
   1   5   4  352.76   15.90
   1   5   4  361.76   18.60
  -1  -5   4  350.46   16.90
  -1  -5   4  354.56   13.70
   1   5  -4  302.07   14.70
   1   5  -4  297.77   18.50
  -2  -5   4 1349.96   56.49
   2   5   4 1368.96   52.99
   2   5   4 1403.66   57.19
   2   5   4 1396.06   55.09
  -2  -5   4 1315.37   53.19
  -2  -5   4 1356.76   52.29
   2   5   4 1358.56   55.69
   2   5  -4 1476.65   54.49
   2   5  -4 1471.75   59.99
  -3  -5   4    9.20    2.20
  -3  -5   4    8.00    2.10
  -3  -5   4   11.30    2.20
  -3  -5   4    9.40    3.40
   3   5   4   10.10    4.60
  -3  -5   4    8.20    1.80
   3   5  -4   14.30    6.90
  -3  -5  -4   13.00    3.40
  -3  -5  -4   12.10    2.40
  -3  -5  -4   14.80    2.90
   3   5  -4   13.50    4.80
  -4  -5   4  156.78    7.60
  -4  -5   4  159.18    7.30
  -4  -5   4  165.38    7.50
  -4  -5   4  163.58    7.20
  -4  -5   4  159.78    7.40
   4   5   4  153.38   11.70
   4   5   4  153.88   10.20
  -4  -5  -4  167.88    7.70
   4   5  -4  159.38   16.50
  -4  -5  -4  159.58    7.50
   4   5  -4  153.18   11.80
  -4  -5  -4  170.08    7.40
  -4  -5  -4  170.08    7.60
  -5  -5   4   70.09    4.10
  -5  -5   4   64.89    4.30
  -5  -5   4   63.69    3.80
  -5  -5   4   69.19    4.20
  -5  -5   4   66.29    4.60
  -5  -5  -4   65.19    4.20
  -5  -5  -4   71.59    4.10
  -5  -5  -4   72.19    4.30
  -5  -5  -4   68.69    4.40
  -5  -5  -4   65.39    5.40
  -6  -5   4   38.00    2.90
  -6  -5   4   37.50    3.20
  -6  -5   4   38.60    3.60
  -6  -5   4   35.60    2.70
  -6  -5  -4   40.60    3.20
  -6  -5  -4   38.00    3.10
  -6  -5  -4   35.70    3.80
  -6  -5  -4   34.40    3.00
  -7  -5   4   54.29    3.70
  -7  -5   4   54.69    3.80
  -7  -5  -4   57.79    3.50
  -7  -5  -4   58.29    3.60
  -7  -5  -4   55.79    3.50
  -8  -5   4   21.70    1.70
  -8  -5   4   21.40    2.30
  -8  -5   4   23.60    1.70
  -8  -5   4   23.20    2.00
  -8  -5  -4   22.20    2.00
  -8  -5  -4   23.70    2.20
  -8  -5  -4   20.30    1.80
  -8  -5  -4   22.50    1.80
  -8   5  -5    2.90    0.90
  -8   5  -5    2.50    1.00
  -8   5  -5    2.20    0.80
  -7   5   5    0.40    1.70
  -7   5  -5    0.90    1.00
  -7   5  -5   -0.30    1.00
  -7   5  -5   -0.20    1.00
  -7   5  -5   -0.60    1.10
  -6   5   5   93.49    5.30
  -6   5   5   95.99    5.10
  -6   5   5   92.09    4.80
  -6   5  -5   91.89    5.00
  -6   5  -5   85.39    4.80
  -6   5  -5   95.89    5.30
  -6   5  -5   85.39    4.90
  -6   5  -5   89.59    5.00
  -5   5   5   64.69    4.50
  -5   5   5   67.69    5.30
   5  -5   5   65.69    5.00
  -5   5   5   65.69    4.20
  -5   5   5   72.39    4.80
  -5   5  -5   76.09    4.70
  -5   5  -5   80.59    4.60
  -5   5  -5   81.49    4.50
  -5   5  -5   86.09    4.70
  -5   5  -5   77.99    4.80
  -4   5   5  222.08    9.50
  -4   5   5  229.18    9.80
  -4   5   5  207.48   10.00
   4  -5   5  212.28    9.70
  -4   5   5  233.88   10.00
  -4   5  -5  218.58    9.80
  -4   5  -5  220.28    9.60
  -4   5  -5  217.88    9.90
  -4   5  -5  220.58    9.80
  -4   5  -5  212.18    9.70
  -3   5   5  881.51   33.00
  -3   5   5  814.32   32.90
   3  -5   5  812.12   32.70
   3  -5   5  869.31   34.40
  -3   5   5  851.41   36.10
  -3   5   5  847.42   32.90
  -3   5   5  854.71   32.70
  -3   5  -5  837.22   32.90
  -3   5  -5  865.91   33.00
  -3   5  -5  846.42   32.90
  -3   5  -5  871.81   32.80
  -3   5  -5  878.61   32.90
  -2   5   5  563.64   29.50
  -2   5   5  520.85   21.20
  -2   5   5  556.14   23.80
  -2   5   5  561.44   21.40
   2  -5   5  528.75   21.00
   2  -5   5  506.25   21.90
   2  -5   5  519.45   25.90
  -2   5   5  557.94   21.10
  -2   5  -5  522.75   21.20
   1  -5   5  151.58   10.80
  -1   5   5  152.88    9.00
  -1   5   5  138.39   12.10
   1  -5   5  141.49    6.90
   1  -5   5  143.09    7.40
   0  -5   5 1521.25   57.59
   0   5   5 1534.15   60.29
   0   5   5 1549.74   64.39
   0  -5   5 1577.04   61.79
   0  -5   5 1533.15   58.49
   0   5  -5 1473.85   65.19
  -1  -5   5  177.58   12.30
   1   5   5  160.28    9.60
   1   5   5  173.68   12.50
  -1  -5   5  174.18    8.40
  -1  -5   5  166.08    7.40
   1   5  -5  153.78   12.70
   1   5  -5  145.39    8.70
  -2  -5   5  527.85   20.80
   2   5   5  473.75   23.30
   2   5   5  524.45   26.20
  -2  -5   5  527.65   20.70
  -2  -5   5  520.05   20.60
   2   5   5  507.55   21.80
  -2  -5   5  537.75   22.00
  -2  -5   5  524.45   20.70
  -2  -5  -5  549.85   20.90
   2   5  -5  552.24   28.50
   2   5  -5  560.94   23.20
  -3  -5   5  863.51   32.60
  -3  -5   5  867.81   32.70
  -3  -5   5  831.72   32.90
  -3  -5   5  859.11   32.70
   3   5   5  847.92   34.60
  -3  -5   5  877.61   34.80
  -3  -5   5  877.91   32.90
   3   5   5  887.71   36.80
   3   5  -5  849.61   42.00
  -3  -5  -5  800.42   32.80
   3   5  -5  823.42   36.00
  -3  -5  -5  889.51   33.00
  -4  -5   5  223.28    9.80
  -4  -5   5  234.58    9.80
  -4  -5   5  217.98    9.40
  -4  -5   5  212.98    9.50
  -4  -5  -5  223.88    9.70
  -4  -5  -5  225.78    9.80
  -4  -5  -5  226.98    9.80
  -5  -5   5   76.19    4.40
  -5  -5   5   80.69    4.20
  -5  -5   5   80.09    4.50
  -5  -5   5   81.09    4.60
  -5  -5  -5   67.59    4.40
  -5  -5  -5   70.89    4.50
  -5  -5  -5   76.69    4.50
  -6  -5   5   89.59    4.70
  -6  -5   5   76.29    4.90
  -6  -5   5   93.39    4.80
  -6  -5   5   91.09    4.60
  -6  -5  -5   88.99    5.30
  -6  -5  -5   93.09    4.70
  -6  -5  -5   87.89    4.60
  -6  -5  -5   95.39    4.90
  -7  -5   5    0.70    0.90
  -7  -5   5    0.20    0.90
  -7  -5   5    2.70    1.30
  -7  -5   5    2.00    1.20
  -7  -5  -5    1.40    1.10
  -7  -5  -5    0.60    1.80
  -7  -5  -5   -0.20    1.00
  -7  -5  -5   -0.10    1.10
  -8  -5   5    4.70    1.10
  -8  -5   5    3.60    1.30
  -8  -5   5    3.30    0.80
   8   5   5    2.20    0.90
   8   5   5    2.40    1.50
  -8  -5   5    1.80    0.80
  -8  -5  -5    1.50    0.80
  -8  -5  -5    3.10    0.90
  -8   5  -6   42.80    2.40
  -8   5  -6   41.50    2.30
  -8   5  -6   45.40    2.30
  -7   5   6   27.70    3.00
  -7   5  -6   28.00    2.20
  -7   5  -6   25.20    2.10
  -7   5  -6   26.40    2.20
  -7   5  -6   28.00    2.30
  -6   5   6   44.80    3.20
  -6   5   6   26.90    4.80
  -6   5   6   37.90    2.90
  -6   5  -6   33.60    3.00
  -6   5  -6   35.40    3.00
  -6   5  -6   34.10    3.40
  -6   5  -6   32.60    2.80
  -6   5  -6   32.80    2.90
   5  -5   6  238.08   10.70
  -5   5   6  236.78   10.40
  -5   5   6  247.28   10.80
  -5   5   6  238.08   10.60
   5  -5   6  239.98   10.20
  -5   5  -6  244.28   10.70
  -5   5  -6  245.08   10.60
  -5   5  -6  257.67   10.50
  -5   5  -6  254.07   10.80
  -5   5  -6  253.57   10.60
   4  -5   6  251.37   10.80
  -4   5   6  261.47   10.70
  -4   5   6  259.17   10.90
  -4   5   6  258.37   11.00
   4  -5   6  263.47   10.90
  -4   5  -6  237.48   10.70
  -4   5  -6  240.78   11.00
  -4   5  -6  248.98   11.00
  -4   5  -6  241.78   10.80
  -4   5  -6  243.98   10.90
  -3   5   6  152.28    7.00
  -3   5   6  151.38    6.80
  -3   5   6  138.09   12.50
  -3   5   6  137.09    7.70
   3  -5   6  124.69    9.50
  -3   5   6  154.68    7.20
   3  -5   6  145.19    7.00
   3  -5   6  146.59    7.00
  -3   5  -6  142.99    7.00
  -3   5  -6  132.89    7.30
  -3   5  -6  143.39    7.20
  -3   5  -6  147.39    7.20
  -3   5  -6  149.79    7.10
  -2   5   6  321.87   16.60
  -2   5   6  335.07   13.00
  -2   5   6  319.47   13.40
  -2   5   6  323.97   13.10
   2  -5   6  311.37   12.90
  -2   5   6  324.57   13.30
   2  -5   6  323.97   14.60
  -2   5   6  309.87   13.10
  -2   5  -6  308.67   13.40
  -2   5  -6  311.97   13.20
  -2   5  -6  297.57   13.30
  -2   5  -6  297.27   20.80
  -1   5   6  313.37   15.70
   1  -5   6  292.77   13.70
  -1   5   6  302.97   12.40
  -1   5   6  302.97   12.60
   1  -5   6  292.57   12.50
  -1   5   6  302.57   12.70
   1  -5   6  311.47   12.50
  -1   5   6  291.37   12.50
  -1   5  -6  299.77   19.90
  -1   5  -6  302.97   12.60
   0  -5   6   22.70    3.70
   0   5   6   24.80    4.80
   0   5   6   20.20    3.50
   0   5   6   23.20    3.50
   0  -5   6   19.30    4.70
   0  -5   6   25.40    3.10
   0   5   6   26.20    5.10
   0  -5   6   22.70    2.90
   0   5   6   29.00    4.60
   0   5  -6   22.90    3.40
   0   5  -6   26.20    7.90
   1   5   6  299.57   12.80
   1   5   6  306.67   15.70
  -1  -5   6  307.67   14.00
  -1  -5   6  294.27   12.50
  -1  -5   6  292.07   12.30
  -1  -5   6  305.27   12.50
   1   5   6  301.97   12.50
   1   5  -6  294.97   12.80
   1   5  -6  302.77   14.60
   1   5  -6  317.97   20.40
   2   5   6  301.67   16.40
  -2  -5   6  295.07   12.80
  -2  -5   6  319.07   12.90
  -2  -5   6  322.07   12.90
   2   5   6  301.67   12.70
  -2  -5   6  307.87   12.60
  -2  -5   6  294.87   14.50
  -2  -5   6  313.37   12.60
   2   5  -6  306.17   13.30
  -2  -5  -6  325.37   12.90
   2   5  -6  323.67   15.90
   2   5  -6  309.67   21.10
  -3  -5   6  128.09    9.40
  -3  -5   6  142.09    6.60
  -3  -5   6  140.59    6.50
  -3  -5   6  148.89    6.70
  -3  -5   6  149.29    6.60
  -3  -5   6  136.29    6.70
   3   5   6  140.59    6.70
   3   5   6  140.69   12.50
   3   5  -6  134.49   11.70
  -3  -5  -6  145.89    6.80
  -4  -5   6  222.68   10.40
  -4  -5   6  242.88   10.70
  -4  -5   6  233.88   10.30
  -4  -5   6  244.88   10.20
  -4  -5  -6  265.97   10.50
  -4  -5  -6  254.27   11.10
  -4  -5  -6  240.98   10.90
  -4  -5  -6  262.17   10.70
  -5  -5   6  247.48   10.60
  -5  -5   6  248.88   10.40
  -5  -5   6  241.78   10.30
  -5  -5   6  264.67   10.90
  -5  -5  -6  239.68   10.60
  -5  -5  -6  237.78   10.40
  -5  -5  -6  258.27   10.40
   6   5   6   35.70    2.70
  -6  -5   6   37.50    2.70
  -6  -5   6   35.50    2.90
  -6  -5   6   31.60    3.00
  -6  -5   6   36.90    2.70
  -6  -5  -6   39.90    2.90
  -6  -5  -6   36.10    2.80
  -6  -5  -6   38.40    3.00
  -7  -5   6   28.10    2.30
  -7  -5   6   28.40    2.60
  -7  -5   6   28.60    2.00
   7   5   6   27.00    2.00
  -7  -5   6   25.60    2.00
  -7  -5  -6   27.90    2.30
  -7  -5  -6   26.70    2.20
  -8  -5   6   43.10    2.90
  -8  -5   6   43.90    2.30
   8   5   6   41.30    2.20
  -8  -5   6   40.50    2.40
  -8  -5   6   45.10    2.30
  -8  -5  -6   41.30    2.30
  -8  -5  -6   39.30    2.40
  -7   5   7   53.59    3.20
  -7   5  -7   59.69    3.10
  -7   5  -7   62.69    3.10
  -7   5  -7   55.79    3.10
  -6   5   7  183.88    7.80
  -6   5   7  182.78    8.20
   6  -5   7  192.48    7.80
  -6   5   7  199.68    8.10
  -6   5  -7  178.58    8.00
  -6   5  -7  168.88    8.10
  -6   5  -7  184.38    8.00
  -6   5  -7  183.98    7.90
  -5   5   7   33.20    3.00
  -5   5   7   29.00    2.70
  -5   5   7   32.40    3.50
   5  -5   7   32.90    3.00
   5  -5   7   27.60    3.40
  -5   5  -7   27.20    2.90
  -5   5  -7   24.40    3.10
  -5   5  -7   26.40    2.90
  -5   5  -7   26.50    3.20
  -4   5   7   73.49    4.70
   4  -5   7   68.99    4.20
   4  -5   7   68.99    4.60
  -4   5   7   68.99    4.20
  -4   5   7   72.69    4.40
  -4   5  -7   72.49    4.50
  -4   5  -7   67.49    4.80
  -4   5  -7   70.49    4.60
  -4   5  -7   74.99    4.60
  -3   5   7   22.00    2.80
  -3   5   7   22.10    3.20
  -3   5   7   24.70    2.80
   3  -5   7   23.30    3.00
  -3   5  -7   24.20    3.00
  -3   5  -7   26.80    3.30
  -2   5   7  652.23   25.50
   2  -5   7  662.03   25.40
   2  -5   7  685.13   25.80
   2  -5   7  611.14   28.00
  -2   5   7  647.44   25.80
  -2   5   7  661.73   25.90
  -2   5   7  675.13   25.60
  -2   5  -7  682.93   26.00
  -2   5  -7  691.43   25.80
  -2   5  -7  617.94   25.80
  -1   5   7   96.39   10.00
  -1   5   7  100.89    5.40
  -1   5   7   95.19    5.20
   1  -5   7   93.99    5.10
   1  -5   7   92.69    5.20
   1  -5   7   95.09    7.50
  -1   5   7   96.99    5.50
  -1   5   7  104.09    5.60
  -1   5  -7   92.09   15.50
  -1   5  -7  100.99    5.30
   0  -5   7   20.70    3.10
   0  -5   7   18.10    4.70
   0  -5   7   24.10    2.90
   0   5   7   30.20    3.30
   0  -5   7   22.90    2.80
   0   5   7   29.50    7.00
   0   5   7   21.40    2.90
   0   5   7   19.90    3.60
   0   5   7   24.80    3.70
   0   5  -7   24.30    3.20
   0   5  -7   23.70   10.70
  -1  -5   7   97.99    8.30
   1   5   7  103.29    5.70
  -1  -5   7  105.39    5.20
  -1  -5   7  104.49    5.30
   1   5   7   96.19    9.60
   1   5   7  105.19    5.30
  -1  -5   7  106.69    5.50
   1   5   7   91.79    6.50
  -1  -5  -7   97.59    5.70
   1   5  -7  102.29    5.70
   1   5  -7   99.59   13.70
  -2  -5   7  653.93   25.90
  -2  -5   7  661.83   26.10
  -2  -5   7  675.13   25.90
   2   5   7  668.83   26.00
  -2  -5   7  675.03   25.80
  -2  -5   7  687.43   26.30
   2   5  -7  670.43   26.30
  -2  -5  -7  677.83   26.20
  -3  -5   7   25.40    2.60
  -3  -5   7   25.10    2.90
  -3  -5   7   28.70    2.80
   3   5   7   22.80    4.00
  -3  -5   7   28.40    2.60
  -3  -5   7   24.30    3.70
   3   5   7   26.10    2.90
  -3  -5  -7   24.20    3.30
  -3  -5  -7   22.90    2.80
  -4  -5   7   74.29    4.30
  -4  -5   7   73.79    4.50
   4   5   7   69.09    4.10
   4   5   7   77.29    5.00
  -4  -5   7   67.99    4.10
  -4  -5   7   71.29    4.00
  -4  -5  -7   76.69    4.90
  -4  -5  -7   69.99    4.40
   5   5   7   25.50    2.50
  -5  -5   7   24.60    2.80
   5   5   7   23.50    3.40
  -5  -5   7   24.20    2.40
  -5  -5   7   28.10    2.80
  -5  -5   7   30.00    2.60
  -5  -5  -7   35.30    3.70
  -5  -5  -7   33.40    3.90
  -5  -5  -7   35.20    2.90
   6   5   7  177.88    7.70
  -6  -5   7  172.68    8.10
   6   5   7  171.28    8.00
  -6  -5   7  180.88    7.70
  -6  -5   7  184.48    7.80
  -6  -5   7  176.98    7.60
  -6  -5  -7  175.58    7.90
  -6  -5  -7  197.78    7.80
  -7  -5   7   60.39    3.60
  -7  -5   7   61.09    3.20
  -7  -5   7   60.49    3.00
   7   5   7   62.89    3.00
   7   5   7   57.79    3.70
  -7  -5   7   61.79    3.00
  -7  -5  -7   50.89    3.40
  -7  -5  -7   56.39    3.10
  -7   5  -8   57.69    3.00
  -7   5  -8   56.49    3.00
  -7   5  -8   61.19    3.00
   6  -5   8   24.50    2.40
  -6   5   8   22.90    2.00
  -6   5   8   24.70    2.40
  -6   5  -8   23.30    2.40
  -6   5  -8   22.60    2.20
  -6   5  -8   24.30    2.30
  -5   5   8    4.60    1.70
  -5   5   8    2.70    1.20
   5  -5   8    2.70    1.70
  -5   5   8    2.20    1.30
  -5   5  -8    5.50    2.70
  -5   5  -8    8.20    2.00
  -5   5  -8    3.30    1.80
  -4   5   8   87.49    4.80
   4  -5   8   83.59    4.90
  -4   5   8   84.79    4.60
  -4   5   8   86.29    4.90
  -4   5   8   84.39    4.80
   4  -5   8   85.99    4.50
  -4   5  -8   82.19    5.10
  -4   5  -8   82.49    4.80
  -4   5  -8   85.09    5.00
   3  -5   8    3.70    1.50
  -3   5   8    4.90    1.70
  -3   5   8    4.00    1.40
  -3   5   8    5.20    1.90
  -3   5   8    3.60    1.60
   3  -5   8    5.10    1.80
  -3   5  -8    2.80    1.80
  -3   5  -8    3.10    1.60
  -3   5  -8    2.90    3.40
  -2   5   8  125.99    6.00
   2  -5   8  121.29    5.80
  -2   5   8  122.69    6.30
  -2   5   8  125.79    6.40
  -2   5   8  117.69    6.00
   2  -5   8  131.09    6.30
  -2   5  -8  117.29    6.20
  -2   5  -8  121.99    6.60
  -1   5   8  196.98    8.90
   1  -5   8  194.48    9.10
   1  -5   8  211.58    8.90
   1  -5   8  188.38    8.50
  -1   5   8  178.98    9.40
  -1   5  -8  193.98    8.80
   0  -5   8   87.89    4.90
   0  -5   8   76.79    5.50
   0   5   8   79.49    4.90
   0  -5   8   85.49    4.50
   0   5   8   91.19    5.20
   0   5   8   84.19    5.10
   0   5  -8   85.89    5.00
   0  -5  -8   78.59    5.40
  -1  -5   8  204.38    8.90
  -1  -5   8  188.58    9.60
   1   5   8  193.88    9.20
   1   5   8  204.38    8.70
  -1  -5  -8  203.78    9.00
   1   5  -8  170.48   10.50
   2   5   8  119.39    5.80
  -2  -5   8  111.59    5.70
  -2  -5   8  118.49    6.00
  -2  -5   8  123.09    6.00
  -2  -5   8  113.99    5.60
  -2  -5   8  111.59    6.00
  -2  -5  -8  127.19    6.20
   2   5  -8  122.19    6.30
  -3  -5   8    3.70    1.40
  -3  -5   8    1.60    1.50
  -3  -5   8    2.40    1.30
   3   5   8    3.10    1.40
  -3  -5   8    1.60    1.60
  -3  -5   8    2.20    1.40
  -3  -5  -8    2.70    1.50
   3   5  -8    3.20    2.50
  -3  -5  -8    5.30    1.80
  -4  -5   8   66.29    4.90
  -4  -5   8   81.99    4.30
   4   5   8   85.49    4.50
   4   5   8   79.09    5.10
  -4  -5   8   86.19    4.40
  -4  -5   8   86.29    4.60
  -4  -5  -8   88.09    4.70
  -4  -5  -8   88.29    4.90
  -5  -5   8    6.60    1.60
  -5  -5   8    7.90    2.30
   5   5   8    8.50    2.00
  -5  -5   8    8.30    2.00
  -5  -5   8    9.00    1.80
   5   5   8    9.10    2.90
   6   5   8   23.50    1.90
   6   5   8   23.30    3.10
  -6  -5   8   22.60    2.40
  -6  -5   8   21.80    2.50
  -6  -5   8   21.20    1.90
  -6  -5   8   23.70    1.90
  -6  -5  -8   22.70    2.00
  -7  -5   8   60.89    3.20
   7   5   8   54.59    3.30
  -7  -5   8   58.39    2.80
  -7  -5   8   57.29    3.40
   7   5   8   61.09    3.00
  -7  -5   8   60.99    2.80
  -7  -5  -8   56.09    2.90
  -6   5   9   43.90    2.50
   6  -5   9   47.20    2.90
  -6   5   9   45.70    2.80
  -6   5  -9   46.10    2.70
   5  -5   9   77.09    3.90
  -5   5   9   79.69    4.00
   5  -5   9   80.89    4.60
  -5   5   9   82.29    4.50
  -5   5   9   78.49    4.20
  -5   5  -9   74.79    4.20
  -5   5  -9   76.49    4.20
  -4   5   9   54.79    3.70
   4  -5   9   46.10    3.10
   4  -5   9   44.90    3.60
  -4   5   9   48.60    3.30
  -4   5   9   49.70    3.20
  -4   5  -9   43.40    3.40
  -4   5  -9   44.60    3.50
  -3   5   9   60.09    3.80
  -3   5   9   66.79    4.10
   3  -5   9   63.79    3.70
  -3   5   9   59.59    4.10
  -3   5   9   62.09    4.00
   3  -5   9   57.99    4.10
  -3   5  -9   70.19    4.30
  -3   5  -9   67.29    4.10
   2  -5   9  179.08    7.80
  -2   5   9  175.38    7.90
  -2   5   9  173.18    7.90
  -2   5   9  171.08    8.20
   2  -5   9  174.28    8.10
  -2   5   9  177.58    8.20
   2  -5   9  177.88    8.20
  -2   5  -9  189.08    8.50
  -2   5  -9  190.18    8.30
  -1   5   9   94.49    4.90
  -1   5   9   93.09    5.00
   1  -5   9   88.19    4.80
   1  -5   9   97.29    5.30
   1  -5   9   89.49    5.00
  -1   5   9   89.29    5.20
  -1   5   9   94.79    5.20
  -1   5  -9   85.99    5.00
   0   5   9  399.46   16.60
   0   5   9  419.46   16.80
   0  -5   9  421.76   16.80
   0  -5   9  431.26   17.00
   0   5   9  416.06   16.60
   0  -5   9  415.66   16.50
   0   5  -9  416.96   16.90
   0  -5  -9  406.26   16.90
  -1  -5   9   88.79    5.10
   1   5   9   93.79    4.90
  -1  -5   9   90.59    4.70
  -1  -5   9   94.59    5.20
   1   5   9   96.99    5.60
   1   5  -9   90.89    5.20
  -1  -5  -9   88.89    5.30
  -2  -5   9  198.68    8.50
  -2  -5   9  186.68    8.10
  -2  -5   9  195.28    8.40
   2   5   9  185.98    8.30
  -2  -5   9  192.88    8.60
   2   5  -9  179.08    8.50
  -2  -5  -9  177.38    8.50
   3   5   9   69.79    3.80
  -3  -5   9   64.29    4.00
  -3  -5   9   68.69    3.70
  -3  -5   9   57.09    4.00
  -3  -5   9   75.19    4.00
  -3  -5  -9   58.99    4.00
   3   5  -9   62.19    4.60
  -3  -5  -9   61.79    4.10
  -4  -5   9   44.10    2.90
   4   5   9   42.10    2.80
  -4  -5   9   37.40    3.10
  -4  -5   9   41.30    2.80
  -4  -5   9   39.30    3.10
   4   5   9   35.00    3.40
  -4  -5  -9   46.10    3.10
  -4  -5  -9   42.90    3.30
  -5  -5   9   75.09    3.70
  -5  -5   9   71.99    4.20
   5   5   9   75.49    3.80
  -5  -5   9   76.39    4.10
  -5  -5   9   73.49    3.80
   5   5   9   75.89    3.90
  -5  -5  -9   77.89    4.20
  -5  -5  -9   77.69    4.00
  -6  -5   9   44.20    3.00
  -6  -5   9   45.90    2.40
  -6  -5   9   45.20    2.50
   6   5   9   46.30    2.80
  -6  -5   9   42.70    3.20
   6   5   9   43.30    2.50
  -6  -5  -9   45.90    2.60
  -6   5  10   10.20    1.80
  -6   5  10   13.40    1.30
  -6   5 -10   12.80    1.40
   5  -5  10   -0.20    1.70
  -5   5  10    0.90    0.80
   5  -5  10    0.80    1.00
   5  -5  10    0.20    0.90
  -5   5  10    0.40    0.90
  -5   5 -10    0.30    0.90
  -5   5 -10    1.70    1.40
   4  -5  10   23.90    2.30
   4  -5  10   25.30    2.80
  -4   5  10   21.00    2.40
   4  -5  10   26.90    2.20
  -4   5  10   26.60    2.20
  -4   5  10   21.70    2.20
  -4   5 -10   26.90    2.50
  -4   5 -10   24.00    2.30
   3  -5  10   85.39    4.40
   3  -5  10   84.99    4.10
   3  -5  10   76.59    4.60
  -3   5  10   81.19    4.50
  -3   5  10   77.79    4.20
  -3   5 -10   82.69    4.70
  -3   5 -10   81.69    4.50
   2  -5  10   20.80    2.40
   2  -5  10   23.40    2.90
  -2   5  10   22.80    2.60
   2  -5  10   23.30    2.70
  -2   5  10   21.10    2.60
  -2   5  10   23.00    2.40
  -2   5 -10   15.90    3.50
  -2   5 -10   17.80    2.70
   1  -5  10  235.78    9.80
  -1   5  10  241.98   10.10
   1  -5  10  222.38   10.20
  -1   5  10  245.38   10.00
   1  -5  10  242.68   10.10
  -1   5  10  236.98    9.90
  -1   5 -10  223.28    9.90
  -1   5 -10  231.58   10.20
   0   5  10  355.86   14.70
   0  -5  10  374.06   14.60
   0  -5  10  368.86   14.90
   0   5  10  358.06   14.70
   0   5  10  368.06   14.90
   0   5 -10  364.56   15.00
  -1  -5  10  230.28    9.50
   1   5  10  226.98    9.90
  -1  -5  10  209.28    9.90
  -1  -5  10  218.58    9.70
   1   5  10  222.58    9.60
  -1  -5 -10  235.18   10.00
   1   5 -10  240.08    9.90
   2   5  10   13.40    2.10
  -2  -5  10   20.60    2.50
  -2  -5  10   19.50    2.90
  -2  -5  10   15.50    2.40
  -2  -5  10   16.80    2.10
  -2  -5 -10   22.20    2.90
  -2  -5 -10   20.40    2.60
   2   5 -10   25.60    2.90
   3   5  10   77.49    4.10
  -3  -5  10   82.09    4.10
  -3  -5  10   69.39    4.40
  -3  -5 -10   85.09    4.90
   3   5 -10   77.59    4.80
  -3  -5 -10   85.99    4.50
  -4  -5  10   27.50    2.10
  -4  -5  10   25.00    2.50
  -4  -5  10   25.90    2.60
  -4  -5  10   29.20    2.30
   4   5  10   25.50    2.10
  -4  -5 -10   23.80    2.40
  -4  -5 -10   26.10    2.40
   5   5  10    0.70    0.80
  -5  -5  10    2.10    0.90
  -5  -5  10    1.30    0.80
  -5  -5  10    1.00    1.10
  -5  -5 -10    0.80    0.90
  -5  -5 -10   -0.30    1.20
  -6  -5  10   13.60    2.00
  -6  -5  10   13.10    1.30
  -6  -5  10   14.20    1.40
   6   5  10   13.60    1.30
  -6  -5 -10   14.40    1.50
   6   5 -10   13.00    1.50
   5  -5  11   33.90    2.00
  -5   5  11   27.10    1.90
   5  -5  11   29.30    2.10
  -5   5  11   33.50    1.90
  -5   5 -11   28.50    2.00
   4  -5  11   10.50    2.30
  -4   5  11   10.00    1.40
   4  -5  11    7.60    1.50
  -4   5  11    5.70    1.30
   4  -5  11    6.00    1.50
  -4   5  11    6.30    1.50
  -4   5 -11    8.20    1.60
  -4   5 -11    8.10    1.70
  -3   5  11   14.50    1.90
   3  -5  11   11.80    1.90
  -3   5  11   14.70    2.00
  -3   5  11   15.00    1.80
   3  -5  11   15.40    2.40
   3  -5  11   14.50    1.80
  -3   5 -11   16.80    2.30
  -3   5 -11   15.10    1.90
  -2   5  11   87.29    4.40
  -2   5  11   86.29    5.20
   2  -5  11   87.89    4.80
  -2   5  11   88.09    4.30
   2  -5  11   93.49    4.50
   2  -5  11   87.39    4.20
  -2   5 -11   76.99    4.90
  -2   5 -11   82.39    5.20
  -1   5  11   71.59    4.60
  -1   5  11   90.29    4.60
   1  -5  11   84.39    4.70
   1  -5  11   90.79    4.30
   1  -5  11   67.79    4.60
  -1   5  11   86.89    4.40
  -1   5 -11   95.39    4.60
   0  -5  11  189.98    9.00
   0  -5  11  204.08    8.60
   0   5  11  212.48    8.80
   0   5  11  211.78    8.90
   0   5 -11  206.08    8.90
  -1  -5  11   83.39    4.60
   1   5  11  106.79    4.70
  -1  -5  11   83.89    4.80
  -1  -5  11   95.49    4.40
  -1  -5 -11   86.89    4.80
   1   5 -11   84.49    4.70
  -2  -5  11   79.69    4.50
  -2  -5  11   84.09    4.40
  -2  -5  11   81.89    4.40
  -2  -5  11   83.29    4.50
   2   5  11   68.29    5.00
   2   5 -11   87.99    4.40
  -2  -5 -11   81.69    4.80
  -3  -5  11   14.40    1.70
  -3  -5  11   16.10    2.20
  -3  -5  11   14.60    2.20
   3   5  11   11.90    1.70
  -3  -5  11   17.50    2.50
   3   5 -11   15.50    2.80
  -3  -5 -11   13.00    2.30
  -3  -5 -11   19.20    2.10
  -4  -5  11    7.50    1.90
  -4  -5  11    7.90    1.40
  -4  -5  11    9.40    1.80
   4   5  11    7.60    1.40
  -4  -5 -11    5.60    1.60
  -4  -5 -11    4.30    1.30
   5   5  11   28.20    2.30
  -5  -5  11   32.30    2.50
  -5  -5  11   30.70    1.80
  -5  -5  11   32.70    2.00
  -5  -5 -11   29.20    2.20
  -5  -5 -11   29.10    2.10
  -4   5  12    7.60    1.40
  -4   5  12   11.00    2.20
   4  -5  12   11.50    1.40
  -4   5 -12   12.80    1.70
  -4   5 -12    9.50    1.90
  -3   5  12   14.50    1.70
  -3   5  12   15.60    1.60
   3  -5  12   11.60    1.90
  -3   5  12   15.30    1.50
   3  -5  12   14.00    2.30
   3  -5  12   14.00    1.50
  -3   5 -12   16.00    1.70
  -3   5 -12   20.70    2.70
  -2   5  12    2.90    1.00
   2  -5  12    3.20    0.90
  -2   5  12    3.50    1.00
   2  -5  12    4.70    1.40
  -2   5  12    4.00    1.10
   2  -5  12    3.10    1.30
   2  -5 -12    0.90    1.10
  -2   5 -12    1.30    1.00
  -1   5  12   35.60    2.50
  -1   5  12   34.30    2.40
   1  -5  12   33.20    2.80
  -1   5  12   34.80    2.60
   1  -5  12   35.70    2.30
   1  -5  12   33.40    2.70
  -1   5 -12   43.90    2.60
   1  -5 -12   38.90    2.70
   0   5  12    0.70    0.90
   0  -5  12    0.60    1.50
   0  -5  12    1.60    1.20
   0  -5  12    1.30    1.00
   0   5 -12    0.20    1.10
   0   5 -12    1.70    1.50
   0  -5 -12    1.20    1.00
   1   5  12   41.00    2.50
  -1  -5  12   38.10    2.40
  -1  -5  12   39.00    3.10
  -1  -5  12   39.20    2.90
  -1  -5 -12   36.70    2.60
   1   5 -12   37.10    2.70
  -2  -5  12    2.00    0.90
  -2  -5  12    1.10    1.10
   2   5  12    2.10    0.90
  -2  -5 -12    1.40    0.90
   2   5 -12    2.70    1.30
   3   5  12   16.40    1.50
  -3  -5  12   15.50    2.00
  -3  -5  12   17.70    1.50
  -3  -5 -12   14.80    1.60
  -4  -5  12   12.70    1.90
   4   5  12    8.60    1.40
  -4  -5 -12   11.20    1.50
  -2   5  13    7.00    1.30
   2  -5  13    8.90    2.10
   2  -5  13    7.40    1.20
  -2   5  13    4.80    1.20
  -2   5 -13    6.20    1.20
   2  -5 -13    5.50    1.80
   1  -5  13   36.70    2.00
   1  -5  13   34.90    2.60
  -1   5  13   36.00    2.10
   1  -5 -13   35.30    2.30
  -1   5 -13   33.00    2.20
   0  -5  13   11.80    1.90
   0  -5  13   11.90    1.30
   0   5  13   13.20    1.40
   0  -5 -13   13.50    1.60
   0   5 -13   14.30    1.50
  -1  -5  13   34.50    2.50
  -1  -5  13   33.20    2.00
   1   5  13   31.40    2.00
   1   5 -13   34.70    2.20
  -1  -5 -13   34.60    2.20
   1   5 -13   36.10    2.40
  -2  -5  13    6.40    1.80
   2   5  13    4.40    1.10
  -2  -5  13    5.80    1.10
   2   5 -13    6.00    1.30
  -2  -5 -13    7.10    1.20
   2   5 -13    7.30    1.80
  -8   6   0   10.10    1.90
  -8   6   0    9.40    1.70
  -8   6   0    8.40    1.60
  -7   6   0   73.29    5.10
  -7   6   0   88.59    5.30
  -7   6   0   85.89    4.80
  -6   6   0   93.39    5.20
  -6   6   0   91.59    5.20
  -6   6   0   90.69    4.90
  -6   6   0   88.09    5.00
  -5   6   0   59.59    4.10
  -5   6   0   54.79    3.80
  -5   6   0   59.19    4.30
  -5   6   0   49.90    3.90
  -4   6   0  244.58   10.30
  -4   6   0  246.48   10.50
  -4   6   0  237.48   10.40
  -4   6   0  236.18   10.40
  -4   6   0  228.78   19.40
  -4   6   0  231.48   10.20
  -3   6   0   81.79    5.00
  -3   6   0   86.69   10.30
  -3   6   0   90.49    5.10
  -3   6   0   87.49    5.00
  -3   6   0   82.89    5.20
  -2   6   0 1574.74   66.19
  -1   6   0   68.99    4.50
  -1   6   0   71.89    8.00
   0   6   0  755.62   35.30
   0   6   0  801.42   31.00
   1   6   0   69.69    7.50
   1   6   0   67.99    4.90
   1   6   0   66.19    5.10
   1   6   0   75.19    4.10
   2   6   0 1616.34   64.99
   2   6   0 1709.33   63.09
   2   6   0 1681.13   68.89
   2   6   0 1669.33   65.39
   3   6   0   85.29    7.30
   3   6   0   86.89    5.90
  -3  -6   0  106.49    5.60
  -3  -6   0   82.19    4.70
   3   6   0   81.69    9.50
   3   6   0   96.99   13.90
  -4  -6   0  228.78   10.10
  -4  -6   0  239.18    9.90
  -4  -6   0  236.08   10.00
   4   6   0  219.18   13.90
  -4  -6   0  244.18   10.20
  -4  -6   0  231.58    9.90
   4   6   0  228.38   12.20
  -5  -6   0   56.49    4.00
  -5  -6   0   54.59    3.70
  -5  -6   0   58.39    3.70
  -5  -6   0   57.59    4.10
  -5  -6   0   54.49    3.80
  -6  -6   0  100.49    5.40
  -6  -6   0   90.19    4.80
  -6  -6   0   91.39    5.20
  -6  -6   0   90.19    4.90
  -6  -6   0   97.79    5.20
  -7  -6   0   88.39    4.40
  -7  -6   0   83.09    4.90
  -7  -6   0   88.59    4.40
  -7  -6   0   86.59    4.70
  -8  -6   0   10.10    1.70
  -8  -6   0   10.80    1.40
  -8  -6   0    9.50    2.10
  -8  -6   0    9.60    1.40
  -8   6   1    9.50    2.20
  -8   6   1   10.50    1.80
  -8   6   1    6.00    2.40
  -8   6  -1   10.00    1.80
  -8   6  -1   10.90    1.60
  -8   6  -1    9.90    1.60
  -7   6   1   41.30    3.50
  -7   6   1   37.20    3.90
  -7   6   1   41.60    3.20
  -7   6   1   44.30    3.10
  -7   6  -1   40.70    3.70
  -7   6  -1   40.00    3.30
  -7   6  -1   41.80    3.60
  -6   6   1  488.25   19.40
  -6   6   1  490.75   19.60
  -6   6   1  478.65   19.50
  -6   6   1  479.75   19.70
  -6   6  -1  475.95   19.50
  -6   6  -1  500.35   19.40
  -6   6  -1  511.35   19.70
  -6   6  -1  482.35   19.70
  -6   6  -1  508.75   19.60
  -5   6   1  125.39    6.90
  -5   6   1  137.39    6.50
  -5   6   1  134.89    6.40
  -5   6   1  132.49    6.60
  -5   6   1  135.39    6.60
  -5   6  -1  115.69    6.40
  -5   6  -1  124.89    6.20
  -5   6  -1  120.49    6.90
  -5   6  -1  127.49    6.50
  -5   6  -1  116.99    6.30
  -4   6   1  438.46   18.10
  -4   6   1  466.55   18.30
  -4   6   1  405.76   27.50
  -4   6   1  418.86   17.90
  -4   6   1  417.46   18.00
  -4   6   1  449.86   18.00
  -4   6  -1  469.45   28.40
  -4   6  -1  452.65   18.50
  -4   6  -1  481.05   18.20
  -4   6  -1  483.45   18.00
  -4   6  -1  458.65   18.10
  -4   6  -1  468.45   18.30
  -3   6   1  583.84   22.70
  -3   6   1  572.54   30.50
  -3   6   1  588.14   22.80
  -3   6   1  579.24   22.80
  -3   6   1  576.14   22.90
  -3   6   1  551.14   22.70
  -3   6  -1  592.44   22.90
  -3   6  -1  572.84   22.90
  -3   6  -1  609.44   22.80
  -3   6  -1  595.74   22.80
  -3   6  -1  571.64   29.80
  -2   6   1  735.13   28.80
  -2   6  -1  702.23   34.20
  -1   6   1  422.76   23.00
  -1   6   1  416.36   18.40
  -1   6  -1  493.55   23.80
   0   6   1    1.40    1.70
   0   6   1    2.80    3.10
   0   6  -1    2.10    1.80
   0   6  -1    2.30    3.30
   1   6   1  474.35   23.40
   1   6   1  493.55   19.80
   1   6  -1  420.16   19.10
   1   6  -1  433.36   19.10
   1   6  -1  426.16   22.90
   2   6   1  687.53   26.80
   2   6   1  685.73   32.30
   2   6   1  713.63   29.30
   2   6  -1  682.43   29.40
   2   6  -1  680.33   32.40
   2   6  -1  682.93   28.70
  -3  -6   1  584.84   22.70
  -3  -6   1  595.84   22.80
  -3  -6   1  587.94   22.60
   3   6   1  564.64   23.60
   3   6   1  596.74   25.90
   3   6   1  615.14   71.49
   3   6  -1  564.84   29.10
  -3  -6  -1  571.04   22.50
   3   6  -1  569.14   27.80
   3   6  -1  602.94   25.70
  -3  -6  -1  574.84   22.70
  -3  -6  -1  564.74   22.80
  -4  -6   1  460.05   17.90
  -4  -6   1  463.55   17.70
   4   6   1  413.36   19.70
  -4  -6   1  457.75   17.80
   4   6   1  446.66   22.00
  -4  -6   1  453.35   17.60
  -4  -6   1  463.15   17.70
  -4  -6  -1  425.16   17.80
  -4  -6  -1  452.95   17.70
   4   6  -1  440.36   19.90
  -4  -6  -1  434.96   17.90
   4   6  -1  445.26   22.00
  -4  -6  -1  452.75   17.60
  -4  -6  -1  437.46   17.90
  -4  -6  -1  430.46   17.70
  -5  -6   1  119.59    6.10
  -5  -6   1  117.69    6.10
  -5  -6   1  122.99    6.30
  -5  -6   1  123.19    6.50
  -5  -6   1  114.19    6.10
  -5  -6  -1  131.69    6.20
  -5  -6  -1  133.89    6.60
  -5  -6  -1  136.69    6.90
  -5  -6  -1  137.19    6.30
  -5  -6  -1  135.59    6.60
  -5  -6  -1  134.79    6.20
  -6  -6   1  485.05   19.50
  -6  -6   1  500.75   20.10
  -6  -6   1  496.65   19.50
  -6  -6   1  494.75   19.70
  -6  -6   1  521.05   19.40
  -6  -6  -1  500.15   19.80
  -6  -6  -1  493.45   19.70
  -6  -6  -1  491.35   20.10
  -6  -6  -1  493.95   19.50
  -6  -6  -1  471.85   19.50
  -6  -6  -1  498.65   19.40
  -7  -6   1   45.30    3.20
  -7  -6   1   46.70    2.90
  -7  -6   1   43.20    3.40
  -7  -6  -1   39.20    3.30
  -7  -6  -1   44.80    2.90
  -7  -6  -1   42.10    2.90
  -8  -6   1   10.00    1.40
  -8  -6   1   10.00    1.30
  -8  -6   1    9.40    1.60
  -8  -6   1   11.40    2.10
  -8  -6   1   12.20    1.70
  -8  -6  -1    9.40    1.50
  -8  -6  -1    9.90    1.40
  -8  -6  -1   12.70    1.70
  -8  -6  -1    6.70    2.20
  -8   6   2    5.70    1.60
  -8   6   2    7.30    2.00
  -8   6  -2    5.50    1.30
  -8   6  -2    6.20    1.50
  -8   6  -2    6.00    1.40
  -7   6   2   37.20    3.20
  -7   6   2   35.70    3.20
  -7   6   2   38.80    3.00
  -7   6   2   36.60    2.90
  -7   6  -2   33.00    3.40
  -7   6  -2   40.30    3.20
  -7   6  -2   33.60    2.90
  -6   6   2   25.50    3.00
  -6   6   2   28.80    3.40
  -6   6   2   26.70    3.00
  -6   6   2   26.50    3.10
  -6   6  -2   30.40    3.30
  -6   6  -2   23.90    3.30
  -6   6  -2   23.30    2.70
  -6   6  -2   25.20    2.90
  -6   6  -2   21.20    2.70
  -5   6   2   34.20    3.40
  -5   6   2   40.20    3.60
  -5   6   2   36.90    3.50
  -5   6   2   36.10    3.60
  -5   6   2   35.40    3.70
  -5   6  -2   39.30    4.10
  -5   6  -2   37.90    3.60
  -5   6  -2   38.40    3.50
  -5   6  -2   38.40    3.20
  -5   6  -2   36.00    3.30
  -4   6   2  105.09    5.80
  -4   6   2  107.09    5.40
  -4   6   2   99.79   16.00
  -4   6   2   96.09    5.30
  -4   6   2  103.19    5.50
  -4   6   2  101.09    5.60
  -4   6  -2   91.89    5.30
  -4   6  -2   91.99    5.40
  -4   6  -2   89.29    5.70
  -4   6  -2   86.09    5.10
  -4   6  -2   92.49    5.40
  -3   6   2  375.06   15.30
  -3   6   2  370.36   15.20
  -3   6   2  368.56   15.50
  -3   6   2  388.96   23.50
  -3   6   2  374.16   15.40
  -3   6   2  395.96   15.90
  -3   6  -2  385.06   15.20
  -3   6  -2  377.66   15.40
  -3   6  -2  352.16   15.60
  -3   6  -2  375.56   15.40
  -3   6  -2  365.66   22.00
  -3   6  -2  385.46   15.40
  -2   6   2  279.97   13.00
  -2   6   2  288.17   18.30
   1  -6   2  827.92   30.60
  -1   6   2  828.32   37.30
  -1   6   2  802.02   32.00
  -1   6  -2  737.43   36.40
   0  -6   2  102.09    5.00
   0   6   2   98.49    9.00
   0   6   2  102.69    6.40
   0   6  -2  100.29    9.30
   0   6  -2  100.29    5.80
  -1  -6   2  819.62   31.20
   1   6   2  791.92   36.50
   1   6   2  794.22   32.90
   1   6  -2  813.32   32.50
   1   6  -2  815.82   37.20
  -2  -6   2  227.58   11.10
   2   6   2  263.97   13.50
   2   6   2  255.27   16.00
   2   6  -2  299.17   13.40
   2   6  -2  288.17   15.00
   3   6   2  400.66   18.60
  -3  -6   2  389.16   14.90
   3   6   2  361.86   16.00
   3   6   2  370.76   21.00
  -3  -6   2  371.16   14.90
  -3  -6   2  379.66   15.00
  -3  -6   2  363.86   14.90
   3   6  -2  356.26   17.90
  -3  -6  -2  343.17   14.80
  -3  -6  -2  369.06   15.10
  -3  -6  -2  368.76   14.80
   3   6  -2  355.26   21.60
  -4  -6   2   82.29    5.10
  -4  -6   2   87.59    4.90
  -4  -6   2   91.79    5.00
  -4  -6   2   94.19    5.30
  -4  -6   2   95.49    5.20
   4   6   2   90.99    9.70
  -4  -6  -2   93.09    6.10
  -4  -6  -2  102.29    5.70
  -4  -6  -2  102.89    5.60
  -4  -6  -2   94.39    4.80
   4   6  -2  102.59   15.30
   4   6  -2   92.89    9.50
  -4  -6  -2   97.29    5.00
   4   6  -2   91.69    5.70
  -4  -6  -2   97.09    5.80
  -5  -6   2   39.80    3.40
  -5  -6   2   41.20    3.30
  -5  -6   2   37.10    3.30
  -5  -6   2   41.10    3.10
  -5  -6   2   39.50    3.10
  -5  -6  -2   38.70    3.60
  -5  -6  -2   33.80    3.00
  -5  -6  -2   34.30    3.70
  -5  -6  -2   36.50    3.80
  -5  -6  -2   34.90    3.00
  -5  -6  -2   37.10    3.80
  -6  -6   2   24.70    2.60
  -6  -6   2   24.50    2.70
  -6  -6   2   19.40    2.60
  -6  -6   2   21.00    2.40
  -6  -6  -2   21.70    2.50
  -6  -6  -2   23.20    2.70
  -6  -6  -2   23.90    2.50
  -6  -6  -2   25.30    4.20
  -6  -6  -2   32.70    3.20
  -6  -6  -2   25.50    3.10
  -7  -6   2   31.00    2.70
  -7  -6   2   36.00    2.70
  -7  -6   2   29.70    3.10
  -7  -6  -2   40.40    3.20
  -7  -6  -2   39.60    3.00
  -7  -6  -2   36.30    2.50
  -7  -6  -2   36.30    3.10
  -8  -6   2    6.50    1.20
  -8  -6   2    6.60    2.00
  -8  -6   2    8.00    1.50
  -8  -6   2    2.90    0.90
  -8  -6   2    4.80    1.10
  -8  -6  -2    6.30    1.40
  -8  -6  -2    5.40    1.30
  -8  -6  -2    5.20    1.20
  -8   6  -3  106.39    4.70
  -8   6  -3  100.79    4.50
  -8   6  -3  101.29    4.60
  -7   6   3   18.60    2.60
  -7   6   3   17.10    2.60
  -7   6   3   12.30    2.40
  -7   6  -3   19.20    2.10
  -7   6  -3   17.80    2.00
  -7   6  -3   21.00    2.40
  -7   6  -3   17.90    2.00
  -6   6   3  162.48    7.80
  -6   6   3  162.98    7.60
  -6   6   3  168.48    7.80
  -6   6   3  160.58    7.50
  -6   6  -3  172.78    7.80
  -6   6  -3  157.78    7.70
  -6   6  -3  172.38    7.70
  -6   6  -3  170.88    7.50
  -6   6  -3  159.28    7.60
  -5   6   3  145.39    7.20
  -5   6   3  137.59    6.90
  -5   6   3  143.69    7.20
  -5   6   3  150.48    7.30
  -5   6  -3  150.08    7.20
  -5   6  -3  152.28    7.20
  -5   6  -3  149.19    7.10
  -5   6  -3  148.99    7.00
  -5   6  -3  153.88    7.30
  -4   6   3 1131.59   42.50
  -4   6   3 1120.79   42.70
  -4   6   3 1103.49   42.60
  -4   6   3 1093.19   42.70
  -4   6  -3 1093.39   42.70
  -4   6  -3 1129.39   42.70
  -4   6  -3 1129.29   42.70
  -4   6  -3 1109.49   42.70
  -4   6  -3 1143.49   42.50
  -3   6   3  366.56   15.00
  -3   6   3  384.86   24.30
  -3   6   3  382.26   15.30
  -3   6   3  381.36   15.30
  -3   6   3  388.06   15.40
  -3   6  -3  367.16   15.40
  -3   6  -3  368.96   15.20
  -3   6  -3  373.06   15.10
  -3   6  -3  355.26   16.30
  -3   6  -3  380.06   15.30
  -3   6  -3  358.06   22.60
  -3   6  -3  374.46   15.40
  -2   6   3  481.95   21.10
  -2   6   3  456.35   19.20
  -2   6   3  482.15   19.30
  -2   6   3  493.65   27.00
  -2   6   3  489.75   19.00
  -2   6   3  468.15   19.20
  -2   6  -3  488.85   19.10
  -2   6  -3  488.45   19.30
  -2   6  -3  500.35   26.10
  -1   6   3  395.76   17.70
  -1   6   3  393.26   22.30
   1  -6   3  394.26   15.90
   0  -6   3 1024.10   39.50
   0  -6   3 1001.20   37.20
   0   6   3  940.31   39.00
   0   6   3  893.71   43.00
   0   6  -3 1001.90   37.90
   1   6   3  406.66   21.70
  -1  -6   3  398.16   16.50
   1   6  -3  402.76   17.70
   1   6  -3  405.56   22.30
  -2  -6   3  502.55   19.80
  -2  -6   3  491.55   19.80
   2   6   3  520.25   22.80
   2   6   3  489.55   25.30
  -2  -6   3  508.25   20.80
   2   6  -3  498.45   22.40
   2   6  -3  520.15   27.20
   3   6   3  383.36   18.60
  -3  -6   3  369.16   14.80
  -3  -6   3  355.76   14.90
  -3  -6   3  345.87   14.70
  -3  -6   3  362.06   15.00
  -3  -6   3  369.96   14.90
   3   6  -3  377.76   18.30
  -3  -6  -3  378.06   15.00
   3   6  -3  378.36   23.40
  -3  -6  -3  352.76   14.70
  -4  -6   3 1106.89   42.40
  -4  -6   3 1107.39   42.30
  -4  -6   3 1111.09   42.40
  -4  -6   3 1167.58   42.70
  -4  -6   3 1170.68   42.80
   4   6  -3 1065.59   53.59
  -4  -6  -3 1135.19   42.50
  -4  -6  -3 1056.29   42.40
  -4  -6  -3 1100.99   42.50
  -4  -6  -3 1139.89   42.70
  -4  -6  -3 1148.79   42.80
  -5  -6   3  157.08    7.00
  -5  -6   3  156.18    7.20
  -5  -6   3  155.48    6.90
  -5  -6   3  161.78    7.20
  -5  -6   3  164.88    7.40
  -5  -6  -3  134.49    7.50
  -5  -6  -3  144.19    7.00
  -5  -6  -3  155.88    7.50
  -5  -6  -3  146.09    7.30
  -5  -6  -3  145.59    7.00
  -6  -6   3  163.88    7.10
  -6  -6   3  175.98    7.30
  -6  -6   3  158.88    7.10
  -6  -6   3  158.08    7.40
  -6  -6   3  153.78    7.60
  -6  -6  -3  149.39    7.50
  -6  -6  -3  164.98    7.50
  -6  -6  -3  152.28    7.20
  -6  -6  -3  166.88    7.10
  -6  -6  -3  155.88    7.40
  -7  -6   3   19.30    1.90
  -7  -6   3   18.40    2.30
  -7  -6   3   20.70    2.00
  -7  -6   3   19.50    2.20
  -7  -6   3   20.80    2.40
  -7  -6  -3   16.60    1.90
  -7  -6  -3   19.10    2.00
  -7  -6  -3   13.60    2.30
  -7  -6  -3   20.50    2.70
  -7  -6  -3   17.70    2.60
  -8  -6   3  101.89    4.50
  -8  -6   3  104.19    4.70
  -8  -6   3  105.89    4.70
  -8  -6   3  108.79    4.50
  -8  -6   3  110.19    5.00
  -8  -6  -3   95.99    4.50
  -8  -6  -3   98.89    4.70
  -8  -6  -3   97.69    4.40
  -8   6  -4   29.00    1.90
  -8   6  -4   26.20    1.80
  -7   6   4   91.99    4.90
  -7   6   4   96.99    5.00
  -7   6  -4  100.99    4.90
  -7   6  -4   99.89    4.80
  -7   6  -4  107.39    4.90
  -6   6   4  121.89    6.30
  -6   6   4  127.89    6.40
  -6   6   4  123.49    6.20
  -6   6   4  119.19    6.00
  -6   6  -4  125.09    6.00
  -6   6  -4  131.09    6.30
  -6   6  -4  133.49    6.30
  -6   6  -4  130.79    6.30
  -6   6  -4  127.29    6.10
  -5   6   4  277.37   12.60
  -5   6   4  292.67   12.60
  -5   6   4  302.17   12.70
  -5   6   4  293.57   12.40
  -5   6  -4  299.37   12.70
  -5   6  -4  301.17   12.60
  -5   6  -4  307.17   12.60
  -5   6  -4  307.17   12.50
  -5   6  -4  307.47   12.70
  -4   6   4   43.20    4.60
  -4   6   4   44.50    4.70
  -4   6   4   46.40    4.10
  -4   6  -4   47.10    4.70
  -3   6   4  332.37   13.60
  -3   6   4  343.27   13.70
  -3   6   4  338.77   13.80
  -3   6   4  326.67   13.40
  -3   6   4  322.97   23.40
  -3   6  -4  325.17   13.80
  -3   6  -4  324.97   13.50
  -3   6  -4  314.37   13.60
  -3   6  -4  322.97   13.60
  -3   6  -4  328.17   13.80
  -2   6   4  214.08    9.30
  -2   6   4  216.78   12.10
  -2   6   4  219.28    9.70
  -2   6   4  230.28   17.40
  -2   6   4  217.68    9.60
  -2   6   4  218.08    9.70
  -2   6  -4  214.88    9.90
  -2   6  -4  214.48    9.50
  -2   6  -4  214.78    9.60
  -2   6  -4  214.08    9.70
  -2   6  -4  219.08   16.40
  -1   6   4  652.63   28.10
   1  -6   4  664.33   26.20
  -1   6   4  706.73   33.90
  -1   6   4  664.63   25.90
  -1   6   4  645.44   25.60
  -1   6   4  663.43   25.80
  -1   6  -4  662.93   32.80
  -1   6  -4  636.64   25.80
   0  -6   4    6.40    4.90
   0  -6   4    4.40    2.00
   0   6   4    6.70    3.80
   0   6  -4    7.00    5.10
  -1  -6   4  651.63   25.40
  -1  -6   4  645.04   25.50
   1   6   4  671.93   32.10
  -1  -6   4  645.34   29.80
   1   6   4  670.53   28.30
  -1  -6   4  662.03   26.30
   1   6  -4  659.73   27.30
   1   6  -4  651.13   33.00
  -2  -6   4  223.38   11.00
   2   6   4  228.48   16.20
  -2  -6   4  228.58    9.80
   2   6   4  226.58   12.80
  -2  -6   4  226.68    9.70
  -2  -6   4  236.98    9.80
   2   6  -4  212.38   12.20
   2   6  -4  230.08   17.30
  -3  -6   4  312.27   13.30
  -3  -6   4  320.27   13.10
  -3  -6   4  328.27   13.30
  -3  -6   4  309.47   15.20
  -3  -6   4  316.37   13.20
   3   6   4  323.67   17.40
  -3  -6  -4  328.87   13.20
   3   6  -4  327.47   17.20
   3   6  -4  321.77   23.00
  -3  -6  -4  343.67   13.50
  -4  -6   4   51.39    3.70
  -4  -6   4   49.30    3.50
  -4  -6   4   54.19    3.70
  -4  -6   4   43.20    3.80
  -4  -6   4   48.30    3.90
  -4  -6  -4   50.19    4.40
  -4  -6  -4   43.80    3.40
  -4  -6  -4   39.50    3.90
  -4  -6  -4   48.20    5.50
  -5  -6   4  311.17   12.90
  -5  -6   4  299.47   12.40
  -5  -6   4  301.47   12.70
  -5  -6   4  306.77   12.50
  -5  -6   4  303.07   12.40
  -5  -6  -4  295.07   12.40
  -5  -6  -4  317.57   13.00
  -5  -6  -4  297.67   12.80
  -5  -6  -4  305.57   12.50
  -6  -6   4  127.89    5.80
  -6  -6   4  134.99    6.20
  -6  -6   4  118.89    6.30
  -6  -6   4  128.69    5.90
  -6  -6   4  135.59    6.10
  -6  -6  -4  120.59    6.10
  -6  -6  -4  126.29    6.60
  -6  -6  -4  122.29    5.90
  -6  -6  -4  128.49    5.90
  -7  -6   4  106.89    4.80
  -7  -6   4  105.19    4.70
  -7  -6   4  106.29    5.00
  -7  -6   4  104.39    5.20
  -7  -6   4  101.99    5.00
  -7  -6  -4   98.89    4.90
  -7  -6  -4   98.99    4.70
  -7  -6  -4   98.29    4.70
  -7  -6  -4  102.89    5.20
  -8  -6   4   26.10    1.70
  -8  -6   4   28.40    1.80
  -8  -6   4   29.30    2.50
   8   6   4   26.80    1.80
  -8  -6   4   26.80    1.90
  -8  -6  -4   27.50    1.80
  -8  -6  -4   30.60    2.20
  -8   6  -5   56.79    2.70
  -8   6  -5   50.59    2.70
  -8   6  -5   53.49    2.60
  -7   6   5   14.30    2.20
  -7   6   5   14.90    2.60
  -7   6  -5   12.90    1.70
  -7   6  -5   14.10    1.70
  -7   6  -5   12.80    1.80
  -6   6   5  227.48   10.60
  -6   6   5  222.68    9.10
  -6   6  -5  196.68    9.10
  -6   6  -5  206.58    9.00
  -6   6  -5  193.58    9.60
  -6   6  -5  205.48    8.90
  -6   6  -5  204.48    9.10
  -5   6   5   41.50    3.60
  -5   6   5   40.90    3.20
  -5   6   5   38.50    3.30
  -5   6   5   41.20    3.80
  -5   6  -5   40.10    3.10
  -5   6  -5   39.20    3.40
  -5   6  -5   44.40    3.40
  -5   6  -5   37.20    3.40
  -5   6  -5   41.60    3.70
  -4   6   5  107.59    5.70
  -4   6   5  108.99    5.90
  -4   6   5  108.19    5.50
  -4   6   5  110.19    5.80
  -4   6  -5  102.49    5.80
  -4   6  -5  110.79    5.70
  -4   6  -5  110.99    5.90
  -4   6  -5  106.69    5.60
  -4   6  -5  103.09    5.80
  -3   6   5  265.47   11.30
  -3   6   5  256.57   11.30
  -3   6   5  269.77   11.40
  -3   6   5  253.97   11.00
  -3   6  -5  265.97   11.40
  -3   6  -5  262.07   11.30
  -3   6  -5  261.07   11.20
  -3   6  -5  261.57   11.10
  -2   6   5   42.00   11.30
  -2   6   5   38.20    3.50
  -2   6   5   37.20    3.20
  -2   6   5   42.80    4.00
  -2   6   5   39.30    3.50
  -2   6   5   35.60    7.00
  -2   6  -5   33.00    4.20
  -2   6  -5   37.70    3.50
  -2   6  -5   35.50   11.00
  -2   6  -5   39.90    4.30
  -2   6  -5   30.90    3.70
   1  -6   5   95.29    5.90
  -1   6   5  104.09    8.50
  -1   6   5  107.89    5.90
  -1   6   5  114.69   12.80
  -1   6   5  100.69    5.90
  -1   6   5  104.79    6.00
  -1   6   5  108.39    5.50
  -1   6  -5  110.49    6.00
  -1   6  -5  114.89    5.70
   0   6   5  502.85   20.30
   0   6   5  509.95   23.20
   0  -6   5  529.35   20.10
   0  -6   5  489.65   20.10
   0   6   5  513.45   27.90
   0  -6   5  494.55   26.00
   0   6   5  476.55   20.00
   0   6   5  561.04   21.20
   0   6  -5  522.85   28.40
   0   6  -5  501.25   20.20
  -1  -6   5  118.59    5.80
  -1  -6   5  111.99    6.90
   1   6   5  113.09   12.20
   1   6   5  115.69    6.30
   1   6   5  119.49    9.00
  -1  -6   5  120.29    6.50
   1   6   5  107.39    6.10
  -1  -6   5  115.39    5.70
   1   6  -5   91.49    6.50
   1   6  -5  111.39   12.90
   2   6   5   35.60    3.50
  -2  -6   5   38.50    5.50
  -2  -6   5   36.50    3.70
   2   6   5   36.60    6.90
  -2  -6   5   37.90    4.10
  -2  -6   5   34.30    3.30
  -2  -6   5   39.00    3.30
   2   6  -5   49.80    7.70
  -2  -6  -5   39.80    3.40
   2   6  -5   38.00    9.90
  -3  -6   5  275.07   11.40
  -3  -6   5  268.77   11.30
  -3  -6   5  268.67   11.30
  -3  -6   5  265.07   11.00
  -3  -6   5  260.77   14.30
  -3  -6  -5  267.57   11.40
   3   6  -5  260.87   17.10
  -3  -6  -5  274.17   11.50
  -4  -6   5  109.69    5.60
  -4  -6   5  104.79    5.40
  -4  -6   5  100.39    5.90
  -4  -6   5  107.89    5.60
  -4  -6   5  105.29    5.20
  -4  -6  -5  111.99    5.60
  -4  -6  -5  108.79    5.60
  -5  -6   5   38.30    3.20
  -5  -6   5   39.60    2.90
  -5  -6   5   45.00    4.00
  -5  -6   5   42.20    3.20
  -5  -6   5   45.50    3.50
  -5  -6  -5   40.50    3.30
  -5  -6  -5   38.70    3.50
  -5  -6  -5   43.50    3.30
  -6  -6   5  203.38    8.50
  -6  -6   5  195.08    8.40
  -6  -6   5  178.18    8.80
  -6  -6   5  193.98    8.70
  -6  -6  -5  215.88    8.60
  -6  -6  -5  215.58    8.80
  -7  -6   5   11.60    1.60
  -7  -6   5   13.30    1.60
  -7  -6   5   12.20    1.70
   7   6   5   14.80    1.60
  -7  -6   5   17.30    2.30
  -7  -6  -5   14.30    1.80
  -7  -6  -5   12.70    1.80
  -8  -6   5   51.19    2.60
   8   6   5   54.09    2.60
  -8  -6   5   58.09    2.60
  -8  -6   5   53.89    2.80
  -8  -6  -5   57.89    2.80
  -8  -6  -5   55.29    2.70
  -7   6   6   36.40    3.10
  -7   6  -6   44.90    2.70
  -7   6  -6   47.70    2.70
  -7   6  -6   49.20    2.60
  -6   6   6   19.50    2.80
  -6   6   6   17.10    2.20
  -6   6   6   22.30    2.40
  -6   6  -6   22.60    2.30
  -6   6  -6   23.30    2.30
  -6   6  -6   22.10    2.70
  -6   6  -6   20.90    2.30
  -5   6   6   76.29    4.60
  -5   6   6   70.99    4.40
  -5   6   6   71.69    4.30
  -5   6  -6   77.79    4.60
  -5   6  -6   84.19    4.60
  -5   6  -6   83.39    4.50
  -5   6  -6   84.69    4.70
  -4   6   6   91.79    4.90
  -4   6   6   84.79    5.50
  -4   6   6   87.39    5.00
  -4   6   6   91.69    5.20
  -4   6  -6   88.89    5.00
  -4   6  -6   98.39    5.40
  -4   6  -6   91.09    5.20
  -4   6  -6   94.79    5.10
   3  -6   6    7.60    2.30
  -3   6   6    5.30    1.70
  -3   6   6    8.10    2.80
  -3   6   6    6.50    1.90
  -3   6   6    4.30    1.70
  -3   6  -6    6.40    2.00
  -3   6  -6    6.60    2.50
  -3   6  -6    8.30    2.20
  -3   6  -6    7.90    1.90
  -2   6   6  336.37   13.80
  -2   6   6  334.87   14.00
   2  -6   6  341.97   14.00
  -2   6   6  351.16   14.20
  -2   6   6  334.17   19.60
  -2   6   6  334.07   14.00
  -2   6  -6  336.67   14.00
  -2   6  -6  334.87   14.00
  -2   6  -6  340.67   14.40
  -2   6  -6  344.37   14.10
  -1   6   6  139.29    6.50
  -1   6   6  135.79    6.90
  -1   6   6  146.59    6.90
   1  -6   6  131.89    8.60
   1  -6   6  142.79    6.80
  -1   6   6  133.69    6.70
   1  -6   6  133.69    6.90
  -1   6   6  140.39   10.80
  -1   6  -6  132.09    6.60
  -1   6  -6  125.79    6.70
  -1   6  -6  125.39    7.20
  -1   6  -6  131.29   16.40
   0   6   6  726.03   28.80
   0  -6   6  721.93   28.60
   0   6   6  742.03   38.50
   0   6   6  782.82   29.20
   0  -6   6  728.03   30.60
   0   6   6  759.52   28.80
   0   6   6  720.83   32.90
   0  -6   6  758.42   28.90
   0   6   6  751.72   29.10
   0  -6   6  758.22   28.90
   0   6  -6  767.42   29.10
   0   6  -6  772.62   39.40
   1   6   6  128.69    6.60
   1   6   6  133.29    6.40
   1   6   6  114.89    6.60
  -1  -6   6  121.29    6.30
  -1  -6   6  123.99    8.60
  -1  -6   6  128.89    6.30
   1   6   6  136.39   10.90
  -1  -6   6  124.59    6.30
   1   6  -6  135.09   16.50
   1   6  -6  138.49    6.80
   2   6   6  361.56   14.20
  -2  -6   6  349.67   14.30
  -2  -6   6  331.97   16.90
  -2  -6   6  361.26   14.30
  -2  -6   6  352.36   14.00
   2   6  -6  328.67   15.90
  -2  -6  -6  344.77   14.30
   3   6   6    4.70    1.60
  -3  -6   6    6.70    1.70
  -3  -6   6    4.10    1.50
  -3  -6   6    9.10    2.40
  -3  -6   6   10.40    3.00
  -3  -6  -6    4.20    1.60
  -4  -6   6   92.79    4.80
  -4  -6   6  101.99    5.20
  -4  -6   6  100.39    5.10
   4   6   6   96.09    4.90
  -4  -6   6   90.99    5.10
  -4  -6  -6   87.59    5.10
  -4  -6  -6   84.59    5.30
  -5  -6   6   81.09    4.40
  -5  -6   6   82.79    4.10
   5   6   6   79.69    4.20
  -5  -6   6   80.39    4.20
  -5  -6   6   72.49    4.50
  -5  -6  -6   74.39    4.50
  -5  -6  -6   71.09    4.30
   6   6   6   19.40    3.50
   6   6   6   18.00    2.00
  -6  -6   6   24.20    2.30
  -6  -6   6   19.40    2.00
  -6  -6   6   20.10    1.90
  -6  -6   6   19.80    2.40
  -6  -6  -6   16.70    2.20
   6   6  -6   20.10    2.70
  -6  -6  -6   19.80    2.40
  -7  -6   6   49.50    2.60
  -7  -6   6   47.60    3.10
  -7  -6   6   50.09    2.60
  -7  -6   6   47.90    2.70
   7   6   6   46.10    2.60
  -7  -6  -6   40.50    2.60
  -7  -6  -6   40.20    2.60
[truncated: 712,659 more chars]
