# Supplementary material for: Crystal structures of the hexa­fluorido­phosphate salts of the isomeric 2-, 3- and 4-cyano-1-methyl­pyridinium cations and determination of solid-state inter­action energies
Source: Acta Crystallogr E Crystallogr Commun. 2018 Aug 24;74(Pt 9):1322–9. doi: 10.1107/S2056989018011003 (PMC6127719; doi:10.1107/S2056989018011003)
Supplement: Supplementary file 2 [file e-74-01322-1sup2.hkl]

data_1                                                                          
_shelx_title ' lk149_a.res in P2(1)/n'                                          
_shelx_refln_list_code          4                                               
_shelx_F_calc_maximum      160.53                                               
_exptl_crystal_F_000       528.00                                               
_reflns_d_resolution_high  0.8088                                               
                                                                                
loop_                                                                           
 _space_group_symop_operation_xyz                                               
 'x, y, z'                                                                      
 '-x+1/2, y+1/2, -z+1/2'                                                        
 '-x, -y, -z'                                                                   
 'x-1/2, -y-1/2, z-1/2'                                                         
                                                                                
_cell_length_a     6.5296                                                       
_cell_length_b    15.7145                                                       
_cell_length_c     9.5550                                                       
_cell_angle_alpha  90.000                                                       
_cell_angle_beta   93.327                                                       
_cell_angle_gamma  90.000                                                       
                                                                                
_shelx_F_squared_multiplier     1.000                                           
                                                                                
loop_                                                                           
 _refln_index_h                                                                 
 _refln_index_k                                                                 
 _refln_index_l                                                                 
 _refln_F_squared_calc                                                          
 _refln_F_squared_meas                                                          
 _refln_F_squared_sigma                                                         
 _refln_observed_status                                                         
   2   0   0       5322.46       5505.66       186.25 o                         
   4   0   0       3287.89       3380.12       112.74 o                         
   6   0   0       1038.64       1007.93        36.25 o                         
   8   0   0        220.82        241.84        12.33 o                         
   1   1   0       4184.57       4460.72       213.51 o                         
   2   1   0       3937.22       4146.01       198.39 o                         
   3   1   0        633.75        622.48        17.47 o                         
   4   1   0       1747.21       1783.19        59.96 o                         
   5   1   0       1021.23       1094.04        30.69 o                         
   6   1   0         55.66         55.98         3.31 o                         
   7   1   0        199.28        205.56         7.74 o                         
   8   1   0        100.65        116.78         5.05 o                         
   1   2   0        123.93        144.69         7.27 o                         
   2   2   0        444.33        429.63        14.77 o                         
   3   2   0       4704.30       4811.11       132.93 o                         
   4   2   0         27.40         34.21         3.15 o                         
   5   2   0        135.26        156.83         6.00 o                         
   6   2   0          1.20          5.04         2.52 o                         
   7   2   0         83.87         94.62         5.84 o                         
   8   2   0         36.07         40.21         3.31 o                         
   1   3   0       1473.21       1547.72        74.38 o                         
   2   3   0          1.75          2.21         0.63 o                         
   3   3   0        349.63        312.21         9.34 o                         
   4   3   0       3238.13       3388.46        79.94 o                         
   5   3   0        161.21        214.63         7.26 o                         
   6   3   0          7.26          9.14         2.36 o                         
   7   3   0         32.59         44.93         7.09 o                         
   0   4   0      16556.75      15379.30       917.51 o                         
   1   4   0       5438.22       5914.84       163.53 o                         
   2   4   0        335.14        382.26        11.09 o                         
   3   4   0        638.74        596.80        17.14 o                         
   4   4   0        915.70       1014.47        20.51 o                         
   5   4   0        182.52        206.78         6.00 o                         
   6   4   0         21.64         23.49         3.00 o                         
   7   4   0         40.18         54.40         4.73 o                         
   1   5   0       4980.34       6003.81       143.66 o                         
   2   5   0       3433.47       3833.94       106.09 o                         
   3   5   0        370.15        342.39        12.82 o                         
   4   5   0        889.68        906.92        19.86 o                         
   5   5   0         20.06         18.44         2.84 o                         
   6   5   0         31.21         35.16         2.84 o                         
   7   5   0          4.75         12.92         3.94 o                         
   0   6   0        332.39        288.23        13.78 o                         
   1   6   0       1023.07       1152.26        27.81 o                         
   2   6   0          0.28          3.63         1.10 o                         
   3   6   0         17.41         25.22         4.26 o                         
   4   6   0        225.19        251.87         6.48 o                         
   5   6   0         21.11         25.54         3.47 o                         
   6   6   0          7.27          2.99         2.68 o                         
   7   6   0         64.36         64.98         4.57 o                         
   1   7   0        272.59        277.03         6.33 o                         
   2   7   0        430.73        503.84        17.89 o                         
   3   7   0         17.80         18.44         2.36 o                         
   4   7   0        358.85        403.44        10.59 o                         
   5   7   0         69.45         77.12         4.26 o                         
   6   7   0         25.83         25.85         4.41 o                         
   7   7   0        215.02        220.35         6.48 o                         
   0   8   0         57.55         61.98         3.47 o                         
   1   8   0        484.24        601.61        14.90 o                         
   2   8   0        980.16       1077.41        37.25 o                         
   3   8   0        112.69        108.53         3.79 o                         
   4   8   0         96.81         91.00         3.79 o                         
   5   8   0        205.53        245.16         6.95 o                         
   6   8   0          1.57          7.25         2.05 o                         
   7   8   0         25.07         22.39         2.68 o                         
   1   9   0         27.17         29.48         2.52 o                         
   2   9   0       2590.34       3032.11        58.94 o                         
   3   9   0        222.82        237.33         6.16 o                         
   4   9   0        162.06        172.81         5.37 o                         
   5   9   0        171.89        193.02         5.52 o                         
   6   9   0         29.03         36.26         2.52 o                         
   7   9   0         19.60         17.34         3.78 o                         
   0  10   0        199.90        218.39        11.53 o                         
   1  10   0        300.98        315.31         8.22 o                         
   2  10   0        497.41        569.59        11.72 o                         
   3  10   0        723.11        798.44        17.60 o                         
   4  10   0         34.52         33.58         2.68 o                         
   5  10   0          1.80          5.67         2.21 o                         
   6  10   0         10.03          9.93         2.05 o                         
   1  11   0        610.82        681.56        15.69 o                         
   2  11   0        392.12        425.70         9.01 o                         
   3  11   0         26.53         34.05         2.52 o                         
   4  11   0        112.35        124.46         4.42 o                         
   5  11   0         28.35         27.90         2.05 o                         
   6  11   0          0.51          0.00         1.73 o                         
   0  12   0       1941.67       2164.21        98.07 o                         
   1  12   0         11.79         14.66         2.84 o                         
   2  12   0         33.29         40.20         2.52 o                         
   3  12   0          5.45          7.57         1.89 o                         
   4  12   0        125.05        141.67         4.73 o                         
   5  12   0          0.01          4.41         1.73 o                         
   6  12   0         30.92         25.07         3.15 o                         
   1  13   0        466.05        522.43        11.87 o                         
   2  13   0         72.72         66.08         3.15 o                         
   3  13   0        383.44        389.88         9.17 o                         
   4  13   0          0.19          2.99         3.15 o                         
   5  13   0        104.50         96.38         3.31 o                         
   0  14   0        628.82        678.84        31.69 o                         
   1  14   0         37.97         44.78         3.31 o                         
   2  14   0          6.61         11.82         2.21 o                         
   3  14   0       1395.27       1614.95        38.75 o                         
   4  14   0         98.50         97.48         3.47 o                         
   5  14   0         92.73         82.34         3.00 o                         
   1  15   0          4.64          4.89         3.47 o                         
   2  15   0        133.78        159.67         5.36 o                         
   3  15   0         17.37         20.34         2.21 o                         
   4  15   0         69.81         71.13         2.68 o                         
   5  15   0          1.13          1.89         1.58 o                         
   1  16   0          6.93          4.73         3.78 o                         
   2  16   0         46.12         41.15         2.84 o                         
   3  16   0          0.80          2.21         1.89 o                         
   4  16   0         29.37         23.65         2.05 o                         
   1  17   0         22.63         17.34         4.73 o                         
   2  17   0         20.68         24.91         3.47 o                         
   3  17   0         22.10         19.23         2.36 o                         
   2  18   0         48.54         42.74         5.52 o                         
  -7   0   1         65.62         73.02         7.25 o                         
  -5   0   1        541.84        514.29        18.53 o                         
  -3   0   1       3650.72       2934.81       141.05 o                         
  -1   0   1       3871.33       3696.11       125.16 o                         
   1   0   1      14507.67      15104.79       510.97 o                         
   3   0   1       6570.78       5882.52       162.43 o                         
   5   0   1       1511.46       1682.21        81.57 o                         
   7   0   1        103.53         95.59         8.05 o                         
  -8   1   1        102.01        101.00         4.58 o                         
  -7   1   1          6.29         39.25         5.67 o                         
  -6   1   1          8.62         12.93         2.68 o                         
  -5   1   1        114.21        134.56         4.89 o                         
  -4   1   1       7254.44       7272.49       241.39 o                         
  -3   1   1       1195.47       1145.86        31.98 o                         
  -2   1   1       1556.56       1477.99        35.43 o                         
  -1   1   1       4693.22       4675.96       111.96 o                         
   0   1   1          2.49          4.73         0.32 o                         
   1   1   1       2827.53       2385.23        57.05 o                         
   2   1   1       2452.93       2205.38       105.71 o                         
   3   1   1        257.04        227.81         5.85 o                         
   4   1   1       3953.28       3869.60        91.27 o                         
   5   1   1        526.97        546.19        19.63 o                         
   6   1   1         80.54         66.87         3.31 o                         
   7   1   1        132.95        139.80         6.94 o                         
  -8   2   1        144.90        145.91         5.84 o                         
  -7   2   1         27.28         49.19         5.04 o                         
  -6   2   1         59.88         57.08         3.15 o                         
  -5   2   1        614.00        612.34        17.75 o                         
  -4   2   1         46.71         35.01         3.31 o                         
  -3   2   1        789.27        682.34        33.41 o                         
  -2   2   1        791.55        712.88        17.24 o                         
  -1   2   1         35.77         27.13         0.95 o                         
   0   2   1       1443.02       1364.39        44.70 o                         
   1   2   1        135.66        121.58         4.43 o                         
   2   2   1        332.12        310.99        15.37 o                         
   3   2   1       1024.91        947.39        22.97 o                         
   4   2   1       1447.20       1411.44        33.72 o                         
   5   2   1        284.26        328.60        11.22 o                         
   6   2   1        266.03        235.98         7.11 o                         
   7   2   1        126.27        135.06         5.68 o                         
  -7   3   1        247.65        300.74        12.01 o                         
  -6   3   1         26.88         32.48         2.84 o                         
  -5   3   1       1396.03       1476.32        37.16 o                         
  -4   3   1        110.62         96.55         3.94 o                         
  -3   3   1         55.34         65.29         3.63 o                         
  -2   3   1        374.39        383.87        18.86 o                         
  -1   3   1      14464.21      15391.17       368.43 o                         
   0   3   1          0.01          0.32         0.32 o                         
   1   3   1      15816.69      17096.43       818.67 o                         
   2   3   1         38.24         32.33         2.52 o                         
   3   3   1          0.04          2.36         1.26 o                         
   4   3   1        572.81        514.03        13.15 o                         
   5   3   1       1511.04       1631.20        31.77 o                         
   6   3   1        527.62        467.11        12.35 o                         
   7   3   1        384.05        416.42        15.18 o                         
  -7   4   1         25.33         35.31         3.63 o                         
  -6   4   1         82.54         80.74         3.47 o                         
  -5   4   1         58.25         65.28         4.26 o                         
  -4   4   1        147.94        137.77         4.89 o                         
  -3   4   1        212.03        170.29         7.58 o                         
  -2   4   1         72.24         73.84         3.31 o                         
  -1   4   1          0.03          0.95         0.47 o                         
   0   4   1       9942.90       9886.40       374.55 o                         
   1   4   1       1208.58       1200.00        40.71 o                         
   2   4   1          3.26          8.83         1.42 o                         
   3   4   1        141.16        132.27         4.89 o                         
   4   4   1          0.54          1.89         1.73 o                         
   5   4   1        255.99        266.60         7.42 o                         
   6   4   1         30.72         27.27         2.84 o                         
   7   4   1         39.99         48.88         3.94 o                         
  -7   5   1          3.75          3.78         2.68 o                         
  -6   5   1         59.72         58.50         3.15 o                         
  -5   5   1        203.15        212.97         6.00 o                         
  -4   5   1       1084.90       1113.04        27.06 o                         
  -3   5   1        421.38        440.39        15.83 o                         
  -1   5   1       1949.39       1979.54        67.18 o                         
   0   5   1         46.02         36.75         2.05 o                         
   1   5   1        207.78        234.30         8.22 o                         
   2   5   1        820.15        853.73        24.04 o                         
   3   5   1        317.51        286.35        10.91 o                         
   4   5   1         98.01         96.69         3.16 o                         
   5   5   1          1.76          1.42         2.68 o                         
   6   5   1         70.81         60.56         3.00 o                         
   7   5   1         22.19         27.59         3.63 o                         
  -7   6   1          2.14          9.77         2.99 o                         
  -6   6   1          6.85         12.45         2.36 o                         
  -5   6   1        254.30        313.97         8.21 o                         
  -4   6   1        226.72        219.35         5.84 o                         
  -3   6   1        258.92        334.19         9.17 o                         
  -2   6   1       1009.26        969.82        47.20 o                         
  -1   6   1       3840.96       4002.35       114.41 o                         
   0   6   1        149.18        157.14         7.74 o                         
   1   6   1       1080.41       1287.06        35.81 o                         
   2   6   1        601.30        573.83        16.51 o                         
   3   6   1        316.73        304.02         7.43 o                         
   4   6   1        232.14        232.15         5.53 o                         
   5   6   1         91.98        108.19         5.05 o                         
   6   6   1         36.74         37.84         4.73 o                         
   7   6   1         35.42         27.91         3.63 o                         
  -7   7   1          2.05         38.30         5.36 o                         
  -6   7   1         64.11         59.14         5.36 o                         
  -5   7   1          0.21          0.79         2.84 o                         
  -4   7   1        167.23        161.46         4.74 o                         
  -3   7   1        161.00        149.16         3.95 o                         
  -2   7   1        377.90        399.08        14.40 o                         
  -1   7   1        445.13        412.42        12.52 o                         
   0   7   1        168.91        169.94         6.95 o                         
   1   7   1        169.08        169.45         4.58 o                         
   2   7   1        183.88        170.07         5.84 o                         
   3   7   1       1113.26       1040.33        22.62 o                         
   4   7   1       1081.38       1082.35        21.64 o                         
   5   7   1        237.85        264.02         7.74 o                         
   6   7   1          9.12          8.98         2.68 o                         
   7   7   1          0.71         12.14         7.09 o                         
  -7   8   1          0.01         11.03         4.41 o                         
  -6   8   1         62.79         51.09         2.52 o                         
  -5   8   1         35.72         50.14         7.41 o                         
  -4   8   1         66.65         72.07         3.15 o                         
  -3   8   1        143.81        135.71         3.79 o                         
  -1   8   1       1521.62       1639.15        39.58 o                         
   0   8   1        109.51         89.15         3.31 o                         
   1   8   1         52.72         80.10         2.84 o                         
   2   8   1       1457.57       1477.91        31.98 o                         
   3   8   1          5.64         11.98         2.05 o                         
   4   8   1         15.35         18.13         2.36 o                         
   5   8   1          9.53         25.38         3.47 o                         
   6   8   1          0.99          6.30         2.05 o                         
  -7   9   1         17.10         20.02         3.15 o                         
  -6   9   1        117.57        103.80         3.31 o                         
  -5   9   1         17.37         21.91         2.84 o                         
  -4   9   1         44.81         43.99         2.84 o                         
  -3   9   1        114.85        107.11         3.31 o                         
  -2   9   1          5.24          1.42         1.73 o                         
  -1   9   1        141.24        129.73         4.42 o                         
   0   9   1        575.31        540.45        21.09 o                         
   1   9   1        208.63        210.68         6.95 o                         
   2   9   1         35.37         38.63         2.36 o                         
   3   9   1         38.59         35.16         2.52 o                         
   4   9   1        182.22        182.62         5.05 o                         
   5   9   1        149.54        167.26         5.84 o                         
   6   9   1          0.91          3.47         1.89 o                         
   7   9   1          2.67         10.72         4.41 o                         
  -6  10   1         52.70         46.20         2.37 o                         
  -5  10   1        340.34        355.14         8.54 o                         
  -4  10   1        110.65        101.11         3.63 o                         
  -3  10   1          4.46          7.72         1.89 o                         
  -2  10   1        164.96        167.78         4.42 o                         
  -1  10   1       1849.50       1918.64        37.52 o                         
   0  10   1       2585.43       2453.10        78.65 o                         
   1  10   1         27.10         67.95         4.10 o                         
   2  10   1        607.74        606.90        13.63 o                         
   3  10   1        194.71        199.22         6.00 o                         
   4  10   1        282.96        276.12         6.95 o                         
   5  10   1         44.13         48.41         2.84 o                         
   6  10   1        112.67        109.49         3.47 o                         
  -6  11   1          0.37          3.63         1.89 o                         
  -5  11   1         56.65         56.30         2.52 o                         
  -4  11   1        583.91        594.80        13.46 o                         
  -3  11   1         24.12         28.53         2.21 o                         
  -2  11   1       1059.57       1171.39        23.22 o                         
  -1  11   1        598.66        620.78        12.84 o                         
   0  11   1         47.56         52.19         3.47 o                         
   1  11   1        115.95        129.68         5.05 o                         
   2  11   1       1182.30       1273.99        30.89 o                         
   3  11   1         10.53         12.29         2.21 o                         
   4  11   1       1932.29       2037.48        43.72 o                         
   5  11   1        206.95        215.04         5.68 o                         
   6  11   1         23.27         21.28         1.89 o                         
  -6  12   1          7.25          7.09         2.36 o                         
  -5  12   1        154.08        137.77         4.10 o                         
  -4  12   1         80.13         87.36         3.31 o                         
  -3  12   1         92.63         91.15         3.15 o                         
  -2  12   1        111.07        119.88         3.63 o                         
  -1  12   1         18.31         23.17         2.52 o                         
   0  12   1          2.55          7.25         2.68 o                         
   1  12   1        216.79        204.32         8.84 o                         
   2  12   1         49.67         47.62         3.00 o                         
   3  12   1         21.16         20.81         2.52 o                         
   4  12   1        260.05        269.29         6.63 o                         
   5  12   1        108.87        104.11         3.79 o                         
   6  12   1          1.64          1.26         1.89 o                         
  -5  13   1         16.96         16.08         1.89 o                         
  -4  13   1        175.64        161.78        11.52 o                         
  -3  13   1        363.24        421.74         9.80 o                         
  -2  13   1         78.19         85.31         3.47 o                         
  -1  13   1        190.02        212.79         6.00 o                         
   0  13   1         73.61         77.59         4.73 o                         
   1  13   1        492.94        515.42        13.61 o                         
   2  13   1        512.08        525.77        13.45 o                         
   3  13   1         39.67         50.45         2.84 o                         
   4  13   1        389.11        361.33         8.54 o                         
   5  13   1         18.08         12.45         2.21 o                         
  -5  14   1         25.06         28.22         2.05 o                         
  -4  14   1        143.06        145.81         5.05 o                         
  -3  14   1        207.98        223.08         7.26 o                         
  -2  14   1         15.43         24.12         2.52 o                         
  -1  14   1         81.16         89.73         4.73 o                         
   0  14   1        204.21        203.49        10.74 o                         
   1  14   1        416.94        420.50        11.55 o                         
   2  14   1        266.25        270.87         7.58 o                         
   3  14   1        183.10        189.41         5.21 o                         
   4  14   1        173.49        152.16         4.26 o                         
   5  14   1          0.72          0.16         1.42 o                         
  -5  15   1         40.31         34.54         2.21 o                         
  -4  15   1         12.16         20.18         2.05 o                         
  -3  15   1        199.22        212.35         6.00 o                         
  -2  15   1         32.36         38.15         3.78 o                         
  -1  15   1        295.12        345.83        11.06 o                         
   0  15   1        407.33        431.70        20.72 o                         
   1  15   1        297.65        200.81         9.16 o                         
   2  15   1         12.48          7.09         2.99 o                         
   3  15   1          7.72          7.88         1.73 o                         
   4  15   1         18.39         16.39         1.73 o                         
   5  15   1        104.19         78.76         3.16 o                         
  -4  16   1         35.27         23.81         2.52 o                         
  -3  16   1          4.70          5.36         1.89 o                         
  -2  16   1        106.51        107.10         4.10 o                         
  -1  16   1          2.82          6.30         4.10 o                         
   0  16   1         81.53         81.37         5.52 o                         
   1  16   1         83.00         88.78         6.31 o                         
   2  16   1         26.83         29.17         2.52 o                         
   3  16   1        211.06        177.82         5.05 o                         
   4  16   1          5.47          4.41         1.58 o                         
  -3  17   1         68.88         46.69         3.00 o                         
  -2  17   1         56.39         58.82         4.10 o                         
  -1  17   1          4.88          7.88         4.89 o                         
   0  17   1          3.20          5.83         4.57 o                         
   1  17   1         37.16         36.58         3.78 o                         
   2  17   1        190.04        182.84         5.53 o                         
   3  17   1         18.51         20.34         2.21 o                         
   1  18   1          1.48          2.84         4.10 o                         
   2  18   1         29.49         20.97         3.94 o                         
  -8   0   2        384.56        362.85        17.91 o                         
  -6   0   2        169.26        143.61         6.16 o                         
  -4   0   2       1202.00       1245.79        42.09 o                         
  -2   0   2        146.80        152.43         7.74 o                         
   0   0   2      25768.96      24139.30      1364.59 o                         
   2   0   2       1555.03       1465.52        49.81 o                         
   4   0   2       1139.30       1046.24        35.69 o                         
   6   0   2       1182.64       1114.19        39.63 o                         
  -8   1   2         37.83         31.85         3.15 o                         
  -7   1   2         26.74         32.95         4.57 o                         
  -6   1   2          7.11          9.61         2.84 o                         
  -5   1   2        133.49        130.80         4.73 o                         
  -4   1   2        570.96        477.15        12.04 o                         
  -3   1   2       1000.31        982.61        23.92 o                         
  -2   1   2        117.39        113.67         3.00 o                         
  -1   1   2       5320.70       4963.70       118.80 o                         
   0   1   2         53.32         50.03         1.89 o                         
   1   1   2       1241.58       1100.40        26.49 o                         
   2   1   2       1073.41       1075.07        29.93 o                         
   3   1   2        143.93        133.07         3.79 o                         
   4   1   2       1016.96        984.57        23.87 o                         
   5   1   2        109.80        107.89         4.10 o                         
   6   1   2        113.15        118.31         4.42 o                         
   7   1   2          0.39          0.00         4.26 o                         
  -7   2   2         12.14         15.29         3.94 o                         
  -6   2   2         38.88         43.99         4.26 o                         
  -5   2   2        586.49        545.98        14.73 o                         
  -4   2   2         29.68         26.33         3.00 o                         
  -3   2   2        379.35        338.09         7.60 o                         
  -2   2   2        165.65        171.09         4.42 o                         
  -1   2   2        640.93        604.26        14.68 o                         
   0   2   2        740.29        601.52        19.71 o                         
   1   2   2        840.02        752.29        18.09 o                         
   2   2   2        200.00        188.07         6.95 o                         
   3   2   2       1562.23       1522.98        36.72 o                         
   4   2   2        541.03        501.48        11.25 o                         
   5   2   2         70.04         65.29         3.63 o                         
   6   2   2         13.81         27.90         4.26 o                         
   7   2   2         31.09         35.32         4.10 o                         
  -7   3   2          0.23         20.02         5.99 o                         
  -6   3   2          8.80         45.87         5.83 o                         
  -5   3   2          0.26          0.00         5.04 o                         
  -4   3   2       2209.84       2062.70        49.23 o                         
  -3   3   2         21.33         35.00         1.89 o                         
  -2   3   2        400.88        451.17        11.09 o                         
  -1   3   2        223.02        220.71         5.54 o                         
   0   3   2       1398.46       1289.41        42.08 o                         
   1   3   2       1577.00       1550.41        37.21 o                         
   2   3   2       1119.26       1169.04        39.99 o                         
   3   3   2        867.52        815.24        20.04 o                         
   4   3   2        729.02        658.59        13.49 o                         
   5   3   2          1.83          5.99         2.99 o                         
   6   3   2          0.03          0.00         3.78 o                         
   7   3   2        106.35        122.89         7.10 o                         
  -7   4   2          1.40          0.63         2.99 o                         
  -6   4   2          3.77          4.73         2.52 o                         
  -5   4   2        263.98        254.29         8.37 o                         
  -4   4   2        214.07        228.50         5.53 o                         
  -3   4   2        437.38        423.70        21.38 o                         
  -2   4   2        412.26        457.89        10.14 o                         
  -1   4   2        923.18        890.10        21.58 o                         
   0   4   2         21.66         19.87         1.10 o                         
   1   4   2        132.19        109.90         2.84 o                         
   2   4   2        473.54        423.91        21.40 o                         
   3   4   2        316.89        276.86         8.38 o                         
   4   4   2        291.99        267.51         5.69 o                         
   5   4   2        267.28        263.14         6.95 o                         
   6   4   2        182.40        187.99         8.21 o                         
   7   4   2        134.83        151.65         5.84 o                         
  -7   5   2         22.18         22.70         3.15 o                         
  -6   5   2          3.49          9.14         2.68 o                         
  -5   5   2         53.94         47.62         3.94 o                         
  -4   5   2       1465.37       1436.16        28.11 o                         
  -3   5   2        518.85        494.01        25.04 o                         
  -2   5   2         91.52         65.01         2.37 o                         
  -1   5   2        496.34        441.47         9.68 o                         
   0   5   2        163.20        152.61         5.21 o                         
   1   5   2       1325.16       1365.65        38.03 o                         
   2   5   2         26.62         22.86         3.00 o                         
   3   5   2        364.52        342.61        13.13 o                         
   4   5   2         84.42         75.87         2.84 o                         
   5   5   2         92.07         88.47         3.79 o                         
   6   5   2          0.46         19.86         4.41 o                         
   7   5   2         58.70         58.98         4.26 o                         
  -7   6   2          9.44         13.71         2.99 o                         
  -6   6   2         96.14        116.24         5.05 o                         
  -5   6   2        206.08        192.76         7.10 o                         
  -4   6   2         97.31         89.74         3.31 o                         
  -3   6   2         52.63         42.26         2.52 o                         
  -2   6   2         22.41         28.38         2.68 o                         
  -1   6   2       3734.68       3669.03        90.00 o                         
   0   6   2       4237.16       4048.64       153.03 o                         
   1   6   2       1028.19       1048.39        34.32 o                         
   2   6   2         14.56         16.39         2.68 o                         
   3   6   2          5.58          2.21         1.58 o                         
   4   6   2       1181.20       1218.66        22.29 o                         
   5   6   2        211.19        223.24         6.32 o                         
   6   6   2         12.33         17.50         3.31 o                         
   7   6   2         85.81         82.81         5.36 o                         
  -7   7   2        245.44        239.06         7.90 o                         
  -6   7   2         66.24         65.29         4.10 o                         
  -5   7   2        985.42        995.90        25.90 o                         
  -4   7   2        756.49        759.35        19.35 o                         
  -3   7   2         91.25         90.22         3.15 o                         
  -2   7   2        948.64       1010.03        34.86 o                         
  -1   7   2       1445.73       1452.46        51.75 o                         
   0   7   2       1390.30       1311.19        49.98 o                         
   1   7   2        384.84        372.13        10.92 o                         
   2   7   2        203.05        178.46         7.42 o                         
   3   7   2        692.60        675.36        13.64 o                         
   4   7   2          6.85         11.03         1.89 o                         
   5   7   2        169.47        177.86         4.74 o                         
   6   7   2          0.15          2.52         2.52 o                         
   7   7   2        257.98        250.37        14.23 o                         
  -7   8   2         10.25          9.77         3.78 o                         
  -6   8   2         20.41         17.18         2.05 o                         
  -5   8   2        567.61        606.12        15.68 o                         
  -4   8   2        162.09        160.81         4.73 o                         
  -3   8   2        450.44        453.99         9.65 o                         
  -2   8   2        162.59        152.48         4.42 o                         
  -1   8   2        180.42        144.79         7.42 o                         
   0   8   2       2554.58       2614.07        99.08 o                         
   1   8   2        433.16        394.20        10.29 o                         
   2   8   2        354.39        310.74         7.43 o                         
   3   8   2        425.65        424.44         9.81 o                         
   4   8   2         64.59         73.33         2.84 o                         
   5   8   2        669.90        693.18        14.74 o                         
   6   8   2          6.78          4.41         2.21 o                         
  -7   9   2          0.01          0.00         3.31 o                         
  -6   9   2         36.65         38.47         2.21 o                         
  -5   9   2        462.25        514.33        13.92 o                         
  -4   9   2        904.39        956.07        20.96 o                         
  -3   9   2        182.68        193.68         4.89 o                         
  -2   9   2        201.20        225.48         5.37 o                         
  -1   9   2        563.99        573.18        14.26 o                         
   0   9   2        923.68        887.18        42.31 o                         
   1   9   2         59.76         59.77         3.63 o                         
   2   9   2        188.67        166.40         4.58 o                         
   3   9   2         62.15         53.14         2.52 o                         
   4   9   2         99.20         99.36         3.31 o                         
   5   9   2        128.18        136.94         4.26 o                         
   6   9   2         13.21         17.65         2.52 o                         
  -6  10   2         23.53         34.37         2.68 o                         
  -5  10   2          6.17         12.61         2.52 o                         
  -4  10   2          1.51          1.73         2.05 o                         
  -3  10   2        173.07        184.98         5.05 o                         
  -2  10   2        232.15        246.67         5.69 o                         
  -1  10   2        412.28        402.61         9.02 o                         
   0  10   2        753.02        794.66        23.49 o                         
   1  10   2        356.47        328.72         8.86 o                         
   2  10   2          6.80          9.46         1.89 o                         
   3  10   2       1918.83       2005.53        39.40 o                         
   4  10   2        925.05        911.07        18.26 o                         
   5  10   2         60.64         63.24         5.05 o                         
   6  10   2         43.16         49.20         3.78 o                         
  -6  11   2         14.12          8.83         2.21 o                         
  -5  11   2         39.58         32.95         2.52 o                         
  -4  11   2        365.86        393.62         9.33 o                         
  -3  11   2          2.29          3.15         1.73 o                         
  -2  11   2        387.91        432.46         9.17 o                         
  -1  11   2        555.20        607.82        12.99 o                         
   0  11   2        377.63        410.18        12.65 o                         
   1  11   2        465.61        517.30        13.14 o                         
   2  11   2        283.30        282.46         6.95 o                         
   3  11   2         49.10         49.67         2.52 o                         
   4  11   2        561.98        602.15        13.46 o                         
   5  11   2        170.23        166.67         4.89 o                         
   6  11   2          6.19          5.20         2.68 o                         
  -6  12   2          8.38          2.21         3.15 o                         
  -5  12   2         15.97         17.02         2.05 o                         
  -4  12   2          0.99          1.10         1.89 o                         
  -3  12   2          2.15          2.68         1.89 o                         
  -2  12   2        119.48        131.41         3.79 o                         
  -1  12   2          1.20          3.31         1.89 o                         
   0  12   2       2188.68       2509.89        96.16 o                         
   1  12   2        684.11        699.06        15.69 o                         
   2  12   2         68.06         64.66         3.00 o                         
   3  12   2         98.35         94.79         3.47 o                         
   4  12   2        193.78        199.85         5.21 o                         
   5  12   2        176.35        159.91         4.58 o                         
   6  12   2        246.33        207.92         6.64 o                         
  -5  13   2        115.54        115.01         3.79 o                         
  -4  13   2          5.27          3.31         1.73 o                         
  -3  13   2        157.73        159.70         4.58 o                         
  -2  13   2        117.11        123.20         3.63 o                         
  -1  13   2        402.23        452.87        11.54 o                         
   0  13   2         56.54         51.72         3.31 o                         
   1  13   2        279.82        286.39         8.22 o                         
   2  13   2          0.11          3.78         2.05 o                         
   3  13   2        211.46        221.98         6.32 o                         
   4  13   2         11.23         12.29         1.89 o                         
   5  13   2        256.02        228.65         6.16 o                         
  -5  14   2         33.18         25.39         1.89 o                         
  -4  14   2         65.92         57.41         3.00 o                         
  -3  14   2        563.38        654.01        31.52 o                         
  -2  14   2        272.75        273.42         6.79 o                         
  -1  14   2        599.25        617.53        15.21 o                         
   0  14   2        198.82        190.85         7.10 o                         
   1  14   2         18.04         23.01         3.15 o                         
   2  14   2          5.26          7.72         2.05 o                         
   3  14   2       1239.48       1196.29        40.14 o                         
   4  14   2         33.26         26.80         2.05 o                         
   5  14   2        152.84        151.41         5.05 o                         
  -5  15   2          6.81          5.20         1.73 o                         
  -4  15   2        290.79        266.96         8.22 o                         
  -3  15   2        327.73        319.60         8.38 o                         
  -2  15   2        134.07        140.58         5.05 o                         
  -1  15   2        153.59        163.48         5.68 o                         
   0  15   2         23.35         18.44         2.84 o                         
   1  15   2        330.60        349.10        11.38 o                         
   2  15   2          6.22          8.35         2.52 o                         
   3  15   2        118.98        102.39         3.47 o                         
   4  15   2        153.16        145.22         4.26 o                         
  -4  16   2         51.02         39.43         2.52 o                         
  -3  16   2          1.26          1.58         1.89 o                         
  -2  16   2          6.02          8.20         2.36 o                         
  -1  16   2          8.87          7.57         2.84 o                         
   0  16   2        143.66        119.13         6.79 o                         
   1  16   2        142.11        130.33         6.79 o                         
   2  16   2         87.56         71.46         3.00 o                         
   3  16   2          2.78          1.42         1.42 o                         
   4  16   2         34.14         27.12         1.73 o                         
  -3  17   2         17.88         14.66         3.78 o                         
  -2  17   2          1.51          4.10         2.84 o                         
  -1  17   2         37.94         35.79         5.05 o                         
   0  17   2          1.83          0.16         2.84 o                         
   1  17   2         30.66         23.65         3.00 o                         
   2  17   2         58.00         47.31         3.31 o                         
   3  17   2        134.48        126.12         3.95 o                         
  -2  18   2         61.48         70.19         8.36 o                         
  -1  18   2          4.08          7.25         6.62 o                         
   0  18   2        159.51        133.55        10.42 o                         
   1  18   2         13.61          8.51         2.84 o                         
   2  18   2        147.88        136.72         5.68 o                         
  -7   0   3         35.10         32.64         4.26 o                         
  -5   0   3         73.89         80.42         4.73 o                         
  -3   0   3        202.09        179.59         7.27 o                         
  -1   0   3          1.58          3.31         0.63 o                         
   1   0   3        194.45        205.03         7.43 o                         
   3   0   3          3.32          8.04         2.05 o                         
   5   0   3         30.41         35.79         4.26 o                         
   7   0   3        101.88         99.38         6.15 o                         
  -7   1   3          9.91          9.46         2.52 o                         
  -6   1   3          5.89         11.82         3.47 o                         
  -5   1   3          5.96          3.94         2.21 o                         
  -4   1   3        274.52        244.26         6.64 o                         
  -3   1   3        100.17        102.54         3.16 o                         
  -2   1   3       1736.15       1744.25        48.52 o                         
  -1   1   3        470.87        496.38        12.23 o                         
   0   1   3       1019.07        884.40        29.03 o                         
   1   1   3        457.60        473.43        11.59 o                         
   2   1   3         16.71         21.28         1.26 o                         
   3   1   3        221.70        222.89         6.95 o                         
   4   1   3        855.00        808.07        17.63 o                         
   5   1   3         29.96         26.49         2.84 o                         
   6   1   3          0.43          0.47         2.68 o                         
   7   1   3         17.32         23.96         3.31 o                         
  -7   2   3          2.19          3.78         2.68 o                         
  -6   2   3        270.17        244.82         6.00 o                         
  -5   2   3         42.21         37.37         3.63 o                         
  -4   2   3         28.54         31.06         3.31 o                         
  -3   2   3         71.00         68.30         3.00 o                         
  -2   2   3       1411.44       1414.01        34.18 o                         
  -1   2   3          6.24          3.94         0.63 o                         
   0   2   3       1817.00       1665.70        54.52 o                         
   1   2   3        159.06        127.00         3.95 o                         
   2   2   3        157.06        158.69         3.47 o                         
   3   2   3         11.94          8.67         1.89 o                         
   4   2   3        695.51        695.56        15.38 o                         
   5   2   3         45.57         40.52         3.15 o                         
   6   2   3        143.68        124.33         5.21 o                         
   7   2   3         10.57         11.51         3.31 o                         
  -7   3   3        275.92        310.65        12.01 o                         
  -6   3   3          0.11          8.20         4.73 o                         
  -5   3   3        500.89        527.18        12.35 o                         
  -4   3   3         11.20         14.97         2.68 o                         
  -3   3   3         19.79         26.48         2.68 o                         
  -2   3   3        109.68         95.31         2.68 o                         
  -1   3   3       1325.36       1195.94        28.91 o                         
   0   3   3        544.02        492.45        16.37 o                         
   1   3   3        979.58        882.12        19.17 o                         
   2   3   3        619.87        625.49        12.54 o                         
   3   3   3        236.77        244.06         9.48 o                         
   4   3   3         20.40         19.86         2.36 o                         
   5   3   3        283.01        300.77         8.69 o                         
   6   3   3          0.26          0.00         2.99 o                         
   7   3   3        181.07        189.15         7.11 o                         
  -7   4   3          1.83          1.58         4.57 o                         
  -6   4   3        184.94        198.89         6.00 o                         
  -5   4   3        411.02        372.27        11.86 o                         
  -4   4   3         47.07         43.99         2.84 o                         
  -3   4   3        736.04        648.90        18.58 o                         
  -2   4   3         19.86         17.66         1.58 o                         
  -1   4   3        439.55        445.92         9.99 o                         
   0   4   3       4880.13       4369.93       142.51 o                         
   1   4   3       1668.43       1536.89        33.17 o                         
   2   4   3        113.97        102.25         3.16 o                         
   3   4   3         14.20         19.86         2.21 o                         
   4   4   3        393.26        394.73         9.33 o                         
   5   4   3        254.66        273.22        10.42 o                         
   6   4   3          1.04          1.58         3.31 o                         
   7   4   3          1.12          5.52         3.15 o                         
  -7   5   3          0.38          1.58         2.36 o                         
  -6   5   3        199.59        177.28         5.68 o                         
  -5   5   3        118.37        124.94         5.52 o                         
  -4   5   3       1726.58       1685.81        30.56 o                         
  -3   5   3        112.96        110.59         4.10 o                         
  -2   5   3         84.22         96.06         3.31 o                         
  -1   5   3        384.39        340.92         7.92 o                         
   0   5   3        708.26        686.36        20.20 o                         
   1   5   3         28.78         23.81         1.58 o                         
   2   5   3         23.31         31.22         2.68 o                         
   3   5   3        302.88        324.64         7.11 o                         
   4   5   3        768.05        755.94        15.39 o                         
   5   5   3         94.61         96.83         5.36 o                         
   6   5   3         13.40         21.91         4.10 o                         
   7   5   3         10.24         15.13         3.15 o                         
  -7   6   3          1.91          2.36         2.05 o                         
  -6   6   3         73.36         60.25         4.89 o                         
  -5   6   3        600.73        662.84        15.52 o                         
  -4   6   3        132.32        128.27         3.94 o                         
  -3   6   3        775.75        738.98        16.35 o                         
  -2   6   3        441.88        458.83        13.46 o                         
  -1   6   3          2.72          3.78         1.10 o                         
   0   6   3         42.50         60.55         2.37 o                         
   1   6   3        772.07        712.64        17.49 o                         
   2   6   3         64.85         62.77         3.47 o                         
   3   6   3        247.12        213.25         5.06 o                         
   4   6   3         14.36         21.12         2.05 o                         
   5   6   3        127.90        152.08         4.73 o                         
   6   6   3          1.13         21.12         4.57 o                         
   7   6   3          9.68         11.03         4.26 o                         
  -7   7   3         60.61         68.29         3.47 o                         
  -6   7   3         17.78         19.55         2.84 o                         
  -5   7   3          0.04          1.89         3.63 o                         
  -4   7   3       2624.02       2816.10        54.78 o                         
  -3   7   3        157.20        149.46         4.42 o                         
  -2   7   3        714.48        719.92        16.03 o                         
  -1   7   3        919.88        912.96        26.42 o                         
   0   7   3        184.72        150.96         5.69 o                         
   1   7   3        182.03        185.69         7.42 o                         
   2   7   3          9.44          8.51         1.73 o                         
   3   7   3        789.07        782.60        15.71 o                         
   4   7   3       1156.68       1143.20        22.76 o                         
   5   7   3        150.91        159.69         6.31 o                         
   6   7   3          5.25         10.40         3.47 o                         
   7   7   3         30.59         40.68         4.26 o                         
  -7   8   3          1.84         15.29         2.99 o                         
  -6   8   3          7.79         11.03         2.68 o                         
  -5   8   3        103.79        110.41         4.42 o                         
  -4   8   3        105.02        110.57         3.63 o                         
  -3   8   3        767.90        797.46        17.61 o                         
  -2   8   3        933.71        964.72        19.24 o                         
  -1   8   3       1654.47       1650.37        36.20 o                         
   0   8   3       1227.48       1217.39        84.08 o                         
   1   8   3       1143.00       1152.56        32.51 o                         
   2   8   3        521.30        495.20        10.29 o                         
   3   8   3       1150.34       1166.27        23.24 o                         
   4   8   3        429.11        452.66         9.65 o                         
   5   8   3          6.51         18.13         2.99 o                         
   6   8   3         14.31         12.93         3.31 o                         
  -6   9   3         47.78         31.85         3.15 o                         
  -5   9   3         13.53         19.86         2.99 o                         
  -4   9   3         83.25         87.99         3.63 o                         
  -3   9   3        251.28        265.33         6.79 o                         
  -2   9   3       1127.23       1202.26        23.72 o                         
  -1   9   3       2640.45       2800.87        55.55 o                         
   0   9   3       1217.86       1342.51        39.06 o                         
   1   9   3        906.79        932.76        21.46 o                         
   2   9   3         27.51         22.86         2.21 o                         
   3   9   3        309.96        334.99         7.43 o                         
   4   9   3         12.14         11.35         1.89 o                         
   5   9   3        509.36        484.82        14.72 o                         
   6   9   3         18.31         18.29         3.15 o                         
  -6  10   3        217.31        189.06         5.84 o                         
  -5  10   3         71.64         80.10         6.31 o                         
  -4  10   3        168.74        160.66         4.58 o                         
  -3  10   3        283.95        320.37         7.74 o                         
  -2  10   3        205.76        213.93         5.21 o                         
  -1  10   3        203.87        202.73         5.68 o                         
   0  10   3       3716.06       4028.40       115.77 o                         
   1  10   3        247.55        265.97         6.95 o                         
   2  10   3        377.75        372.36        10.44 o                         
   3  10   3        121.79        123.68         3.63 o                         
   4  10   3        585.25        618.89        12.67 o                         
   5  10   3          0.11          2.84         2.05 o                         
   6  10   3         85.96         79.34         4.58 o                         
  -6  11   3         13.54         14.19         1.73 o                         
  -5  11   3         17.24         21.91         2.36 o                         
  -4  11   3        872.09        930.72        22.86 o                         
  -3  11   3        250.79        254.25         7.27 o                         
  -2  11   3        228.76        239.85         5.69 o                         
  -1  11   3        670.47        725.34        18.23 o                         
   0  11   3          6.44          5.52         2.84 o                         
   1  11   3         57.02         65.13         3.94 o                         
   2  11   3        523.39        546.28        12.35 o                         
   3  11   3         22.08         19.55         2.21 o                         
   4  11   3       1052.55       1122.66        22.26 o                         
   5  11   3        412.93        417.00         9.81 o                         
   6  11   3         17.06          5.99         5.36 o                         
  -6  12   3          0.20         14.34         3.47 o                         
  -5  12   3         91.33         87.69         3.63 o                         
  -4  12   3         57.94         55.66         3.00 o                         
  -3  12   3         85.33        104.87         3.63 o                         
  -2  12   3         25.48         26.80         2.21 o                         
  -1  12   3         48.62         61.34         3.15 o                         
   0  12   3         47.19         57.71         3.31 o                         
   1  12   3        803.17        870.73        19.52 o                         
   2  12   3        121.29        123.36         4.26 o                         
   3  12   3        508.16        536.84        12.19 o                         
   4  12   3        284.98        293.69         7.90 o                         
   5  12   3         43.03         43.83         2.21 o                         
  -5  13   3          0.80          5.36         1.73 o                         
  -4  13   3        114.15        125.73         4.10 o                         
  -3  13   3        221.18        235.42         6.00 o                         
  -2  13   3          0.64          1.73         1.73 o                         
  -1  13   3        169.88        180.23         5.37 o                         
   0  13   3         77.93         77.44         4.10 o                         
   1  13   3        602.67        615.80        14.41 o                         
   2  13   3        198.06        207.27         5.53 o                         
   3  13   3          7.53          8.98         1.89 o                         
   4  13   3         55.87         64.18         2.68 o                         
   5  13   3         87.72         73.20         2.84 o                         
  -5  14   3         83.04         71.00         3.00 o                         
  -4  14   3        224.56        208.48         5.84 o                         
  -3  14   3         13.27         17.97         2.05 o                         
  -2  14   3          0.24          3.78         1.73 o                         
  -1  14   3        110.20        120.51         4.26 o                         
   0  14   3        511.11        515.80        15.67 o                         
   1  14   3        519.53        534.36        12.82 o                         
   2  14   3         79.40         76.65         3.15 o                         
   3  14   3        237.13        230.42         6.32 o                         
   4  14   3        134.16        108.41         3.47 o                         
   5  14   3          2.85          3.63         1.26 o                         
  -4  15   3         12.09         14.66         2.21 o                         
  -3  15   3         73.99         68.13         3.00 o                         
  -2  15   3          2.02          5.20         1.89 o                         
  -1  15   3        173.71        184.66         5.68 o                         
   0  15   3        327.79        316.70        12.64 o                         
   1  15   3         81.12        104.08        10.09 o                         
   2  15   3         17.06         14.19         2.05 o                         
   3  15   3          0.88          0.32         1.42 o                         
   4  15   3          1.76          1.10         1.26 o                         
  -4  16   3          0.20          0.79         2.05 o                         
  -3  16   3          0.20          0.95         2.05 o                         
  -2  16   3         86.23         88.95         3.94 o                         
  -1  16   3         51.68         56.92         3.15 o                         
   0  16   3        214.93        206.53        10.42 o                         
   1  16   3         18.59         14.35         2.68 o                         
   2  16   3         25.52         19.55         2.05 o                         
   3  16   3         10.52          8.83         1.58 o                         
  -3  17   3         40.97         32.01         3.47 o                         
  -2  17   3        168.89        148.56         6.00 o                         
  -1  17   3         10.16          8.67         2.99 o                         
   0  17   3         22.77         20.18         2.68 o                         
   1  17   3         16.32         17.34         2.68 o                         
   2  17   3         41.65         43.99         2.52 o                         
   3  17   3         17.62         20.18         1.89 o                         
  -1  18   3          0.27          3.94         3.47 o                         
   0  18   3          3.32          1.73         3.47 o                         
   1  18   3         64.44         52.21         3.15 o                         
   2  18   3          1.43          3.78         1.73 o                         
  -6   0   4         20.08         16.39         4.41 o                         
  -4   0   4         14.84         15.61         3.78 o                         
  -2   0   4       1900.65       1837.30        62.81 o                         
   0   0   4       4013.90       3724.45       254.62 o                         
   2   0   4        620.71        655.03        18.73 o                         
   4   0   4        271.15        270.60        11.06 o                         
   6   0   4         30.78         30.90         4.89 o                         
  -7   1   4         51.97         48.88         2.68 o                         
  -6   1   4          2.83          6.15         2.99 o                         
  -5   1   4          1.69          4.73         2.36 o                         
  -4   1   4         23.70         23.02         2.68 o                         
  -3   1   4        141.97        136.67         4.26 o                         
  -2   1   4        314.51        283.75         7.43 o                         
  -1   1   4        504.09        520.77        12.85 o                         
   0   1   4       1189.15       1125.85        42.91 o                         
   1   1   4        689.30        669.21        16.53 o                         
   2   1   4        945.99        940.92        18.79 o                         
   3   1   4        363.53        370.08        11.07 o                         
   4   1   4        336.12        352.00        10.91 o                         
   5   1   4        185.27        210.56         6.47 o                         
   6   1   4         64.44         57.40         3.63 o                         
   7   1   4         56.34         70.97         6.62 o                         
  -7   2   4         24.92         23.33         2.52 o                         
  -6   2   4         76.24         90.83         4.73 o                         
  -5   2   4        118.38        115.63         4.42 o                         
  -4   2   4        369.90        331.10         8.38 o                         
  -3   2   4        172.71        183.44         5.21 o                         
  -2   2   4         45.84         45.57         2.37 o                         
  -1   2   4        276.06        302.53         7.75 o                         
   0   2   4        749.20        809.68        26.74 o                         
   1   2   4        682.31        660.92        14.62 o                         
   2   2   4       1708.08       1503.37        32.58 o                         
   3   2   4        335.43        298.34         8.22 o                         
   4   2   4        692.07        706.16        17.60 o                         
   5   2   4        159.60        165.85         6.31 o                         
   6   2   4         10.44          5.83         2.99 o                         
   7   2   4         32.20         34.69         4.89 o                         
  -7   3   4          3.06          8.04         2.05 o                         
  -6   3   4         11.91         12.45         3.78 o                         
  -5   3   4         15.40         10.25         3.78 o                         
  -4   3   4        832.99        772.65        17.46 o                         
  -3   3   4        256.11        234.62         6.16 o                         
  -2   3   4          1.93          0.63         1.26 o                         
  -1   3   4         47.93         37.38         1.73 o                         
   0   3   4        264.69        236.40         7.27 o                         
   1   3   4       2261.98       2113.13        50.96 o                         
   2   3   4        128.69        124.35         3.63 o                         
   3   3   4        541.03        450.96         9.66 o                         
   4   3   4        344.86        328.78         8.85 o                         
   5   3   4          0.32          2.99         2.36 o                         
   6   3   4         10.37          7.57         3.15 o                         
   7   3   4         75.12         74.30         5.36 o                         
  -7   4   4          0.07          0.63         1.89 o                         
  -6   4   4         13.23         14.50         5.04 o                         
  -5   4   4        811.03        839.31        22.53 o                         
  -4   4   4          3.57          8.35         2.05 o                         
  -3   4   4        196.51        178.74         5.05 o                         
  -2   4   4          6.90          8.51         1.42 o                         
  -1   4   4        151.43        142.24         4.26 o                         
   0   4   4       3230.31       3139.86        91.41 o                         
   1   4   4       1870.32       1753.32        42.64 o                         
   2   4   4       1270.82       1221.56        42.15 o                         
   3   4   4        505.68        474.20        10.93 o                         
   4   4   4          7.32          8.20         2.05 o                         
   5   4   4         36.77         40.20         4.26 o                         
   6   4   4          8.14         11.51         3.15 o                         
   7   4   4        154.71        161.20         9.32 o                         
  -7   5   4         17.32         15.92         2.68 o                         
  -6   5   4          0.10          0.00         3.63 o                         
  -5   5   4          1.12          0.00         4.41 o                         
  -4   5   4       1026.61       1019.58        20.51 o                         
  -3   5   4          6.86          8.83         2.05 o                         
  -2   5   4         13.34         18.60         2.68 o                         
  -1   5   4       1167.56       1192.57        33.84 o                         
   0   5   4       1704.20       1651.30        54.12 o                         
   1   5   4        129.83         84.42         3.63 o                         
   2   5   4        109.13        123.53         4.42 o                         
   3   5   4        262.74        255.43         6.00 o                         
   4   5   4          0.66          0.16         2.21 o                         
   5   5   4        123.68        129.04         5.36 o                         
   6   5   4         24.34         24.28         5.20 o                         
   7   5   4          4.12          8.20         3.63 o                         
  -7   6   4          0.03          0.63         1.73 o                         
  -6   6   4        208.86        200.36         5.68 o                         
  -5   6   4          2.17          2.36         3.78 o                         
  -4   6   4         23.86         22.07         2.52 o                         
  -3   6   4          4.18          7.09         2.05 o                         
  -2   6   4       1687.45       1747.68        34.28 o                         
  -1   6   4        462.09        441.64        16.15 o                         
   0   6   4       5253.53       4727.45       178.77 o                         
   1   6   4          4.71          5.83         2.05 o                         
   2   6   4        131.91        138.54         3.95 o                         
   3   6   4         29.02         25.22         2.36 o                         
   4   6   4        667.42        677.02        13.95 o                         
   5   6   4         95.14        113.56         4.73 o                         
   6   6   4         27.56         33.58         5.83 o                         
  -7   7   4        247.20        223.54         6.96 o                         
  -6   7   4          5.19          3.15         2.84 o                         
  -5   7   4        681.56        704.51        18.23 o                         
  -4   7   4        779.54        800.12        17.77 o                         
  -3   7   4        121.93        115.32         3.79 o                         
  -2   7   4        197.06        209.21         4.90 o                         
  -1   7   4       5729.69       6100.13       132.51 o                         
   0   7   4          1.27          2.52         2.84 o                         
   1   7   4       1884.74       1850.95        43.01 o                         
   2   7   4        158.19        153.41         4.10 o                         
   3   7   4         33.76         33.74         2.68 o                         
   4   7   4        154.29        155.59         4.73 o                         
   5   7   4        291.82        298.28         8.69 o                         
   6   7   4         15.33         18.13         3.63 o                         
  -6   8   4         58.04         55.83         3.78 o                         
  -5   8   4        950.08        988.89        24.31 o                         
  -4   8   4         16.26         16.24         2.52 o                         
  -3   8   4        922.54        945.29        23.35 o                         
  -2   8   4        166.19        171.88         4.42 o                         
  -1   8   4         71.65         71.45         3.63 o                         
   0   8   4       1047.63       1107.11        32.31 o                         
   1   8   4       1022.82       1024.71        20.52 o                         
   2   8   4          3.29          7.25         1.89 o                         
   3   8   4        630.70        635.66        12.99 o                         
   4   8   4        530.73        523.16        10.92 o                         
   5   8   4         71.59         70.02         4.26 o                         
   6   8   4        117.24        114.55         6.00 o                         
  -6   9   4         31.52         31.85         2.68 o                         
  -5   9   4         47.01         45.25         3.94 o                         
  -4   9   4        789.50        835.51        18.56 o                         
  -3   9   4        151.80        145.33         4.42 o                         
  -2   9   4          0.56          2.52         1.58 o                         
  -1   9   4         39.81         39.57         2.68 o                         
   0   9   4       1325.31       1444.46        41.95 o                         
   1   9   4         39.49         44.15         2.68 o                         
   2   9   4        432.89        426.31        11.71 o                         
   3   9   4        189.98        179.95         4.58 o                         
   4   9   4        202.21        193.07         4.89 o                         
   5   9   4          0.07          1.73         1.89 o                         
   6   9   4         26.46         34.05         4.57 o                         
  -6  10   4         10.69         17.02         2.52 o                         
  -5  10   4        303.33        293.92         9.17 o                         
  -4  10   4          1.26          1.89         1.73 o                         
  -3  10   4        296.38        321.82         8.06 o                         
  -2  10   4        418.56        491.08        10.44 o                         
  -1  10   4         10.77         12.45         2.21 o                         
   0  10   4        396.46        427.61        13.13 o                         
   1  10   4        348.68        334.16         9.01 o                         
   2  10   4         39.21         36.89         2.52 o                         
   3  10   4        716.92        737.03        16.49 o                         
   4  10   4        193.01        186.43         4.74 o                         
   5  10   4          4.84          4.57         1.73 o                         
   6  10   4         62.97         56.94         5.05 o                         
  -6  11   4         10.05         10.72         3.63 o                         
  -5  11   4         30.32         23.96         2.52 o                         
  -4  11   4        165.45        176.13         4.89 o                         
  -3  11   4          4.59          4.41         1.73 o                         
  -2  11   4        104.33        118.77         3.63 o                         
  -1  11   4        401.35        452.57        10.91 o                         
   0  11   4        312.18        337.52        10.59 o                         
   1  11   4        331.61        346.11         7.90 o                         
   2  11   4        462.15        479.36        12.34 o                         
   3  11   4        337.16        346.27         8.22 o                         
   4  11   4        259.21        227.93         6.00 o                         
   5  11   4        117.86        106.65         3.63 o                         
  -5  12   4          0.81          2.99         1.73 o                         
  -4  12   4         69.63         69.55         2.84 o                         
  -3  12   4          0.18          1.58         1.58 o                         
  -2  12   4         54.71         70.33         2.84 o                         
  -1  12   4         89.61         99.99         3.94 o                         
   0  12   4        258.02        302.13        10.74 o                         
   1  12   4         22.49         27.27         2.52 o                         
   2  12   4         60.78         59.77         2.84 o                         
   3  12   4         36.91         38.78         2.52 o                         
   4  12   4        291.32        277.30         6.80 o                         
   5  12   4          0.24          1.26         1.58 o                         
  -5  13   4         36.15         28.85         2.21 o                         
  -4  13   4          1.26          3.31         1.73 o                         
  -3  13   4         83.11         87.68         3.31 o                         
  -2  13   4          5.51          5.83         1.73 o                         
  -1  13   4        321.94        372.30         9.64 o                         
   0  13   4          0.72          1.10         2.21 o                         
   1  13   4        136.72        146.57         4.73 o                         
   2  13   4          0.25          1.26         1.73 o                         
   3  13   4          1.86          1.10         1.58 o                         
   4  13   4         24.12         24.12         1.89 o                         
   5  13   4         27.39         25.23         2.05 o                         
  -5  14   4        169.87        142.96         4.74 o                         
  -4  14   4          1.88          3.63         1.58 o                         
  -3  14   4        459.69        444.20        10.13 o                         
  -2  14   4         11.63         16.39         2.21 o                         
  -1  14   4         30.83         25.22         2.21 o                         
   0  14   4         31.58         35.00         2.52 o                         
   1  14   4          5.16          7.25         2.36 o                         
   2  14   4          0.70          2.99         1.58 o                         
   3  14   4        184.46        175.55         5.05 o                         
   4  14   4         92.92         85.97         2.84 o                         
  -4  15   4        143.01        135.76         5.53 o                         
  -3  15   4         93.06         87.38         3.63 o                         
  -2  15   4         33.93         36.42         2.68 o                         
  -1  15   4        107.85        110.26         3.79 o                         
   0  15   4         53.73         52.35         2.84 o                         
   1  15   4         86.97         72.56         3.47 o                         
   2  15   4        178.34        173.64         5.05 o                         
   3  15   4         16.31         12.45         1.73 o                         
   4  15   4         43.80         35.96         2.05 o                         
  -3  16   4         10.45         12.93         2.21 o                         
  -2  16   4         12.08         12.14         2.05 o                         
  -1  16   4         22.56         21.28         2.05 o                         
   0  16   4         24.61         20.81         2.36 o                         
   1  16   4         51.12         51.72         2.84 o                         
   2  16   4          8.37         10.88         1.73 o                         
   3  16   4          0.45          0.79         1.58 o                         
  -2  17   4         29.24         29.33         3.00 o                         
  -1  17   4        190.33        173.23         5.69 o                         
   0  17   4          5.53          6.30         2.05 o                         
   1  17   4         52.24         50.15         2.84 o                         
   2  17   4         55.87         49.05         2.52 o                         
  -1  18   4         66.72         73.51         6.15 o                         
   0  18   4         65.29         57.42         5.21 o                         
   1  18   4          9.90          5.36         1.58 o                         
  -7   0   5          0.29          2.68         2.52 o                         
  -5   0   5         73.39         76.33         5.36 o                         
  -3   0   5        625.47        610.13        22.19 o                         
  -1   0   5        613.84        797.75        39.35 o                         
   1   0   5         65.90         54.57         4.10 o                         
   3   0   5        857.20        850.13        42.09 o                         
   5   0   5         26.60         21.44         4.41 o                         
  -7   1   5          3.17          2.36         2.05 o                         
  -6   1   5          8.63         26.48         3.78 o                         
  -5   1   5         76.21         73.02         4.73 o                         
  -4   1   5       1063.29       1009.74        22.59 o                         
  -3   1   5        255.02        243.27         7.27 o                         
  -2   1   5        748.68        704.27        20.49 o                         
  -1   1   5        166.87        161.20         5.68 o                         
   0   1   5       1804.50       1563.14        59.48 o                         
   1   1   5         80.55         65.31         3.31 o                         
   2   1   5        226.52        199.49         6.16 o                         
   3   1   5          5.05          3.94         2.52 o                         
   4   1   5         71.49         84.04         5.20 o                         
   5   1   5         33.14         35.16         3.78 o                         
   6   1   5         49.56         44.47         4.10 o                         
  -7   2   5          2.07          1.73         2.05 o                         
  -6   2   5          9.64          9.14         2.84 o                         
  -5   2   5         59.95         36.43         4.89 o                         
  -4   2   5         58.13         50.78         3.47 o                         
  -3   2   5        163.76        151.52         5.05 o                         
  -2   2   5        322.68        295.66         9.65 o                         
  -1   2   5        385.62        367.15        11.08 o                         
   0   2   5        123.74         74.81         4.10 o                         
   1   2   5         28.85         25.86         4.41 o                         
   2   2   5        103.40         83.45         3.31 o                         
   3   2   5          1.61          3.78         2.21 o                         
   4   2   5        533.75        561.03        14.25 o                         
   5   2   5        119.74        126.36         5.52 o                         
   6   2   5         12.76         12.14         4.73 o                         
  -7   3   5        115.99        118.19         5.37 o                         
  -6   3   5          0.87          0.47         2.36 o                         
  -5   3   5        208.10        210.29         7.10 o                         
  -4   3   5        336.01        327.64         9.33 o                         
  -3   3   5         73.74         61.67         3.15 o                         
  -2   3   5         35.25         21.44         3.15 o                         
  -1   3   5       3366.13       3256.54        90.51 o                         
   0   3   5        949.84        835.30        32.16 o                         
   1   3   5        695.71        676.81        16.99 o                         
   2   3   5         24.33         27.27         2.68 o                         
   3   3   5         48.27         45.10         2.84 o                         
   4   3   5        317.60        302.92         8.53 o                         
   5   3   5        252.29        261.68         8.69 o                         
   6   3   5         30.10         34.21         7.88 o                         
  -7   4   5         10.43         12.30         2.36 o                         
  -6   4   5         12.22          8.20         2.36 o                         
  -5   4   5          1.27          0.00         4.26 o                         
  -4   4   5          5.47          7.25         2.21 o                         
  -3   4   5        388.46        370.23         8.22 o                         
  -2   4   5         18.99         18.60         2.05 o                         
  -1   4   5       2447.36       2540.75        70.90 o                         
   0   4   5       3847.70       3750.50       141.99 o                         
   1   4   5        122.27         98.14         5.52 o                         
   2   4   5         63.98         63.56         3.15 o                         
   3   4   5        757.24        740.84        15.07 o                         
   4   4   5       1359.74       1488.15        32.52 o                         
   5   4   5        598.41        615.98        17.90 o                         
   6   4   5         32.88         36.26         3.78 o                         
  -7   5   5         26.54         27.12         2.84 o                         
  -6   5   5        201.68        192.15         5.84 o                         
  -5   5   5         20.69          2.21         4.57 o                         
  -4   5   5       2281.74       2396.93        43.85 o                         
  -3   5   5       2388.07       2384.70        47.15 o                         
  -2   5   5        443.81        408.60         8.70 o                         
  -1   5   5        686.74        614.02        17.93 o                         
   0   5   5        851.49        962.82        37.35 o                         
   1   5   5       1404.08       1414.58        27.96 o                         
   2   5   5         81.77         66.56         3.00 o                         
   3   5   5        871.09        863.13        17.47 o                         
   4   5   5        386.19        409.17        11.07 o                         
   5   5   5        135.80        139.00         5.52 o                         
   6   5   5          0.41          4.26         3.63 o                         
  -7   6   5         11.74         11.03         2.21 o                         
  -6   6   5         47.73         47.30         3.00 o                         
  -5   6   5        804.94        786.64        20.31 o                         
  -4   6   5        249.96        280.00         7.11 o                         
  -3   6   5        369.92        372.49         9.80 o                         
  -2   6   5          7.84         11.82         1.89 o                         
  -1   6   5        340.51        362.86         8.54 o                         
   0   6   5         23.04         29.64         3.00 o                         
   1   6   5        991.26        992.83        20.20 o                         
   2   6   5        222.98        206.39         5.21 o                         
   3   6   5       1011.31       1033.65        20.67 o                         
   4   6   5         26.45         27.12         2.84 o                         
   5   6   5          2.25          2.99         2.52 o                         
   6   6   5         22.45         75.51         8.36 o                         
  -6   7   5         69.61         67.19         3.00 o                         
  -5   7   5        105.34         75.25         6.31 o                         
  -4   7   5       1185.18       1262.34        27.53 o                         
  -3   7   5        104.03        109.31         3.79 o                         
  -2   7   5        389.05        410.68         8.86 o                         
  -1   7   5        774.58        856.27        18.10 o                         
   0   7   5       2099.11       2285.32        66.03 o                         
   1   7   5        849.95        864.88        18.11 o                         
   2   7   5        749.82        756.96        15.39 o                         
   3   7   5        198.64        193.70         4.89 o                         
   4   7   5        273.15        257.93         6.16 o                         
   5   7   5         94.99         95.26         4.10 o                         
  -6   8   5          8.68         22.54         2.84 o                         
  -5   8   5        442.44        421.76        12.50 o                         
  -4   8   5         22.38         28.22         2.52 o                         
  -3   8   5        172.50        183.08         5.21 o                         
  -2   8   5          0.80          3.47         2.36 o                         
  -1   8   5         11.11         19.23         2.52 o                         
   0   8   5       1533.02       1764.70        51.12 o                         
   1   8   5        472.62        491.69        10.45 o                         
   2   8   5         96.15        100.62         3.31 o                         
   3   8   5        360.53        358.03         9.64 o                         
   4   8   5        486.94        507.64        10.76 o                         
   5   8   5         17.09         18.13         2.68 o                         
   6   8   5         11.68         14.82         4.89 o                         
  -6   9   5         19.54         18.13         2.21 o                         
  -5   9   5         46.26         47.30         2.84 o                         
  -4   9   5         12.43         11.51         1.89 o                         
  -3   9   5        686.11        731.77        18.39 o                         
  -2   9   5         17.71         19.39         2.21 o                         
  -1   9   5        918.52        962.27        21.60 o                         
   0   9   5         53.16         56.61         5.20 o                         
   1   9   5         18.39         23.17         3.15 o                         
   2   9   5          5.65          5.04         1.89 o                         
   3   9   5        201.13        170.81         4.89 o                         
   4   9   5         61.77         50.46         3.00 o                         
   5   9   5         89.21         75.88         3.94 o                         
   6   9   5         86.57         86.93         6.79 o                         
  -6  10   5         17.58         25.70         2.68 o                         
  -5  10   5         54.75         49.36         2.68 o                         
  -4  10   5          0.72          2.84         1.73 o                         
  -3  10   5         94.76        100.94         3.63 o                         
  -2  10   5          1.30          1.26         1.58 o                         
  -1  10   5        258.45        280.34         7.11 o                         
   0  10   5        742.64        800.71        23.63 o                         
   1  10   5          0.12          0.63         1.89 o                         
   2  10   5        272.53        261.72         6.63 o                         
   3  10   5         14.22         15.29         2.21 o                         
   4  10   5        116.00        110.74         3.47 o                         
   5  10   5          6.71          7.88         2.36 o                         
  -5  11   5         17.46         16.08         2.05 o                         
  -4  11   5        354.24        351.74         7.59 o                         
  -3  11   5         11.20         17.50         2.05 o                         
  -2  11   5         67.51         61.03         2.68 o                         
  -1  11   5        194.97        207.58         6.16 o                         
   0  11   5          1.71          1.73         2.52 o                         
   1  11   5         10.60         14.82         2.05 o                         
   2  11   5         45.22         43.83         2.68 o                         
   3  11   5          0.06          1.58         1.89 o                         
   4  11   5         54.12         52.20         2.52 o                         
   5  11   5         90.31         78.25         4.58 o                         
  -5  12   5         61.03         52.68         2.68 o                         
  -4  12   5         78.73         69.56         2.68 o                         
  -3  12   5          1.38          2.52         1.73 o                         
  -2  12   5        120.93        120.52         3.79 o                         
  -1  12   5          1.76          2.99         1.58 o                         
   0  12   5          0.82          0.47         2.21 o                         
   1  12   5         21.54         22.86         2.36 o                         
   2  12   5          1.61          4.57         1.73 o                         
   3  12   5          3.05          4.73         1.58 o                         
   4  12   5         52.27         50.93         2.37 o                         
   5  12   5          1.26          0.16         1.89 o                         
  -5  13   5         24.22         20.97         2.05 o                         
  -4  13   5        174.33        161.34         4.26 o                         
  -3  13   5         52.67         53.14         2.68 o                         
  -2  13   5        194.31        200.01         5.84 o                         
  -1  13   5        142.28        143.11         4.26 o                         
   0  13   5        147.50        171.21         6.00 o                         
   1  13   5          1.31          0.63         1.58 o                         
   2  13   5          0.77          2.52         2.05 o                         
   3  13   5         63.60         53.62         2.37 o                         
   4  13   5         20.04         17.18         1.89 o                         
  -4  14   5          8.11          9.77         2.21 o                         
  -3  14   5         55.22         60.87         2.68 o                         
  -2  14   5         34.86         39.89         2.21 o                         
  -1  14   5        197.95        192.60         5.37 o                         
   0  14   5         72.65         70.81         4.57 o                         
   1  14   5         74.01         78.54         4.10 o                         
   2  14   5         35.58         28.06         2.05 o                         
   3  14   5        100.93         98.28         3.16 o                         
   4  14   5         58.76         52.52         2.37 o                         
  -4  15   5          5.38          7.57         2.36 o                         
  -3  15   5         31.34         38.31         2.52 o                         
  -2  15   5        148.75        148.35         5.05 o                         
  -1  15   5        243.35        266.14         7.90 o                         
   0  15   5         17.87         19.07         2.21 o                         
   1  15   5         13.48         17.34         2.36 o                         
   2  15   5          3.00          4.41         1.42 o                         
   3  15   5        115.88        104.46         3.63 o                         
  -3  16   5          8.59          6.62         1.73 o                         
  -2  16   5        224.91        238.07         8.53 o                         
  -1  16   5         57.18         56.46         2.37 o                         
   0  16   5        177.79        169.25         7.11 o                         
   1  16   5         24.26         25.07         2.05 o                         
   2  16   5          0.54          0.79         1.26 o                         
  -2  17   5          5.83         10.40         2.36 o                         
  -1  17   5         11.10         14.66         2.68 o                         
   0  17   5        175.90        161.72        11.37 o                         
   1  17   5         38.06         38.16         2.21 o                         
  -6   0   6         40.97         42.41         3.94 o                         
  -4   0   6         97.96         85.80         5.36 o                         
  -2   0   6         26.88         32.79         4.10 o                         
   0   0   6       1920.06       1984.46        91.18 o                         
   2   0   6          1.81          9.93         4.26 o                         
   4   0   6        738.15        802.49        27.75 o                         
   6   0   6        174.83        164.03        10.74 o                         
  -7   1   6         23.48         24.75         2.68 o                         
  -6   1   6          3.00          4.26         2.99 o                         
  -5   1   6         13.16         14.66         3.15 o                         
  -4   1   6         53.67         52.82         3.31 o                         
  -3   1   6        265.13        245.62         7.27 o                         
  -2   1   6         83.73         74.45         4.73 o                         
  -1   1   6        666.07        565.76        27.60 o                         
   0   1   6          3.43          4.41         3.31 o                         
   1   1   6         37.95         43.20         3.47 o                         
   2   1   6        241.92        253.33         7.27 o                         
   3   1   6        366.34        387.01        11.70 o                         
   4   1   6        254.22        244.94         8.06 o                         
   5   1   6        175.15        171.25         5.52 o                         
   6   1   6         67.19         66.08         5.68 o                         
  -7   2   6          0.45          2.21         2.05 o                         
  -6   2   6         13.62         16.39         2.68 o                         
  -5   2   6       1853.37       2067.42        45.45 o                         
  -4   2   6        319.35        309.08         8.69 o                         
  -3   2   6        552.09        512.44        11.88 o                         
  -2   2   6        121.13        111.22         5.36 o                         
  -1   2   6        226.44        214.96         9.32 o                         
   0   2   6         18.98         18.92         4.57 o                         
   1   2   6        605.67        587.69        15.53 o                         
   2   2   6        566.46        556.91        14.42 o                         
   3   2   6        584.46        624.49        16.00 o                         
   4   2   6        758.12        774.23        22.05 o                         
   5   2   6         79.89         77.60         4.10 o                         
   6   2   6          3.10          0.00         4.10 o                         
  -7   3   6         21.44         20.02         3.47 o                         
  -6   3   6          4.82          5.20         2.52 o                         
  -5   3   6         70.16         54.88         7.57 o                         
  -4   3   6        324.89        326.16         9.17 o                         
  -3   3   6        107.70         98.58         3.63 o                         
  -2   3   6         11.97         18.60         3.15 o                         
  -1   3   6         16.85         22.86         3.00 o                         
   0   3   6       1406.39       1514.09        45.04 o                         
   1   3   6       1129.86       1123.31        32.17 o                         
   2   3   6        282.88        294.65         8.22 o                         
   3   3   6         16.85         23.96         3.00 o                         
   4   3   6        434.68        429.42        12.97 o                         
   5   3   6          0.72          1.58         2.99 o                         
   6   3   6          2.17          0.00         4.26 o                         
  -6   4   6         11.17         14.66         2.36 o                         
  -5   4   6        622.35        586.33        23.13 o                         
  -4   4   6         44.33         41.78         3.00 o                         
  -3   4   6        477.36        472.82        10.29 o                         
  -2   4   6         10.84         15.61         2.52 o                         
  -1   4   6        238.39        218.76         5.84 o                         
   0   4   6        883.10        987.51        29.56 o                         
   1   4   6       2074.31       2216.81        53.47 o                         
   2   4   6         14.65         19.86         2.84 o                         
   3   4   6        639.68        678.15        15.37 o                         
   4   4   6        103.15        118.29         4.42 o                         
   5   4   6         16.49         14.03         3.00 o                         
   6   4   6         97.96         84.87         8.36 o                         
  -6   5   6         72.51         60.88         2.84 o                         
  -5   5   6         54.55         44.31         4.26 o                         
  -4   5   6       1115.36       1149.81        23.22 o                         
  -3   5   6        160.08        148.66         4.26 o                         
  -2   5   6         81.75         87.84         3.63 o                         
  -1   5   6       1631.43       1702.73        34.22 o                         
   0   5   6        810.87        864.29        25.56 o                         
   1   5   6        224.51        220.61         7.42 o                         
   2   5   6        295.69        325.16         8.06 o                         
   3   5   6        146.50        147.22         4.89 o                         
   4   5   6          5.71          7.25         2.84 o                         
   5   5   6        125.90        133.63         5.52 o                         
   6   5   6         40.79         30.43         6.94 o                         
  -6   6   6        351.43        341.15         9.33 o                         
  -5   6   6        112.25         98.75         7.26 o                         
  -4   6   6        209.82        210.13         4.89 o                         
  -3   6   6        494.40        496.59        10.60 o                         
  -2   6   6       1056.48       1106.54        24.33 o                         
  -1   6   6          0.12          2.05         1.89 o                         
   0   6   6       2027.65       2249.10        64.98 o                         
   1   6   6         21.71         23.80         2.84 o                         
   2   6   6         18.93         20.65         2.84 o                         
   3   6   6         19.41         23.02         3.15 o                         
   4   6   6       1245.46       1258.00        31.05 o                         
   5   6   6          2.72          6.46         2.68 o                         
  -6   7   6         35.82         37.68         4.26 o                         
  -5   7   6          0.21          0.00         2.52 o                         
  -4   7   6        126.55        136.46         3.79 o                         
  -3   7   6         22.12         21.44         2.36 o                         
  -2   7   6          3.81          7.09         1.73 o                         
  -1   7   6        971.07       1025.03        23.20 o                         
   0   7   6         67.82         68.29         3.63 o                         
   1   7   6         81.22         83.10         4.10 o                         
   2   7   6         80.15         69.40         3.00 o                         
   3   7   6          0.76          2.05         2.05 o                         
   4   7   6         68.38         67.97         4.26 o                         
   5   7   6        110.16        104.43         4.89 o                         
  -6   8   6         13.10         12.14         2.36 o                         
  -5   8   6         88.77         73.98         3.15 o                         
  -4   8   6        307.11        328.49         7.27 o                         
  -3   8   6        550.67        572.31        12.03 o                         
  -2   8   6        452.58        459.71        10.60 o                         
  -1   8   6          4.12          4.73         1.89 o                         
   0   8   6        302.66        308.74        11.06 o                         
   1   8   6        103.43        109.31         3.63 o                         
   2   8   6          0.97          2.05         2.21 o                         
   3   8   6          2.74          2.52         2.05 o                         
   4   8   6        226.19        193.28         6.79 o                         
   5   8   6         14.18         14.50         2.68 o                         
  -6   9   6         54.71         51.10         3.00 o                         
  -5   9   6          0.49          0.79         1.73 o                         
  -4   9   6        276.17        268.07        10.59 o                         
  -3   9   6        317.35        351.58         7.90 o                         
  -2   9   6        128.09        132.52         4.10 o                         
  -1   9   6         35.24         39.26         2.68 o                         
   0   9   6        166.89        177.39         6.16 o                         
   1   9   6         39.58         32.48         2.68 o                         
   2   9   6          1.20          2.05         1.89 o                         
   3   9   6          4.91          2.99         1.89 o                         
   4   9   6          1.41          2.52         2.36 o                         
   5   9   6          5.95          6.30         2.52 o                         
  -5  10   6         43.50         42.57         2.37 o                         
  -4  10   6          3.52          2.36         1.42 o                         
  -3  10   6         65.41         64.81         2.84 o                         
  -2  10   6        132.73        134.58         3.94 o                         
  -1  10   6         23.46         19.07         2.36 o                         
   0  10   6         79.61         79.79         4.10 o                         
   1  10   6          2.94          1.73         1.58 o                         
   2  10   6         71.12         73.02         2.84 o                         
   3  10   6         63.87         48.89         3.00 o                         
   4  10   6        304.11        276.57         7.43 o                         
   5  10   6          0.62          0.00         2.84 o                         
  -5  11   6         40.92         45.41         2.37 o                         
  -4  11   6         24.35         16.40         1.73 o                         
  -3  11   6        104.36        101.58         5.68 o                         
  -2  11   6        296.94        316.61         8.53 o                         
  -1  11   6         82.94         86.42         3.15 o                         
   0  11   6         35.87         36.42         2.68 o                         
   1  11   6         10.91         16.87         2.05 o                         
   2  11   6         10.01          9.77         1.89 o                         
   3  11   6          3.92          3.31         1.58 o                         
   4  11   6         51.43         44.47         3.00 o                         
  -5  12   6         12.49         13.40         2.21 o                         
  -4  12   6         15.14         14.98         1.58 o                         
  -3  12   6          0.32          1.89         1.58 o                         
  -2  12   6        110.35        115.31         3.79 o                         
  -1  12   6         49.74         51.72         2.52 o                         
   0  12   6         54.48         62.29         3.15 o                         
   1  12   6          0.31          2.21         1.58 o                         
   2  12   6         59.25         56.45         2.84 o                         
   3  12   6         80.14         68.93         2.84 o                         
   4  12   6         23.69         16.71         2.05 o                         
  -4  13   6         10.41         10.88         1.73 o                         
  -3  13   6         29.71         31.22         2.05 o                         
  -2  13   6         53.14         50.93         2.84 o                         
  -1  13   6         21.75         20.49         1.89 o                         
   0  13   6         72.65         59.77         3.94 o                         
   1  13   6          6.11          6.78         1.42 o                         
   2  13   6          0.17          0.16         1.42 o                         
   3  13   6          5.54          7.72         1.58 o                         
   4  13   6         10.74         16.87         2.21 o                         
  -4  14   6         15.56         11.98         2.52 o                         
  -3  14   6         46.77         46.05         2.52 o                         
  -2  14   6          6.17          4.26         1.58 o                         
  -1  14   6         54.07         58.19         2.52 o                         
   0  14   6         81.87         75.39         3.15 o                         
   1  14   6         24.35         25.07         1.89 o                         
   2  14   6         33.78         27.28         1.89 o                         
   3  14   6         80.97         66.73         2.84 o                         
  -3  15   6          7.08          8.20         1.58 o                         
  -2  15   6         62.08         58.36         2.68 o                         
  -1  15   6        350.89        329.12         8.22 o                         
   0  15   6         42.88         44.15         2.68 o                         
   1  15   6          7.54          9.93         1.89 o                         
   2  15   6         27.09         34.21         2.05 o                         
  -2  16   6        146.33        140.38         5.21 o                         
  -1  16   6        139.46        149.65         5.68 o                         
   0  16   6         56.88         52.68         3.15 o                         
   1  16   6        341.50        309.57        10.60 o                         
  -3   0   7         56.78         58.34         4.42 o                         
  -1   0   7        611.92        551.42        26.94 o                         
   1   0   7         10.72         13.08         3.78 o                         
   3   0   7         92.83         88.63         6.94 o                         
   5   0   7         32.33         26.80         4.26 o                         
  -6   1   7         83.57         94.63         4.42 o                         
  -4   1   7       1815.45       1889.01        46.55 o                         
  -3   1   7         80.04         83.42         3.63 o                         
  -2   1   7        113.83        112.79         4.42 o                         
  -1   1   7        218.45        192.96         6.32 o                         
   0   1   7       1654.58       1716.88        63.65 o                         
   1   1   7        522.37        526.09        13.30 o                         
   2   1   7       1062.50       1140.48        31.97 o                         
   3   1   7         38.25         39.26         5.20 o                         
   4   1   7         18.16         20.81         3.00 o                         
   5   1   7         37.37         30.11         3.31 o                         
  -6   2   7         11.59          8.98         2.36 o                         
  -5   2   7        234.35        220.30         6.79 o                         
  -4   2   7        884.95        980.95        24.61 o                         
  -3   2   7         18.73         20.65         2.36 o                         
  -2   2   7        292.38        277.75         9.01 o                         
  -1   2   7         46.34         43.20         3.31 o                         
   0   2   7       1316.46       1500.35        49.43 o                         
   1   2   7          8.92         15.45         3.15 o                         
   2   2   7          9.44         10.09         2.68 o                         
   3   2   7         89.13         87.52         4.73 o                         
   4   2   7        878.79        965.28        23.34 o                         
   5   2   7         18.33         23.17         3.15 o                         
  -6   3   7          9.43         12.93         2.21 o                         
  -5   3   7        143.47        137.28         5.05 o                         
  -4   3   7         50.14         57.39         3.15 o                         
  -3   3   7        133.29        132.53         4.26 o                         
  -2   3   7         75.47         70.97         3.94 o                         
  -1   3   7       2121.31       2074.70        50.24 o                         
   0   3   7         12.99         14.34         2.84 o                         
   1   3   7         16.01         17.81         3.00 o                         
   2   3   7        609.63        639.97        18.85 o                         
   3   3   7        476.07        509.16        13.29 o                         
   4   3   7          7.88          8.20         3.47 o                         
   5   3   7        221.84        221.73         7.74 o                         
  -6   4   7          0.15          8.83         2.52 o                         
  -5   4   7          1.39          5.04         2.05 o                         
  -4   4   7         69.05         68.44         3.15 o                         
  -3   4   7          4.13          3.15         2.21 o                         
  -2   4   7        317.96        340.22         9.32 o                         
  -1   4   7        264.01        219.88         8.53 o                         
   0   4   7        737.28        767.63        25.70 o                         
   1   4   7        124.00        123.53         4.58 o                         
   2   4   7         39.93         41.47         3.63 o                         
   3   4   7         74.33         76.80         4.10 o                         
   4   4   7        327.21        341.36        10.75 o                         
   5   4   7         51.06         50.15         3.63 o                         
  -6   5   7         37.61         34.37         2.84 o                         
  -5   5   7          9.60          8.04         2.21 o                         
  -4   5   7        728.68        779.01        17.44 o                         
  -3   5   7        402.14        404.32         8.86 o                         
  -2   5   7          2.22          5.36         2.36 o                         
  -1   5   7       1097.18       1170.59        29.27 o                         
   0   5   7       1614.12       1883.62        63.27 o                         
   1   5   7        312.30        337.52         9.17 o                         
   2   5   7        300.25        343.16        10.90 o                         
   3   5   7        585.00        631.24        18.69 o                         
   4   5   7         32.03         39.89         4.89 o                         
   5   5   7        121.19        124.80         5.68 o                         
  -6   6   7         21.17         18.92         3.47 o                         
  -5   6   7        437.76        458.72        13.61 o                         
  -4   6   7         25.79         27.90         2.52 o                         
  -3   6   7         33.15         35.00         2.52 o                         
  -2   6   7         26.77         19.86         2.68 o                         
  -1   6   7         98.49        104.25         3.94 o                         
   0   6   7        201.72        239.95         8.84 o                         
   1   6   7        423.08        464.98        10.76 o                         
   2   6   7          0.26          2.68         2.21 o                         
   3   6   7        406.83        435.65        11.54 o                         
   4   6   7         11.82         14.34         3.31 o                         
   5   6   7         43.26         32.01         3.15 o                         
  -6   7   7          2.90          3.15         3.31 o                         
  -5   7   7         52.67         58.35         3.31 o                         
  -4   7   7        148.38        146.75         5.68 o                         
  -3   7   7          5.56          8.04         2.05 o                         
  -2   7   7          5.16          8.67         2.21 o                         
  -1   7   7         31.76         33.26         2.52 o                         
   0   7   7        891.41       1004.71        29.38 o                         
   1   7   7         54.03         57.55         3.15 o                         
   2   7   7          3.32          7.09         2.05 o                         
   3   7   7        525.68        544.86        14.09 o                         
   4   7   7        112.77        102.69         4.73 o                         
   5   7   7         49.51         38.48         3.15 o                         
  -5   8   7        106.91         89.13         3.63 o                         
  -4   8   7         12.82         14.03         2.05 o                         
  -3   8   7          4.37          5.36         1.89 o                         
  -2   8   7          0.56          5.83         2.21 o                         
  -1   8   7          1.68          3.94         1.73 o                         
   0   8   7          8.60         11.82         2.68 o                         
   1   8   7        185.54        196.20         5.37 o                         
   2   8   7          6.55          6.94         1.89 o                         
   3   8   7        373.13        364.59         9.96 o                         
   4   8   7          1.79          6.62         2.84 o                         
   5   8   7          0.01          0.00         2.99 o                         
  -5   9   7         20.34         23.17         2.05 o                         
  -4   9   7         16.67         15.29         1.89 o                         
  -3   9   7         24.20         23.33         3.00 o                         
  -2   9   7         18.12         19.70         2.36 o                         
  -1   9   7        231.48        245.21         6.63 o                         
   0   9   7         88.84        106.29         4.26 o                         
   1   9   7         42.29         42.73         2.52 o                         
   2   9   7          0.97          3.63         1.73 o                         
   3   9   7        302.56        272.10         7.43 o                         
   4   9   7         23.59         19.86         2.84 o                         
   5   9   7         34.71         21.45         3.00 o                         
  -5  10   7         46.33         41.79         2.37 o                         
  -4  10   7         15.80         17.34         1.89 o                         
  -3  10   7         19.07         21.44         2.05 o                         
  -2  10   7        346.53        368.76         9.96 o                         
  -1  10   7         47.17         45.41         2.52 o                         
   0  10   7         42.09         51.24         3.00 o                         
   1  10   7          0.48          1.42         1.73 o                         
   2  10   7         22.43         25.07         2.36 o                         
   3  10   7         12.13          8.83         1.89 o                         
   4  10   7          1.62          1.42         2.21 o                         
  -4  11   7         69.62         62.78         2.68 o                         
  -3  11   7         11.01         11.03         1.73 o                         
  -2  11   7          5.04          5.99         1.89 o                         
  -1  11   7        194.07        203.96         5.68 o                         
   0  11   7          2.14          3.78         3.15 o                         
   1  11   7         52.34         57.24         2.84 o                         
   2  11   7         49.42         46.04         2.37 o                         
   3  11   7         59.93         56.46         2.68 o                         
   4  11   7          1.59          0.00         2.52 o                         
  -4  12   7          1.21          1.26         1.73 o                         
  -3  12   7          4.04          3.78         1.58 o                         
  -2  12   7          7.84          5.36         1.73 o                         
  -1  12   7         83.07         83.58         3.00 o                         
   0  12   7         49.73         42.57         2.37 o                         
   1  12   7          1.42          1.42         1.42 o                         
   2  12   7          9.74          9.14         1.73 o                         
   3  12   7          2.01          4.41         1.58 o                         
  -3  13   7         23.07         19.39         1.89 o                         
  -2  13   7          1.40          1.89         1.58 o                         
  -1  13   7        206.06        194.22         5.37 o                         
   0  13   7         17.81         16.24         2.21 o                         
   1  13   7         41.04         36.74         2.05 o                         
   2  13   7         74.94         71.30         2.68 o                         
   3  13   7         76.08         64.53         2.84 o                         
  -3  14   7         14.25         13.56         1.58 o                         
  -2  14   7          1.55          1.58         1.42 o                         
  -1  14   7          0.08          1.26         1.58 o                         
   0  14   7         26.72         29.01         3.00 o                         
   1  14   7         26.95         27.27         1.73 o                         
   2  14   7          2.17          2.52         1.26 o                         
  -2  15   7        189.89        180.46         6.48 o                         
  -1  15   7        512.03        520.48        17.45 o                         
   1  15   7          0.93          4.73         1.42 o                         
  -4   0   8         64.18         64.50         4.26 o                         
  -2   0   8        799.06        821.79        23.48 o                         
   0   0   8        303.80        334.65        24.02 o                         
   2   0   8          1.21          7.57         3.31 o                         
   4   0   8        345.58        333.24        12.49 o                         
  -6   1   8         44.11         45.89         5.05 o                         
  -5   1   8          0.01          0.00         1.58 o                         
  -4   1   8        112.28        121.78         4.10 o                         
  -3   1   8        123.49        131.09         4.42 o                         
  -2   1   8        160.13        148.02         4.10 o                         
  -1   1   8        850.39        837.58        20.64 o                         
   0   1   8        264.44        285.72        12.01 o                         
   1   1   8         94.50         97.62         4.42 o                         
   2   1   8        639.01        705.99        17.43 o                         
   3   1   8        208.04        217.71         6.32 o                         
   4   1   8         18.44         21.44         2.52 o                         
   5   1   8         33.09         31.22         4.10 o                         
  -6   2   8         25.68         19.55         3.94 o                         
  -5   2   8        428.95        443.05        11.39 o                         
  -4   2   8         46.49         47.46         2.84 o                         
  -3   2   8          1.05          1.10         2.05 o                         
  -2   2   8         63.39         60.08         3.00 o                         
  -1   2   8        188.77        184.52         6.47 o                         
   0   2   8        657.55        719.75        24.25 o                         
   1   2   8       1100.41       1111.07        27.04 o                         
   2   2   8         12.85         15.13         2.68 o                         
   3   2   8        278.03        288.92         8.06 o                         
   4   2   8        202.41        198.78         5.84 o                         
   5   2   8         32.87         31.69         3.63 o                         
  -6   3   8        169.85        163.32         9.48 o                         
  -5   3   8         46.18         51.40         2.52 o                         
  -4   3   8        552.64        594.42        18.69 o                         
  -3   3   8          0.54          2.52         1.89 o                         
  -2   3   8         29.35         23.96         2.84 o                         
  -1   3   8         76.29         69.87         3.63 o                         
   0   3   8        987.12       1085.74        35.91 o                         
   1   3   8          0.08          2.84         2.52 o                         
   2   3   8          0.74          2.68         2.52 o                         
   3   3   8        235.11        268.44         8.37 o                         
   4   3   8          3.82          1.26         2.36 o                         
   5   3   8          0.81          5.20         2.68 o                         
  -6   4   8         40.61         65.60         2.68 o                         
  -5   4   8        284.52        271.97         7.43 o                         
  -4   4   8        221.10        231.96         6.63 o                         
  -3   4   8        345.99        367.32         8.69 o                         
  -2   4   8        236.86        230.71         9.48 o                         
  -1   4   8        127.71        119.90         4.58 o                         
   0   4   8        187.87        194.31         7.74 o                         
   1   4   8        451.17        504.31        12.97 o                         
   2   4   8        355.07        370.98         9.80 o                         
   3   4   8        682.88        731.21        21.40 o                         
   4   4   8         93.99        103.78         4.26 o                         
   5   4   8          4.81          6.78         3.31 o                         
  -5   5   8        125.26        118.34         4.26 o                         
  -4   5   8         72.99         71.60         2.84 o                         
  -3   5   8        182.72        199.20         5.37 o                         
  -2   5   8        313.18        310.96         9.96 o                         
  -1   5   8         85.58        100.14         4.73 o                         
   0   5   8          9.58         12.45         4.10 o                         
   1   5   8        182.41        188.93         5.05 o                         
   2   5   8        539.03        598.87        17.73 o                         
   3   5   8        255.06        264.39         8.53 o                         
   4   5   8         48.86         52.67         3.78 o                         
   5   5   8         56.76         56.62         4.26 o                         
  -5   6   8          0.66          1.58         1.42 o                         
  -4   6   8         64.22         63.71         2.52 o                         
  -3   6   8          0.01          1.10         1.73 o                         
  -2   6   8          1.22          4.10         2.52 o                         
  -1   6   8         79.92         87.04         4.42 o                         
   0   6   8        804.47        866.87        32.68 o                         
   1   6   8        239.33        241.12         6.16 o                         
   2   6   8         33.76         33.74         3.15 o                         
   3   6   8          8.72          7.41         2.84 o                         
   4   6   8        569.39        614.24        21.24 o                         
   5   6   8          0.70          3.94         2.84 o                         
  -5   7   8          0.22          1.26         1.42 o                         
  -4   7   8         21.19         21.60         1.89 o                         
  -3   7   8         41.42         49.67         2.68 o                         
  -2   7   8          5.27          4.10         2.05 o                         
  -1   7   8        107.74        109.47         4.26 o                         
   0   7   8         20.80         19.55         3.00 o                         
   1   7   8         68.20         72.07         2.84 o                         
   2   7   8         18.67         16.71         3.63 o                         
   3   7   8          1.01          0.63         2.52 o                         
   4   7   8         39.48         36.11         3.00 o                         
  -5   8   8          9.77          9.77         1.89 o                         
  -4   8   8         13.71         11.03         1.73 o                         
  -3   8   8         59.26         54.88         2.68 o                         
  -2   8   8         26.69         33.74         2.84 o                         
  -1   8   8        221.18        224.84         6.63 o                         
   0   8   8        140.68        136.64         5.21 o                         
   1   8   8          1.56          5.67         1.89 o                         
   2   8   8          4.21          3.31         2.05 o                         
   3   8   8         13.08         14.97         2.68 o                         
   4   8   8        282.48        287.09        10.44 o                         
  -4   9   8         10.66         10.40         1.73 o                         
  -3   9   8         27.20         29.64         2.21 o                         
  -2   9   8         12.71         13.87         2.21 o                         
  -1   9   8          8.89          8.98         2.21 o                         
   0   9   8         70.84         80.89         4.57 o                         
   1   9   8          9.43          9.14         1.58 o                         
   2   9   8         19.97         23.33         2.05 o                         
   3   9   8         46.71         40.52         3.63 o                         
   4   9   8          1.09          3.31         2.99 o                         
  -4  10   8         14.60         13.08         1.73 o                         
  -3  10   8          4.84          4.41         1.58 o                         
  -2  10   8          0.28          1.73         1.73 o                         
  -1  10   8          4.86          4.41         1.89 o                         
   0  10   8        622.16        630.34        24.09 o                         
   1  10   8         23.95         26.01         1.89 o                         
   2  10   8          0.15          0.47         1.58 o                         
   3  10   8          0.54          2.05         2.21 o                         
  -4  11   8         59.03         57.10         2.37 o                         
  -3  11   8         51.67         51.09         2.05 o                         
  -2  11   8          2.77          0.47         1.73 o                         
  -1  11   8          0.31          1.89         1.89 o                         
   0  11   8        299.49        290.61        11.54 o                         
   1  11   8          3.05          2.05         1.42 o                         
   2  11   8          0.67          1.26         1.58 o                         
   3  11   8          6.78         14.82         2.84 o                         
  -3  12   8          0.15          1.26         1.73 o                         
  -2  12   8        183.17        186.80         5.21 o                         
  -1  12   8        164.66        163.38         5.37 o                         
   0  12   8         60.66         60.40         3.47 o                         
   1  12   8          0.12          0.00         1.42 o                         
   2  12   8          4.38          4.10         1.58 o                         
  -2  13   8          0.16          0.00         2.68 o                         
  -1  13   8         55.98         61.35         3.15 o                         
   0  13   8          9.24          5.83         4.73 o                         
   1  13   8          5.40          3.47         1.58 o                         
  -1  14   8          4.48          4.26         1.89 o                         
   0  14   8          0.48          1.89         2.99 o                         
  -5   0   9        506.52        536.77        19.02 o                         
  -3   0   9         58.63         65.44         4.10 o                         
  -1   0   9        528.67        485.79        17.73 o                         
   1   0   9         32.22         30.11         3.78 o                         
   3   0   9         86.10         79.80         5.68 o                         
  -5   1   9         82.57         85.02         3.00 o                         
  -4   1   9        323.17        312.97         8.38 o                         
  -3   1   9        239.14        243.19         6.95 o                         
  -2   1   9        113.06         99.06         3.16 o                         
  -1   1   9         56.78         61.66         3.00 o                         
   0   1   9        258.85        315.08        11.53 o                         
   1   1   9         98.37         94.63         4.10 o                         
   2   1   9        126.21        124.00         5.52 o                         
   3   1   9         87.10         92.42         3.94 o                         
   4   1   9         13.67         16.39         2.52 o                         
  -5   2   9        104.24        103.03         3.47 o                         
  -4   2   9        216.41        209.40         5.84 o                         
  -3   2   9         45.97         41.47         3.31 o                         
  -2   2   9          0.66          0.95         2.05 o                         
  -1   2   9         55.67         49.20         2.68 o                         
   0   2   9          0.17          2.05         2.99 o                         
   1   2   9          0.48          0.95         2.68 o                         
   2   2   9        151.75        159.54         5.84 o                         
   3   2   9         12.73         14.50         2.36 o                         
   4   2   9         35.79         29.17         2.52 o                         
  -5   3   9          4.63          4.89         1.42 o                         
  -4   3   9         32.90         27.59         2.05 o                         
  -3   3   9         91.65         87.06         3.00 o                         
  -2   3   9        160.30        169.33         5.21 o                         
  -1   3   9        526.04        526.16        13.30 o                         
   0   3   9         55.75         64.81         4.42 o                         
   1   3   9         25.04         25.22         2.84 o                         
   2   3   9          0.50          1.26         2.99 o                         
   3   3   9        184.51        192.75         6.32 o                         
   4   3   9         25.36         25.38         2.52 o                         
  -5   4   9          8.18          7.25         1.73 o                         
  -4   4   9         11.45         10.88         1.73 o                         
  -3   4   9        119.64        115.48         3.47 o                         
  -2   4   9         94.74         96.84         3.63 o                         
  -1   4   9        627.06        598.69        17.43 o                         
   0   4   9        111.94        117.20         5.52 o                         
   1   4   9         10.35         14.97         2.52 o                         
   2   4   9         33.44         32.48         2.68 o                         
   3   4   9         98.42         83.12         3.63 o                         
   4   4   9        286.56        279.04        13.76 o                         
  -5   5   9         10.26         11.35         1.73 o                         
  -4   5   9         23.59         22.39         2.05 o                         
  -3   5   9          8.66          8.04         2.05 o                         
  -2   5   9         58.92         67.02         3.47 o                         
  -1   5   9        342.31        355.15        11.22 o                         
   0   5   9        320.96        369.31        14.70 o                         
   1   5   9        139.70        127.96         4.89 o                         
   2   5   9          8.18          8.67         2.21 o                         
   3   5   9         45.40         51.72         2.84 o                         
   4   5   9          2.56          2.99         2.68 o                         
  -4   6   9         27.13         25.07         2.21 o                         
  -3   6   9         30.86         29.32         2.05 o                         
  -2   6   9         45.44         46.20         2.84 o                         
  -1   6   9        122.29        123.52         5.05 o                         
   0   6   9         11.46         13.08         3.78 o                         
   1   6   9        173.14        171.09         5.84 o                         
   2   6   9         17.87         14.98         2.36 o                         
   3   6   9          6.79          6.15         2.05 o                         
   4   6   9          3.57          9.61         2.68 o                         
  -4   7   9        104.67         99.40         3.94 o                         
  -3   7   9         34.73         34.21         2.05 o                         
  -2   7   9          0.25          2.84         1.89 o                         
  -1   7   9         84.98         83.11         3.94 o                         
   0   7   9        389.86        412.72        16.29 o                         
   1   7   9         38.81         40.05         2.84 o                         
   2   7   9        184.56        196.23         6.32 o                         
   3   7   9        102.24        101.44         3.94 o                         
  -4   8   9         46.83         37.22         2.68 o                         
  -3   8   9         11.77         14.97         1.73 o                         
  -2   8   9         60.45         63.87         3.00 o                         
  -1   8   9          9.88         10.72         2.52 o                         
   0   8   9          7.04          4.26         2.99 o                         
   1   8   9         43.92         44.78         3.00 o                         
   2   8   9         18.30         20.02         2.21 o                         
   3   8   9         77.61         79.33         4.26 o                         
  -4   9   9         26.72         21.60         2.21 o                         
  -3   9   9          9.90         12.77         1.58 o                         
  -2   9   9          3.47          2.52         2.05 o                         
  -1   9   9        175.28        194.48         7.74 o                         
   0   9   9          5.21          7.25         3.15 o                         
   1   9   9          6.91          5.52         2.05 o                         
   2   9   9         14.76         13.87         2.36 o                         
   3   9   9        131.53        141.92         7.74 o                         
  -3  10   9         35.05         34.37         3.00 o                         
  -2  10   9         68.68         81.53         3.79 o                         
  -1  10   9         16.94          5.36         4.73 o                         
   0  10   9         11.12         11.66         2.68 o                         
   1  10   9         34.88         35.95         3.15 o                         
   2  10   9         71.60         63.41         3.47 o                         
  -2  11   9          0.31          1.10         1.42 o                         
  -1  11   9         57.26         58.83         2.84 o                         
   0  11   9         89.56         97.80         5.84 o                         
   1  11   9         42.20         38.16         3.63 o                         
  -1  12   9        200.11        216.62         8.06 o                         
   0  12   9         21.05         17.50         3.94 o                         
  -4   0  10         63.05         71.45         3.63 o                         
  -2   0  10         20.06         14.03         3.00 o                         
   0   0  10         59.18         53.30         4.57 o                         
   2   0  10          9.30         11.98         3.15 o                         
  -4   1  10         11.01         13.24         1.58 o                         
  -3   1  10         27.47         30.27         2.21 o                         
  -2   1  10         79.42         63.56         3.00 o                         
  -1   1  10        215.61        211.74         6.00 o                         
   0   1  10         48.39         50.14         3.15 o                         
   1   1  10          0.02          0.00         2.05 o                         
   2   1  10         12.82         11.03         2.21 o                         
   3   1  10         16.95         16.24         2.21 o                         
  -4   2  10         51.74         53.30         2.37 o                         
  -3   2  10          2.57          2.21         1.73 o                         
  -2   2  10         27.96         26.64         2.05 o                         
  -1   2  10         66.35         72.54         3.00 o                         
   0   2  10         58.72         53.62         3.31 o                         
   1   2  10          2.93          4.89         2.05 o                         
   2   2  10          3.16          4.89         2.21 o                         
   3   2  10         10.13         10.25         2.05 o                         
  -4   3  10         38.73         34.38         2.05 o                         
  -3   3  10          1.62          2.36         1.73 o                         
  -2   3  10         23.43         18.44         1.89 o                         
  -1   3  10         15.43         16.24         2.05 o                         
   0   3  10        415.38        432.61        15.03 o                         
   1   3  10         40.84         34.69         2.52 o                         
   2   3  10         57.87         53.30         2.84 o                         
   3   3  10          0.57          0.79         2.05 o                         
  -4   4  10         83.46         80.29         3.16 o                         
  -3   4  10         35.30         29.01         2.05 o                         
  -2   4  10          1.38          0.63         1.58 o                         
  -1   4  10         14.00         13.87         2.05 o                         
   0   4  10         10.39          6.78         2.52 o                         
   1   4  10         60.42         54.72         3.31 o                         
   2   4  10         62.66         55.67         2.84 o                         
   3   4  10        240.14        211.46         7.59 o                         
  -4   5  10         79.93         77.00         3.00 o                         
  -3   5  10         32.59         24.91         1.89 o                         
  -2   5  10         48.13         40.21         2.21 o                         
  -1   5  10         26.62         31.21         2.21 o                         
   0   5  10         54.88         58.82         4.57 o                         
   1   5  10         32.93         28.06         2.68 o                         
   2   5  10          0.13          1.73         2.05 o                         
   3   5  10         81.82         66.42         3.31 o                         
  -3   6  10         60.62         61.51         2.52 o                         
  -2   6  10         20.75         20.97         1.89 o                         
  -1   6  10          2.22          0.32         1.73 o                         
   0   6  10         25.27         20.18         3.15 o                         
   1   6  10          1.92          4.73         2.21 o                         
   2   6  10         51.96         51.88         3.00 o                         
   3   6  10          0.23          2.84         2.68 o                         
  -3   7  10         20.85         19.71         1.73 o                         
  -2   7  10         15.98         13.56         1.73 o                         
  -1   7  10         96.35         93.38         3.63 o                         
   0   7  10         55.32         51.25         5.05 o                         
   1   7  10         10.72         16.55         2.36 o                         
   2   7  10         16.20         16.08         2.21 o                         
  -3   8  10         13.10         15.45         2.05 o                         
  -2   8  10         74.73         77.93         3.00 o                         
  -1   8  10         35.41         35.32         2.21 o                         
   0   8  10          1.50          0.16         2.52 o                         
   1   8  10         48.84         54.88         3.31 o                         
   2   8  10          7.05          8.98         2.52 o                         
  -2   9  10         19.23         18.92         1.73 o                         
  -1   9  10          2.15          0.79         1.89 o                         
   0   9  10        387.33        371.23        25.17 o                         
   1   9  10        132.15        115.70         6.31 o                         
  -1  10  10        222.35        219.57         6.64 o                         
   0  10  10        152.18        139.60         7.42 o                         
  -3   0  11          0.01          0.00         2.21 o                         
  -1   0  11        131.68        128.93         5.52 o                         
   1   0  11         51.01         54.41         4.10 o                         
  -3   1  11          5.74          7.57         1.89 o                         
  -2   1  11          0.10          1.73         1.89 o                         
  -1   1  11          0.07          1.42         1.58 o                         
   0   1  11        174.01        210.77         8.68 o                         
   1   1  11         30.19         31.22         2.36 o                         
   2   1  11         40.25         45.10         2.52 o                         
  -3   2  11          6.80          8.83         1.89 o                         
  -2   2  11         64.40         53.15         3.15 o                         
  -1   2  11         23.12         26.01         2.21 o                         
   0   2  11         42.76         53.77         3.47 o                         
   1   2  11          0.27          4.10         1.73 o                         
   2   2  11          5.36          5.67         1.73 o                         
  -3   3  11          3.63          6.15         1.89 o                         
  -2   3  11         12.45         12.30         1.89 o                         
  -1   3  11         22.52         16.08         1.89 o                         
   0   3  11          1.25          1.89         2.52 o                         
   1   3  11         21.39         26.96         2.52 o                         
   2   3  11         14.86         14.03         1.89 o                         
  -2   4  11         24.13         19.39         2.05 o                         
  -1   4  11         17.45         12.45         1.89 o                         
   0   4  11          4.74          2.99         3.78 o                         
   1   4  11          0.10          0.79         1.58 o                         
  -2   5  11          5.32          4.89         2.05 o                         
  -1   5  11         56.20         41.32         3.00 o                         
   0   5  11         94.17         90.08         7.10 o                         
   1   5  11          7.30          8.98         1.73 o                         
  -2   6  11         16.25         12.45         2.84 o                         
  -1   6  11        115.85         95.64         4.10 o                         
   0   6  11        134.78        148.23         7.89 o                         
   1   6  11         97.45         77.81         3.63 o                         
                                                                                
