# Supplementary material for: Crystal structures of the hexa­fluorido­phosphate salts of the isomeric 2-, 3- and 4-cyano-1-methyl­pyridinium cations and determination of solid-state inter­action energies
Source: Acta Crystallogr E Crystallogr Commun. 2018 Aug 24;74(Pt 9):1322–9. doi: 10.1107/S2056989018011003 (PMC6127719; doi:10.1107/S2056989018011003)
Supplement: Supplementary file 4 [file e-74-01322-2sup3.hkl]

data_2                                                                          
_shelx_title ' lk147_a.res in P2(1)2(1)2(1)'                                    
_shelx_refln_list_code          4                                               
_shelx_F_calc_maximum      127.96                                               
_exptl_crystal_F_000       528.00                                               
_reflns_d_resolution_high  0.8092                                               
                                                                                
loop_                                                                           
 _space_group_symop_operation_xyz                                               
 'x, y, z'                                                                      
 '-x+1/2, -y, z+1/2'                                                            
 '-x, y+1/2, -z+1/2'                                                            
 'x+1/2, -y+1/2, -z'                                                            
                                                                                
_cell_length_a     7.8484                                                       
_cell_length_b    10.8964                                                       
_cell_length_c    11.8669                                                       
_cell_angle_alpha  90.000                                                       
_cell_angle_beta   90.000                                                       
_cell_angle_gamma  90.000                                                       
                                                                                
_shelx_F_squared_multiplier     1.000                                           
                                                                                
loop_                                                                           
 _refln_index_h                                                                 
 _refln_index_k                                                                 
 _refln_index_l                                                                 
 _refln_F_squared_calc                                                          
 _refln_F_squared_meas                                                          
 _refln_F_squared_sigma                                                         
 _refln_observed_status                                                         
   2   0   0      16373.00      17045.73       478.28 o                         
   4   0   0        130.85        140.90         3.40 o                         
   6   0   0        291.06        295.73         4.91 o                         
   8   0   0         89.82         93.52         2.60 o                         
   1   1   0       2633.39       2495.34        28.74 o                         
   2   1   0       1102.33       1084.95        18.29 o                         
   3   1   0        542.47        575.86         7.48 o                         
   4   1   0         92.14        102.45         2.28 o                         
   5   1   0         25.40         20.82         1.54 o                         
   6   1   0        998.10       1045.52        10.90 o                         
   7   1   0        996.34       1075.53        12.46 o                         
   8   1   0        326.15        350.16         4.81 o                         
   9   1   0         70.71         64.82         1.37 o                         
   0   2   0        696.65        805.02        13.25 o                         
   1   2   0      15119.68      15369.59       301.93 o                         
   2   2   0          1.06         -0.28         0.28 o                         
   3   2   0         42.90         45.59         1.23 o                         
   4   2   0        360.46        366.34         5.76 o                         
   5   2   0       1257.69       1254.31        14.66 o                         
   6   2   0         27.55         28.61         1.08 o                         
   7   2   0         15.97         14.16         0.98 o                         
   8   2   0         61.14         62.48         1.42 o                         
   9   2   0          6.77          7.02         0.66 o                         
   1   3   0       2796.97       2626.65        41.95 o                         
   2   3   0          2.60          3.37         1.34 o                         
   3   3   0        178.97        160.47         2.78 o                         
   4   3   0        971.99        984.27        13.34 o                         
   5   3   0        374.01        427.25         5.07 o                         
   6   3   0         19.87         20.78         1.17 o                         
   7   3   0       1224.96       1319.84        16.78 o                         
   8   3   0          0.83          1.12         0.59 o                         
   9   3   0        194.54        191.56         3.03 o                         
   0   4   0       1819.09       1769.67        30.03 o                         
   1   4   0          5.20          2.64         0.91 o                         
   2   4   0         14.81         19.12         0.66 o                         
   3   4   0         73.63         58.23         1.67 o                         
   4   4   0        826.59        879.38        15.07 o                         
   5   4   0         52.73         43.09         1.25 o                         
   6   4   0        660.44        687.26         8.59 o                         
   7   4   0         82.09         71.05         1.54 o                         
   8   4   0         28.93         21.57         0.86 o                         
   9   4   0         28.21         30.89         0.97 o                         
   1   5   0        872.43        945.17        13.41 o                         
   2   5   0        143.82        119.98         2.79 o                         
   3   5   0         39.52         27.48         1.88 o                         
   4   5   0        132.00        119.31         2.02 o                         
   5   5   0        232.13        249.19         3.41 o                         
   6   5   0        102.68        107.01         2.02 o                         
   7   5   0          5.50          5.17         0.59 o                         
   8   5   0         83.44         89.68         1.63 o                         
   9   5   0         78.70         68.92         1.90 o                         
   0   6   0       1007.68        939.89        27.99 o                         
   1   6   0         83.82         82.87         2.50 o                         
   2   6   0       2122.69       2026.54        36.00 o                         
   3   6   0        128.91        103.79         2.13 o                         
   4   6   0        302.86        278.98         3.55 o                         
   5   6   0         69.03         66.05         1.54 o                         
   6   6   0         96.93        108.99         1.99 o                         
   7   6   0         97.64        100.66         2.12 o                         
   8   6   0         14.79         11.51         0.73 o                         
   1   7   0          2.19          4.81         1.45 o                         
   2   7   0        273.32        246.72         3.79 o                         
   3   7   0         82.72         79.42         1.62 o                         
   4   7   0        524.33        477.02         7.55 o                         
   5   7   0        108.82        120.54         2.14 o                         
   6   7   0          4.52          4.99         0.61 o                         
   7   7   0         63.87         55.94         1.19 o                         
   8   7   0         74.57         67.77         1.61 o                         
   0   8   0         16.35         14.91         2.15 o                         
   1   8   0        353.73        362.39         5.62 o                         
   2   8   0        232.52        237.20         3.76 o                         
   3   8   0        350.31        366.26         4.86 o                         
   4   8   0        297.52        306.47         4.60 o                         
   5   8   0         67.09         62.80         1.53 o                         
   6   8   0         15.99         16.08         1.17 o                         
   7   8   0          1.15          2.69         0.50 o                         
   1   9   0         41.10         41.94         1.73 o                         
   2   9   0        614.18        616.71         9.96 o                         
   3   9   0         70.28         71.97         1.63 o                         
   4   9   0         42.65         41.63         1.38 o                         
   5   9   0         96.36         96.66         2.64 o                         
   6   9   0          9.35         10.39         0.81 o                         
   7   9   0          0.33          0.88         0.49 o                         
   0  10   0         21.05         16.63         1.76 o                         
   1  10   0        220.54        206.49         3.84 o                         
   2  10   0         45.83         47.13         1.46 o                         
   3  10   0        179.00        199.07         3.42 o                         
   4  10   0          5.63         10.47         1.04 o                         
   5  10   0         79.49         84.05         1.98 o                         
   6  10   0          0.02          1.44         0.45 o                         
   1  11   0         55.86         58.65         1.68 o                         
   2  11   0         21.82         18.37         1.08 o                         
   3  11   0        136.90        136.29         2.59 o                         
   4  11   0         14.17         12.23         0.94 o                         
   5  11   0        115.14        104.62         2.39 o                         
   0  12   0         29.95         20.28         1.49 o                         
   1  12   0         67.01         52.55         1.35 o                         
   2  12   0         75.31         56.75         1.47 o                         
   3  12   0         68.37         63.54         1.95 o                         
   4  12   0         60.06         49.39         1.39 o                         
   1  13   0          0.03          0.08         0.41 o                         
   2  13   0         47.19         47.84         1.86 o                         
   1   0   1       5196.12       5324.54       105.52 o                         
   2   0   1        656.68        623.17         9.97 o                         
   3   0   1        267.91        285.40         4.91 o                         
   4   0   1         76.60         92.64         2.11 o                         
   5   0   1         78.34         91.87         2.35 o                         
   6   0   1          4.87          7.06         0.64 o                         
   7   0   1         10.91         12.73         0.83 o                         
   8   0   1         38.28         41.92         1.11 o                         
   9   0   1          1.80          4.93         0.54 o                         
  -9   1   1         21.28         19.32         0.98 o                         
  -8   1   1         44.81         49.17         1.20 o                         
  -7   1   1        527.16        519.27         6.86 o                         
  -6   1   1         10.45         12.64         0.88 o                         
  -5   1   1        678.21        628.27         8.93 o                         
  -4   1   1        282.83        263.17         4.39 o                         
  -3   1   1        585.02        583.39         8.14 o                         
  -2   1   1        390.60        356.87         5.71 o                         
  -1   1   1        257.81        276.49         3.14 o                         
   0   1   1       1102.41       1049.70        10.77 o                         
   1   1   1        225.82        247.23         2.87 o                         
   2   1   1        377.71        337.83         5.04 o                         
   3   1   1        634.02        615.09        10.97 o                         
   4   1   1        282.49        255.56         4.08 o                         
   5   1   1        730.38        686.31        11.16 o                         
   6   1   1         10.95         14.72         0.98 o                         
   7   1   1        581.84        567.89         6.90 o                         
   8   1   1         36.67         42.53         1.18 o                         
   9   1   1         24.39         25.14         0.83 o                         
  -9   2   1          0.90          1.69         0.50 o                         
  -8   2   1        179.02        176.23         2.62 o                         
  -7   2   1        119.37        111.18         1.82 o                         
  -6   2   1        368.98        345.33         4.25 o                         
  -5   2   1        504.26        516.12         6.71 o                         
  -4   2   1         27.61         27.90         1.59 o                         
  -3   2   1        174.47        197.85         3.44 o                         
  -2   2   1         82.98         83.72         1.92 o                         
  -1   2   1       4793.86       4874.63        70.73 o                         
   0   2   1       2010.27       2005.18        20.58 o                         
   1   2   1       4961.36       5119.43        67.29 o                         
   2   2   1        105.36         99.39         1.54 o                         
   3   2   1        160.73        181.46         3.61 o                         
   4   2   1         28.68         25.91         1.30 o                         
   5   2   1        474.56        493.62         5.47 o                         
   6   2   1        385.63        366.06         4.28 o                         
   7   2   1        111.08        103.28         1.89 o                         
   8   2   1        177.55        180.14         3.35 o                         
   9   2   1          1.42          2.15         0.45 o                         
  -9   3   1         48.46         40.02         1.18 o                         
  -8   3   1        258.03        253.94         4.49 o                         
  -7   3   1         92.14         90.25         1.72 o                         
  -6   3   1        614.51        618.80         9.95 o                         
  -5   3   1        338.24        329.43         3.98 o                         
  -4   3   1        578.29        615.50        11.45 o                         
  -3   3   1        574.27        613.30         9.86 o                         
  -2   3   1       1523.96       1595.42        32.48 o                         
  -1   3   1       4807.08       4763.25        61.11 o                         
   0   3   1       4357.99       4352.47        42.56 o                         
   1   3   1       4816.79       4903.58        56.25 o                         
   2   3   1       1555.45       1605.33        17.62 o                         
   3   3   1        541.91        606.51        12.45 o                         
   4   3   1        656.43        698.60         9.86 o                         
   5   3   1        317.19        311.87         3.86 o                         
   6   3   1        583.11        599.64        10.00 o                         
   7   3   1         88.83         87.75         1.66 o                         
   8   3   1        265.28        262.78         4.38 o                         
   9   3   1         49.28         41.02         1.11 o                         
  -9   4   1         22.29         19.09         1.13 o                         
  -8   4   1         20.62         24.29         0.97 o                         
  -7   4   1        446.54        469.56         6.08 o                         
  -6   4   1          0.29          0.49         0.62 o                         
  -5   4   1        132.42        130.60         2.15 o                         
  -4   4   1        370.29        356.87         6.52 o                         
  -3   4   1        259.61        213.64         4.85 o                         
  -2   4   1        574.60        443.33         7.80 o                         
  -1   4   1       1059.29       1047.01        14.05 o                         
   0   4   1        161.59        144.06         2.56 o                         
   1   4   1       1112.62       1112.19        12.39 o                         
   2   4   1        525.98        414.88         6.95 o                         
   3   4   1        288.23        240.43         3.75 o                         
   4   4   1        335.69        318.20         6.61 o                         
   5   4   1        152.94        149.03         2.18 o                         
   6   4   1          0.81          0.62         0.60 o                         
   7   4   1        467.49        485.94         6.43 o                         
   8   4   1         21.70         24.15         0.87 o                         
   9   4   1         20.13         18.97         0.74 o                         
  -8   5   1        150.40        135.31         2.38 o                         
  -7   5   1        248.28        258.58         3.64 o                         
  -6   5   1        242.61        255.56         3.48 o                         
  -5   5   1        681.37        656.01         7.95 o                         
  -4   5   1        489.89        515.11         5.83 o                         
  -3   5   1         94.80        103.33         3.77 o                         
  -2   5   1        155.23        182.42         3.32 o                         
  -1   5   1         27.28         29.95         1.16 o                         
   0   5   1        804.80        794.96        12.97 o                         
   1   5   1         20.33         25.48         0.94 o                         
   2   5   1        136.74        155.61         3.93 o                         
   3   5   1        116.05        121.04         3.39 o                         
   4   5   1        488.81        522.67         6.01 o                         
   5   5   1        647.13        615.35         7.70 o                         
   6   5   1        226.72        238.65         3.45 o                         
   7   5   1        232.54        237.55         3.56 o                         
   8   5   1        151.98        138.47         2.10 o                         
  -8   6   1         12.01         11.75         0.80 o                         
  -7   6   1         51.35         49.41         1.43 o                         
  -6   6   1        531.05        579.71         7.36 o                         
  -5   6   1        153.18        158.21         2.31 o                         
  -4   6   1        547.56        520.42         5.92 o                         
  -3   6   1        787.22        686.30         8.33 o                         
  -2   6   1        843.25        833.34        17.77 o                         
  -1   6   1        537.51        503.68        10.75 o                         
   0   6   1          3.91          2.38         1.27 o                         
   1   6   1        609.44        581.12        15.19 o                         
   2   6   1        826.92        833.33        18.08 o                         
   3   6   1        782.54        702.02         8.87 o                         
   4   6   1        567.13        546.62         6.19 o                         
   5   6   1        135.33        141.78         2.36 o                         
   6   6   1        554.60        590.93         7.36 o                         
   7   6   1         52.33         51.07         1.59 o                         
   8   6   1         13.10         12.26         0.66 o                         
  -8   7   1         12.14         11.62         0.81 o                         
  -7   7   1         60.59         51.38         1.25 o                         
  -6   7   1        176.91        187.22         2.70 o                         
  -5   7   1        295.93        297.17         3.97 o                         
  -4   7   1        175.99        200.20         3.19 o                         
  -3   7   1        860.38        877.72         9.86 o                         
  -2   7   1        143.76        128.29         2.36 o                         
  -1   7   1        189.47        200.74         3.76 o                         
   0   7   1        834.90        840.90        16.32 o                         
   1   7   1        179.75        194.73         5.09 o                         
   2   7   1        131.33        117.10         2.22 o                         
   3   7   1        863.27        881.23        10.85 o                         
   4   7   1        181.30        197.27         2.96 o                         
   5   7   1        322.43        325.72         4.41 o                         
   6   7   1        171.02        181.54         2.81 o                         
   7   7   1         65.09         55.97         1.17 o                         
   8   7   1         14.17         12.61         0.73 o                         
  -7   8   1          5.56          4.54         0.63 o                         
  -6   8   1         18.59         17.67         1.23 o                         
  -5   8   1        118.31        130.75         2.25 o                         
  -4   8   1        143.71        171.16         2.60 o                         
  -3   8   1        285.06        316.61         5.12 o                         
  -2   8   1        668.06        707.59         9.65 o                         
  -1   8   1        686.48        788.62        11.38 o                         
   0   8   1        296.12        306.19         4.86 o                         
   1   8   1        679.19        760.29        10.13 o                         
   2   8   1        666.60        697.49         8.93 o                         
   3   8   1        299.54        324.26         4.56 o                         
   4   8   1        139.89        172.49         2.89 o                         
   5   8   1        129.13        140.12         2.30 o                         
   6   8   1         22.64         21.59         1.05 o                         
   7   8   1          7.18          6.30         0.59 o                         
  -7   9   1         37.03         35.07         1.60 o                         
  -6   9   1         50.08         47.40         1.51 o                         
  -5   9   1          9.87         13.81         0.95 o                         
  -4   9   1        139.57        149.23         2.64 o                         
  -3   9   1        400.09        422.21         6.57 o                         
  -2   9   1        103.42        106.41         2.38 o                         
  -1   9   1        434.31        437.92         7.95 o                         
   0   9   1        100.47         91.91         2.14 o                         
   1   9   1        428.69        435.28         6.74 o                         
   2   9   1        101.77        103.99         2.22 o                         
   3   9   1        405.97        429.09         6.14 o                         
   4   9   1        147.92        160.89         2.65 o                         
   5   9   1         14.19         16.28         1.21 o                         
   6   9   1         48.17         46.83         1.25 o                         
   7   9   1         32.74         33.30         1.23 o                         
  -6  10   1         33.10         32.83         1.11 o                         
  -5  10   1         16.07         17.44         0.96 o                         
  -4  10   1         32.23         39.16         1.82 o                         
  -3  10   1         94.47        114.40         2.23 o                         
  -2  10   1        161.93        177.10         3.12 o                         
  -1  10   1         17.16         23.04         1.30 o                         
   0  10   1        231.04        224.36         4.09 o                         
   1  10   1         17.60         25.13         1.41 o                         
   2  10   1        162.68        175.22         3.36 o                         
   3  10   1         92.36        111.74         2.23 o                         
   4  10   1         26.49         31.10         1.41 o                         
   5  10   1         16.98         16.73         0.97 o                         
   6  10   1         30.29         29.24         1.14 o                         
  -5  11   1         25.46         22.39         0.91 o                         
  -4  11   1         28.29         23.72         0.99 o                         
  -3  11   1          7.58          6.31         0.65 o                         
  -2  11   1        140.73        136.05         2.66 o                         
  -1  11   1         21.47         22.52         1.35 o                         
   0  11   1         82.35         77.16         2.16 o                         
   1  11   1         17.90         17.94         1.09 o                         
   2  11   1        141.31        135.69         2.86 o                         
   3  11   1          6.37          4.09         0.61 o                         
   4  11   1         28.11         22.61         1.01 o                         
   5  11   1         28.42         25.83         0.91 o                         
  -4  12   1         25.91         25.48         1.04 o                         
  -3  12   1          9.43          7.33         0.70 o                         
  -2  12   1         15.87         11.50         0.77 o                         
  -1  12   1         45.91         39.25         1.17 o                         
   0  12   1          1.92          0.48         0.49 o                         
   1  12   1         43.31         38.51         1.25 o                         
   2  12   1         20.19         17.07         1.02 o                         
   3  12   1          6.94          4.46         0.58 o                         
   4  12   1         23.96         22.76         0.98 o                         
  -2  13   1         13.45         13.77         0.83 o                         
  -1  13   1         13.18         15.03         0.77 o                         
   0  13   1         11.64         14.64         0.73 o                         
   1  13   1         13.01         14.82         0.74 o                         
   2  13   1         12.87         12.97         1.18 o                         
   0   0   2       4379.58       4593.07        66.03 o                         
   1   0   2        247.80        254.19         3.44 o                         
   2   0   2       2137.50       1853.83        30.16 o                         
   3   0   2        593.88        726.21        11.18 o                         
   4   0   2        337.05        316.80         5.18 o                         
   5   0   2          2.02          1.15         0.67 o                         
   6   0   2          2.28          2.21         0.59 o                         
   7   0   2        628.16        647.81         8.08 o                         
   8   0   2         34.79         35.60         1.06 o                         
   9   0   2         42.12         41.41         1.03 o                         
  -9   1   2        106.63        107.62         3.08 o                         
  -8   1   2        165.58        165.17         2.89 o                         
  -7   1   2        168.37        173.45         2.49 o                         
  -6   1   2        495.46        475.89         5.52 o                         
  -5   1   2        123.15        134.88         2.54 o                         
  -4   1   2        424.85        441.81         6.78 o                         
  -3   1   2        613.32        636.05        11.39 o                         
  -2   1   2        801.95        808.66        10.26 o                         
  -1   1   2       9070.97       9556.86        99.86 o                         
   0   1   2       6445.44       6412.80        98.37 o                         
   1   1   2       8932.97       9256.59       113.87 o                         
   2   1   2        778.35        778.62        11.23 o                         
   3   1   2        577.23        594.71         9.58 o                         
   4   1   2        418.49        433.94         6.81 o                         
   5   1   2        125.51        141.78         2.04 o                         
   6   1   2        503.59        485.11         5.67 o                         
   7   1   2        162.11        169.76         2.52 o                         
   8   1   2        160.78        165.03         2.74 o                         
   9   1   2        106.62        104.89         1.76 o                         
  -9   2   2         10.13         10.24         0.90 o                         
  -8   2   2        292.31        311.45         4.88 o                         
  -7   2   2        205.51        211.27         2.86 o                         
  -6   2   2        627.85        649.02         7.54 o                         
  -5   2   2        669.59        661.74         9.28 o                         
  -4   2   2         31.08         28.61         2.05 o                         
  -3   2   2        776.19        764.02        14.08 o                         
  -2   2   2       3817.16       3535.18        69.08 o                         
  -1   2   2       6850.57       6863.93       120.07 o                         
   0   2   2       3759.12       3899.54        38.44 o                         
   1   2   2       6869.62       6883.56        76.66 o                         
   2   2   2       3784.42       3718.86        44.66 o                         
   3   2   2        794.49        766.72        16.27 o                         
   4   2   2         38.67         36.16         1.56 o                         
   5   2   2        657.75        643.58         6.67 o                         
   6   2   2        593.58        612.36         7.51 o                         
   7   2   2        192.64        197.43         2.81 o                         
   8   2   2        284.94        312.06         5.80 o                         
   9   2   2         11.56         11.99         0.67 o                         
  -9   3   2         64.96         57.44         1.74 o                         
  -8   3   2        160.03        156.19         2.73 o                         
  -7   3   2        226.98        227.92         3.44 o                         
  -6   3   2        211.82        200.26         3.12 o                         
  -5   3   2        794.88        801.06         9.41 o                         
  -4   3   2        426.06        432.93         7.97 o                         
  -3   3   2        721.57        714.94        12.58 o                         
  -2   3   2        617.72        631.68         9.25 o                         
  -1   3   2        515.05        548.58         7.43 o                         
   0   3   2         17.39         23.42         0.60 o                         
   1   3   2        512.00        529.12         8.28 o                         
   2   3   2        606.04        626.94         7.98 o                         
   3   3   2        757.25        762.78         9.17 o                         
   4   3   2        382.28        394.60         6.84 o                         
   5   3   2        844.15        854.11         8.77 o                         
   6   3   2        217.28        207.96         3.01 o                         
   7   3   2        224.92        229.50         3.25 o                         
   8   3   2        153.84        154.52         2.39 o                         
   9   3   2         60.76         55.52         1.20 o                         
  -9   4   2          5.74          3.98         0.62 o                         
  -8   4   2        147.01        136.92         2.47 o                         
  -7   4   2          4.10          3.54         0.58 o                         
  -6   4   2        299.77        333.55         4.53 o                         
  -5   4   2        249.96        233.23         3.19 o                         
  -4   4   2        558.91        586.51         9.27 o                         
  -3   4   2       1859.19       1678.04        24.68 o                         
  -2   4   2        995.94        993.91        15.12 o                         
  -1   4   2       1327.80       1312.42        18.64 o                         
   0   4   2       1762.57       1711.75        33.06 o                         
   1   4   2       1228.16       1216.77        13.90 o                         
   2   4   2        973.25        983.83        14.01 o                         
   3   4   2       1815.10       1647.89        21.76 o                         
   4   4   2        553.75        556.63         7.82 o                         
   5   4   2        260.41        242.27         3.18 o                         
   6   4   2        321.03        347.22         4.78 o                         
   7   4   2          2.81          2.49         0.55 o                         
   8   4   2        151.88        144.00         2.18 o                         
   9   4   2          3.60          2.22         0.39 o                         
  -8   5   2         97.44         93.75         2.08 o                         
  -7   5   2         20.30         23.93         1.06 o                         
  -6   5   2        314.87        310.90         4.24 o                         
  -5   5   2        111.26        118.58         2.04 o                         
  -4   5   2         17.69         19.37         1.06 o                         
  -3   5   2         77.92         80.18         2.71 o                         
  -2   5   2        159.44        148.56         3.54 o                         
  -1   5   2        192.80        175.40         4.25 o                         
   0   5   2        415.93        348.42         5.97 o                         
   1   5   2        224.70        210.25         3.08 o                         
   2   5   2        176.47        160.14         3.52 o                         
   3   5   2        101.50        102.95         3.15 o                         
   4   5   2         26.84         25.79         1.11 o                         
   5   5   2        129.33        135.08         2.13 o                         
   6   5   2        326.41        320.67         4.25 o                         
   7   5   2         15.75         18.77         0.91 o                         
   8   5   2         92.88         89.79         1.53 o                         
  -8   6   2          4.72          6.87         0.75 o                         
  -7   6   2         40.24         44.22         1.24 o                         
  -6   6   2         31.57         30.42         1.11 o                         
  -5   6   2         41.07         42.50         1.24 o                         
  -4   6   2        138.19        116.98         1.82 o                         
  -3   6   2        437.09        438.07         5.82 o                         
  -2   6   2        356.58        342.14         8.61 o                         
  -1   6   2        991.79        980.75        18.02 o                         
   0   6   2        137.82        119.31         3.43 o                         
   1   6   2        955.69        947.23        20.40 o                         
   2   6   2        305.12        291.23        12.65 o                         
   3   6   2        458.92        445.47         5.29 o                         
   4   6   2        127.36        106.47         1.92 o                         
   5   6   2         39.71         45.83         1.25 o                         
   6   6   2         27.77         27.83         1.08 o                         
   7   6   2         36.09         40.19         1.52 o                         
   8   6   2          4.12          6.76         0.53 o                         
  -8   7   2          7.60          7.67         1.02 o                         
  -7   7   2          6.87          4.94         0.62 o                         
  -6   7   2         31.08         40.68         1.21 o                         
  -5   7   2          2.64          3.42         0.65 o                         
  -4   7   2         91.21         90.22         1.75 o                         
  -3   7   2        425.96        413.60         5.16 o                         
  -2   7   2         93.86         99.03         2.10 o                         
  -1   7   2        249.14        248.71         3.94 o                         
   0   7   2        277.53        253.73         5.75 o                         
   1   7   2        252.38        261.47         4.89 o                         
   2   7   2         89.17         94.58         1.99 o                         
   3   7   2        402.97        391.23         5.23 o                         
   4   7   2         80.76         81.10         1.71 o                         
   5   7   2          1.04          0.55         0.58 o                         
   6   7   2         23.89         33.78         1.09 o                         
   7   7   2          7.77          4.71         0.49 o                         
   8   7   2          5.91          4.46         0.51 o                         
  -7   8   2          8.26         10.27         1.20 o                         
  -6   8   2         30.15         30.10         1.13 o                         
  -5   8   2         45.70         46.80         1.41 o                         
  -4   8   2         57.30         67.33         1.63 o                         
  -3   8   2        167.03        190.58         3.21 o                         
  -2   8   2        240.43        270.39         4.52 o                         
  -1   8   2        458.64        464.77         6.70 o                         
   0   8   2        164.55        198.10         3.18 o                         
   1   8   2        456.20        461.71         6.85 o                         
   2   8   2        254.79        284.30         4.20 o                         
   3   8   2        177.39        202.03         3.27 o                         
   4   8   2         50.77         62.37         1.56 o                         
   5   8   2         51.11         51.79         1.30 o                         
   6   8   2         26.23         27.55         0.94 o                         
   7   8   2         12.56         13.32         0.68 o                         
  -7   9   2         26.91         26.78         1.05 o                         
  -6   9   2          2.71          2.87         0.58 o                         
  -5   9   2         14.24         13.80         1.71 o                         
  -4   9   2        418.22        444.08         6.57 o                         
  -3   9   2        109.69         94.95         1.93 o                         
  -2   9   2        299.34        293.16         4.68 o                         
  -1   9   2         30.05         27.68         1.37 o                         
   0   9   2         54.89         70.04         2.06 o                         
   1   9   2         35.87         31.28         1.46 o                         
   2   9   2        282.48        281.97         4.66 o                         
   3   9   2        108.06         95.24         2.06 o                         
   4   9   2        392.66        413.07         6.10 o                         
   5   9   2         10.59          9.20         1.70 o                         
   6   9   2          1.82          2.35         0.46 o                         
   7   9   2         30.10         28.96         1.19 o                         
  -6  10   2         29.77         32.12         1.10 o                         
  -5  10   2         10.53          9.72         0.85 o                         
  -4  10   2         91.00         92.73         2.35 o                         
  -3  10   2        166.97        183.19         3.19 o                         
  -2  10   2          6.75         10.30         1.09 o                         
  -1  10   2         35.87         33.23         1.45 o                         
   0  10   2         12.36         22.35         1.27 o                         
   1  10   2         45.33         41.61         1.36 o                         
   2  10   2          9.75         12.72         1.14 o                         
   3  10   2        172.11        189.14         3.46 o                         
   4  10   2        100.66        100.11         2.10 o                         
   5  10   2         12.95         11.25         0.81 o                         
   6  10   2         32.81         34.54         1.00 o                         
  -5  11   2         32.18         25.96         0.90 o                         
  -4  11   2        114.23         94.10         1.93 o                         
  -3  11   2        111.46         92.66         1.79 o                         
  -2  11   2         84.33         77.69         2.07 o                         
  -1  11   2         10.15          5.53         0.74 o                         
   0  11   2         43.99         34.61         1.45 o                         
   1  11   2          8.78          6.80         0.81 o                         
   2  11   2         81.86         75.33         2.04 o                         
   3  11   2        108.40         89.11         1.79 o                         
   4  11   2        117.95         97.90         1.81 o                         
   5  11   2         28.35         22.65         1.22 o                         
  -4  12   2         37.72         34.36         1.29 o                         
  -3  12   2         27.06         30.17         0.97 o                         
  -2  12   2         25.23         22.61         0.93 o                         
  -1  12   2         17.99         13.85         0.83 o                         
   0  12   2          0.20          0.74         0.51 o                         
   1  12   2         19.29         14.84         0.93 o                         
   2  12   2         23.45         21.63         0.98 o                         
   3  12   2         27.81         32.10         1.16 o                         
  -2  13   2         24.50         28.20         1.14 o                         
  -1  13   2         36.46         36.24         1.00 o                         
   0  13   2         19.27         20.10         0.80 o                         
   1  13   2         35.61         35.27         1.02 o                         
   2  13   2         20.86         24.10         1.76 o                         
   1   0   3       1061.42       1035.21        10.74 o                         
   2   0   3         75.11         67.42         1.38 o                         
   3   0   3        363.36        420.42        10.85 o                         
   4   0   3        797.03        819.31        11.98 o                         
   5   0   3         27.30         35.92         1.22 o                         
   6   0   3        612.44        575.56         6.74 o                         
   7   0   3        296.30        306.55         4.11 o                         
   8   0   3          2.54          3.44         0.64 o                         
   9   0   3         20.16         22.95         0.87 o                         
  -9   1   3         13.88         13.45         1.17 o                         
  -8   1   3        103.60        104.74         2.11 o                         
  -7   1   3         15.36         15.97         0.96 o                         
  -6   1   3        257.39        246.73         3.33 o                         
  -5   1   3        323.37        300.47         3.97 o                         
  -4   1   3        863.06        941.42        15.60 o                         
  -3   1   3        746.95        737.82        18.93 o                         
  -2   1   3       1028.01        903.30        11.29 o                         
  -1   1   3        849.17        804.11        11.07 o                         
   0   1   3       4497.01       4475.10        47.61 o                         
   1   1   3        825.08        775.56        13.23 o                         
   2   1   3       1011.39        889.24        11.67 o                         
   3   1   3        766.73        708.47        12.99 o                         
   4   1   3        789.32        881.09        14.01 o                         
   5   1   3        336.82        314.39         3.79 o                         
   6   1   3        262.17        248.63         3.32 o                         
   7   1   3         13.51         13.98         0.93 o                         
   8   1   3         97.79        101.52         1.92 o                         
   9   1   3         11.49         11.33         0.75 o                         
  -9   2   3          4.44          3.63         1.03 o                         
  -8   2   3        188.87        174.64         3.46 o                         
  -7   2   3        133.96        124.97         2.21 o                         
  -6   2   3        374.52        384.62         5.78 o                         
  -5   2   3        170.49        200.72         3.25 o                         
  -4   2   3        355.57        354.24         6.98 o                         
  -3   2   3       1803.45       1626.10        33.20 o                         
  -2   2   3       2132.10       2165.67        25.59 o                         
  -1   2   3        620.32        630.45         7.29 o                         
   0   2   3        214.96        230.36         3.25 o                         
   1   2   3        603.31        608.85         7.87 o                         
   2   2   3       2176.59       2271.64        28.77 o                         
   3   2   3       1889.73       1807.48        32.24 o                         
   4   2   3        390.20        398.70         7.04 o                         
   5   2   3        178.15        205.36         2.52 o                         
   6   2   3        386.17        389.10         5.35 o                         
   7   2   3        123.11        113.54         1.96 o                         
   8   2   3        195.89        188.51         2.62 o                         
   9   2   3          5.41          4.88         0.63 o                         
  -9   3   3         10.98         16.22         0.93 o                         
  -8   3   3         20.25         16.16         0.97 o                         
  -7   3   3        203.80        210.20         4.25 o                         
  -6   3   3        240.88        224.36         3.67 o                         
  -5   3   3        290.21        295.29         3.73 o                         
  -4   3   3        133.88        129.24         3.88 o                         
  -3   3   3       1711.26       1758.96        27.11 o                         
  -2   3   3        357.05        345.38         5.37 o                         
  -1   3   3        122.35        151.43         6.84 o                         
   0   3   3        194.80        158.41         2.18 o                         
   1   3   3        182.79        193.39         3.56 o                         
   2   3   3        355.51        342.65         5.53 o                         
   3   3   3       1605.69       1650.50        23.16 o                         
   4   3   3        140.52        136.81         3.39 o                         
   5   3   3        276.06        280.80         3.61 o                         
   6   3   3        248.92        229.95         3.23 o                         
   7   3   3        203.00        213.15         3.02 o                         
   8   3   3         18.10         16.19         0.81 o                         
   9   3   3         14.83         19.86         0.73 o                         
  -9   4   3        199.82        192.67         4.48 o                         
  -8   4   3          9.01          6.14         0.74 o                         
  -7   4   3        320.40        349.77         5.42 o                         
  -6   4   3         22.95         20.53         1.13 o                         
  -5   4   3        813.70        932.09        10.76 o                         
  -4   4   3        503.62        464.29         5.82 o                         
  -3   4   3       1057.90       1128.40        17.84 o                         
  -2   4   3        609.46        533.72         9.71 o                         
  -1   4   3       1203.19       1206.26        17.80 o                         
   0   4   3        502.22        522.28         7.26 o                         
   1   4   3       1156.78       1138.86        15.28 o                         
   2   4   3        636.40        565.54         8.54 o                         
   3   4   3       1143.94       1220.12        19.32 o                         
   4   4   3        521.47        481.34         5.86 o                         
   5   4   3        792.17        892.02        10.32 o                         
   6   4   3         18.50         16.01         1.01 o                         
   7   4   3        313.33        339.33         4.76 o                         
   8   4   3         10.14          7.98         0.65 o                         
   9   4   3        205.33        194.66         3.52 o                         
  -8   5   3          3.33          3.11         0.63 o                         
  -7   5   3         17.15         18.23         1.10 o                         
  -6   5   3          4.04          5.13         0.86 o                         
  -5   5   3         60.09         63.46         1.73 o                         
  -4   5   3        368.19        382.53         4.70 o                         
  -3   5   3       1452.21       1405.31        19.50 o                         
  -2   5   3       1649.73       1587.15        26.36 o                         
  -1   5   3       1643.33       1548.23        23.05 o                         
   0   5   3         69.20         66.94         2.33 o                         
   1   5   3       1587.38       1503.38        21.14 o                         
   2   5   3       1755.03       1682.02        24.57 o                         
   3   5   3       1381.10       1350.94        18.09 o                         
   4   5   3        353.12        367.54         4.60 o                         
   5   5   3         51.69         55.20         1.57 o                         
   6   5   3          5.76          5.36         0.60 o                         
   7   5   3         14.87         16.48         0.93 o                         
   8   5   3          4.41          5.43         0.49 o                         
  -8   6   3        110.97        114.88         3.08 o                         
  -7   6   3         21.02         20.26         0.97 o                         
  -6   6   3        169.66        189.27         2.94 o                         
  -5   6   3        162.77        170.83         2.83 o                         
  -4   6   3       1319.59       1337.41        16.51 o                         
  -3   6   3        463.11        445.54         6.55 o                         
  -2   6   3        599.53        574.86         8.90 o                         
  -1   6   3        506.28        472.57         9.91 o                         
   0   6   3       1310.16       1180.52        25.99 o                         
   1   6   3        504.50        476.52        15.60 o                         
   2   6   3        611.14        592.65         8.92 o                         
   3   6   3        460.13        434.48         5.16 o                         
   4   6   3       1348.98       1356.61        16.21 o                         
   5   6   3        172.72        182.76         2.66 o                         
   6   6   3        174.33        194.09         2.78 o                         
   7   6   3         22.59         22.79         0.83 o                         
   8   6   3        118.47        123.61         1.93 o                         
  -8   7   3         14.24         14.70         1.53 o                         
  -7   7   3          9.31         12.09         0.87 o                         
  -6   7   3         51.46         55.48         1.49 o                         
  -5   7   3        123.15        145.08         2.57 o                         
  -4   7   3        717.28        719.87        10.60 o                         
  -3   7   3        464.48        474.34         6.79 o                         
  -2   7   3       1452.83       1497.39        19.83 o                         
  -1   7   3         97.77        107.36         2.22 o                         
   0   7   3        525.90        555.99         7.95 o                         
   1   7   3        103.74        110.85         2.59 o                         
   2   7   3       1450.02       1500.16        17.79 o                         
   3   7   3        471.65        477.44         5.95 o                         
   4   7   3        706.38        708.97         9.32 o                         
   5   7   3        115.15        139.96         2.35 o                         
   6   7   3         51.78         58.12         1.30 o                         
   7   7   3          8.28          9.96         0.62 o                         
   8   7   3         12.19         12.79         0.70 o                         
  -7   8   3         20.38         19.10         1.95 o                         
  -6   8   3         52.78         56.50         1.52 o                         
  -5   8   3        307.47        333.75         5.55 o                         
  -4   8   3         64.07         70.11         1.82 o                         
  -3   8   3        377.43        403.20         6.23 o                         
  -2   8   3        323.75        314.71         6.11 o                         
  -1   8   3         34.35         26.61         1.34 o                         
   0   8   3         33.98         29.86         1.37 o                         
   1   8   3         30.96         23.28         1.39 o                         
   2   8   3        328.91        324.11         5.29 o                         
   3   8   3        374.94        396.19         6.21 o                         
   4   8   3         81.89         86.71         1.69 o                         
   5   8   3        300.04        317.68         4.49 o                         
   6   8   3         57.11         60.40         1.25 o                         
   7   8   3         19.24         19.36         0.74 o                         
  -6   9   3         20.63         19.93         0.94 o                         
  -5   9   3        199.69        205.99         3.39 o                         
  -4   9   3        203.95        211.23         3.38 o                         
  -3   9   3        322.81        365.87         5.33 o                         
  -2   9   3         24.88         16.55         1.09 o                         
  -1   9   3        434.09        465.74         7.06 o                         
   0   9   3        174.97        182.18         3.29 o                         
   1   9   3        424.38        458.10         7.05 o                         
   2   9   3         32.28         22.95         1.25 o                         
   3   9   3        314.04        362.18         5.32 o                         
   4   9   3        216.64        223.42         3.45 o                         
   5   9   3        200.12        206.31         3.38 o                         
   6   9   3         22.11         21.35         0.73 o                         
  -6  10   3          4.76          6.02         0.80 o                         
  -5  10   3         35.48         46.44         1.21 o                         
  -4  10   3         16.80         13.85         0.84 o                         
  -3  10   3         12.61         13.87         1.02 o                         
  -2  10   3         25.44         31.50         1.15 o                         
  -1  10   3          3.59          3.24         0.77 o                         
   0  10   3         59.28         67.82         1.70 o                         
   1  10   3          4.27          2.90         0.67 o                         
   2  10   3         27.26         31.08         1.20 o                         
   3  10   3          6.85          7.45         1.05 o                         
   4  10   3         15.75         14.00         0.92 o                         
   5  10   3         36.21         46.19         1.22 o                         
   6  10   3          5.08          6.60         0.64 o                         
  -5  11   3          8.34         10.91         1.07 o                         
  -4  11   3         40.27         35.01         1.04 o                         
  -3  11   3          2.97          2.38         0.48 o                         
  -2  11   3        111.31        100.41         2.10 o                         
  -1  11   3        206.47        189.01         3.23 o                         
   0  11   3        153.04        160.39         3.21 o                         
   1  11   3        207.40        191.00         3.44 o                         
   2  11   3        113.02        103.16         2.03 o                         
   3  11   3          3.91          2.96         0.59 o                         
   4  11   3         43.93         40.74         1.24 o                         
   5  11   3          6.68          8.26         0.81 o                         
  -3  12   3         22.37         20.82         0.97 o                         
  -2  12   3         55.48         58.18         1.22 o                         
  -1  12   3         24.24         20.09         0.92 o                         
   0  12   3          0.01          2.41         0.51 o                         
   1  12   3         26.53         22.66         1.01 o                         
   2  12   3         53.34         56.48         1.85 o                         
   3  12   3         23.39         22.66         1.12 o                         
  -1  13   3         42.28         34.90         1.14 o                         
   0  13   3        161.60        148.12         3.59 o                         
   1  13   3         44.05         35.78         2.00 o                         
   0   0   4        116.05        129.56         3.77 o                         
   1   0   4        587.11        573.08         6.96 o                         
   2   0   4        572.49        552.75         6.95 o                         
   3   0   4       2717.41       2584.31        37.39 o                         
   4   0   4         93.06         76.09         3.45 o                         
   5   0   4       2233.03       2196.18        22.31 o                         
   6   0   4         96.54         90.59         1.90 o                         
   7   0   4        557.81        495.20         6.63 o                         
   8   0   4         65.31         64.10         1.40 o                         
   9   0   4        166.30        177.02         3.35 o                         
  -9   1   4         18.21         17.98         1.19 o                         
  -8   1   4         50.32         42.61         1.30 o                         
  -7   1   4         64.44         65.24         1.57 o                         
  -6   1   4         53.45         50.00         1.42 o                         
  -5   1   4         34.96         37.29         1.23 o                         
  -4   1   4        286.85        289.52         6.32 o                         
  -3   1   4        651.30        640.15        11.98 o                         
  -2   1   4        613.18        610.54         7.41 o                         
  -1   1   4        381.69        401.08         5.51 o                         
   0   1   4        564.86        485.28         6.35 o                         
   1   1   4        476.23        479.47         6.21 o                         
   2   1   4        573.58        567.99         8.12 o                         
   3   1   4        663.85        633.85        10.08 o                         
   4   1   4        263.28        269.05         5.58 o                         
   5   1   4         41.76         43.78         1.16 o                         
   6   1   4         48.16         45.67         1.33 o                         
   7   1   4         63.45         63.88         1.45 o                         
   8   1   4         48.17         40.38         1.10 o                         
   9   1   4         19.08         18.95         1.05 o                         
  -9   2   4         33.26         27.05         1.17 o                         
  -8   2   4        113.81        103.79         2.62 o                         
  -7   2   4         85.74         78.23         2.17 o                         
  -6   2   4        408.05        404.63         6.25 o                         
  -5   2   4        274.75        260.46         3.41 o                         
  -4   2   4        729.64        783.45        13.60 o                         
  -3   2   4         56.50         40.22         1.67 o                         
  -2   2   4        218.80        216.41         3.28 o                         
  -1   2   4         80.34         89.52         1.88 o                         
   0   2   4        594.01        599.96         8.21 o                         
   1   2   4         88.61         94.63         1.77 o                         
   2   2   4        249.55        244.44         4.09 o                         
   3   2   4         64.09         47.01         1.69 o                         
   4   2   4        767.66        813.04        13.79 o                         
   5   2   4        268.77        258.24         3.17 o                         
   6   2   4        395.04        395.16         5.47 o                         
   7   2   4        100.25         93.10         1.73 o                         
   8   2   4        120.95        113.21         1.96 o                         
   9   2   4         28.05         22.86         0.78 o                         
  -9   3   4          0.59          0.40         0.62 o                         
  -8   3   4         70.69         59.89         1.67 o                         
  -7   3   4         11.15         12.79         1.18 o                         
  -6   3   4        436.73        434.83         6.76 o                         
  -5   3   4        134.32        138.25         2.29 o                         
  -4   3   4        742.49        770.24         9.41 o                         
  -3   3   4       1223.57       1258.80        20.39 o                         
  -2   3   4        475.59        406.12         6.52 o                         
  -1   3   4        439.24        414.38         6.52 o                         
   0   3   4        109.53        103.73         1.91 o                         
   1   3   4        422.43        398.94         6.44 o                         
   2   3   4        449.98        386.25         6.10 o                         
   3   3   4       1200.10       1218.00        18.49 o                         
   4   3   4        730.11        747.81         9.06 o                         
   5   3   4        134.80        142.40         2.12 o                         
   6   3   4        451.97        437.24         5.63 o                         
   7   3   4         10.25         15.65         1.17 o                         
   8   3   4         71.13         60.55         1.30 o                         
   9   3   4          0.20          0.76         0.38 o                         
  -8   4   4         57.22         52.52         1.52 o                         
  -7   4   4        135.94        126.71         2.84 o                         
  -6   4   4        211.04        261.07         3.73 o                         
  -5   4   4         75.18         60.89         1.55 o                         
  -4   4   4        415.04        397.87         5.14 o                         
  -3   4   4        535.31        508.04         8.98 o                         
  -2   4   4        191.86        183.43         4.43 o                         
  -1   4   4        536.14        584.29         8.24 o                         
   0   4   4        828.44        808.51        10.40 o                         
   1   4   4        557.14        601.49         8.44 o                         
   2   4   4        213.44        200.32         3.44 o                         
   3   4   4        561.63        526.73         9.40 o                         
   4   4   4        448.67        428.02         4.81 o                         
   5   4   4         69.51         54.61         1.40 o                         
   6   4   4        197.65        240.95         3.68 o                         
   7   4   4        136.59        130.39         2.15 o                         
   8   4   4         43.68         40.82         1.03 o                         
  -8   5   4         26.94         25.98         1.13 o                         
  -7   5   4         65.67         66.06         1.93 o                         
  -6   5   4         46.94         43.68         1.41 o                         
  -5   5   4         90.21         81.46         1.76 o                         
  -4   5   4        217.55        194.82         3.08 o                         
  -3   5   4         21.74         15.17         1.18 o                         
  -2   5   4       1753.74       1739.96        27.21 o                         
  -1   5   4        368.93        351.81         7.32 o                         
   0   5   4        153.34        179.15         4.20 o                         
   1   5   4        438.71        418.17         6.97 o                         
   2   5   4       1633.42       1645.98        23.62 o                         
   3   5   4         18.88         11.27         0.86 o                         
   4   5   4        211.34        191.85         2.71 o                         
   5   5   4         84.59         78.86         1.61 o                         
   6   5   4         45.52         42.62         1.24 o                         
   7   5   4         65.94         64.38         2.56 o                         
   8   5   4         26.29         25.50         0.77 o                         
  -8   6   4         33.88         33.90         1.82 o                         
  -7   6   4        107.75        115.45         2.35 o                         
  -6   6   4        145.83        145.83         2.57 o                         
  -5   6   4        310.81        351.99         5.27 o                         
  -4   6   4         54.15         52.86         1.89 o                         
  -3   6   4        388.97        395.00         5.93 o                         
  -2   6   4        263.27        257.61         4.67 o                         
  -1   6   4        828.49        790.90        11.73 o                         
   0   6   4          3.34          6.71         1.86 o                         
   1   6   4        814.60        781.73        11.76 o                         
   2   6   4        270.47        262.66         3.81 o                         
   3   6   4        374.44        379.46         4.94 o                         
   4   6   4         61.09         58.06         1.84 o                         
   5   6   4        324.15        359.78         4.71 o                         
   6   6   4        155.28        152.62         2.28 o                         
   7   6   4        117.10        122.72         2.04 o                         
   8   6   4         32.67         32.22         0.83 o                         
  -7   7   4         59.84         49.98         2.13 o                         
  -6   7   4         85.02         64.79         1.74 o                         
  -5   7   4         26.00         27.73         1.28 o                         
  -4   7   4         37.28         41.13         1.43 o                         
  -3   7   4         54.22         50.88         3.31 o                         
  -2   7   4          0.89          4.74         0.98 o                         
  -1   7   4        547.09        606.92         7.63 o                         
   0   7   4        311.98        273.74         4.18 o                         
   1   7   4        526.70        578.27         7.95 o                         
   2   7   4          1.84          5.06         0.78 o                         
   3   7   4         56.71         55.52         1.62 o                         
   4   7   4         32.95         37.21         1.24 o                         
   5   7   4         30.40         34.57         1.12 o                         
   6   7   4         81.60         64.53         1.54 o                         
   7   7   4         59.22         49.86         1.19 o                         
  -7   8   4         28.65         29.12         1.08 o                         
  -6   8   4         10.01         16.16         0.97 o                         
  -5   8   4        216.50        225.67         3.91 o                         
  -4   8   4         73.91         70.27         1.66 o                         
  -3   8   4         18.31         18.03         1.41 o                         
  -2   8   4         67.13         64.72         1.59 o                         
  -1   8   4         42.23         54.29         2.08 o                         
   0   8   4         86.68         81.10         2.05 o                         
   1   8   4         46.42         57.10         1.95 o                         
   2   8   4         60.47         56.53         1.73 o                         
   3   8   4         17.53         18.67         1.17 o                         
   4   8   4         60.95         59.14         1.49 o                         
   5   8   4        234.60        245.75         3.65 o                         
   6   8   4         13.86         19.99         0.81 o                         
   7   8   4         29.86         29.12         0.87 o                         
  -6   9   4          4.31          3.65         0.49 o                         
  -5   9   4          0.89          1.42         0.48 o                         
  -4   9   4        105.35        110.75         2.09 o                         
  -3   9   4        140.40        140.17         2.47 o                         
  -2   9   4         72.38         83.93         1.74 o                         
  -1   9   4         67.08         80.26         1.87 o                         
   0   9   4         43.89         58.85         1.72 o                         
   1   9   4         64.00         74.79         1.88 o                         
   2   9   4         58.38         70.48         1.88 o                         
   3   9   4        143.46        143.50         2.48 o                         
   4   9   4        123.53        129.32         2.29 o                         
   5   9   4          0.93          2.10         0.47 o                         
   6   9   4          5.26          4.63         0.73 o                         
  -5  10   4          7.44          9.33         0.71 o                         
  -4  10   4        136.26        138.19         2.22 o                         
  -3  10   4        173.30        171.59         3.17 o                         
  -2  10   4         55.62         52.59         1.35 o                         
  -1  10   4          0.18          1.50         0.72 o                         
   0  10   4        344.56        343.62         5.35 o                         
   1  10   4          0.63          1.74         0.69 o                         
   2  10   4         60.42         56.56         1.63 o                         
   3  10   4        170.49        165.86         3.86 o                         
   4  10   4        132.67        132.29         2.56 o                         
   5  10   4          6.50          8.31         0.75 o                         
  -4  11   4        102.43         96.16         1.99 o                         
  -3  11   4         14.52         14.38         0.81 o                         
  -2  11   4        142.00        148.40         2.54 o                         
  -1  11   4         62.62         55.09         1.26 o                         
   0  11   4         33.92         26.47         1.17 o                         
   1  11   4         54.95         49.58         1.51 o                         
   2  11   4        140.88        144.21         3.31 o                         
   3  11   4         14.56         14.22         1.01 o                         
   4  11   4         94.84         90.15         2.02 o                         
  -3  12   4         60.72         59.60         1.25 o                         
  -2  12   4          9.66          8.83         0.89 o                         
  -1  12   4          1.05          0.26         0.46 o                         
   0  12   4          5.89          6.97         0.80 o                         
   1  12   4          1.47         -0.15         0.60 o                         
   2  12   4         11.94         11.17         1.00 o                         
   3  12   4         60.85         60.10         2.28 o                         
   1   0   5          4.07          4.35         0.68 o                         
   2   0   5        912.21        824.17        11.91 o                         
   3   0   5       1510.39       1420.63        21.36 o                         
   4   0   5        230.28        219.42         3.77 o                         
   5   0   5        264.17        283.89         3.61 o                         
   6   0   5         25.07         25.41         1.09 o                         
   7   0   5         10.00         18.29         1.01 o                         
   8   0   5         14.31         17.64         0.98 o                         
   9   0   5          6.50          6.55         1.34 o                         
  -9   1   5          6.47          6.45         0.86 o                         
  -8   1   5         15.18         11.70         0.91 o                         
  -7   1   5         40.79         46.64         1.37 o                         
  -6   1   5          1.37          3.36         0.64 o                         
  -5   1   5        503.57        491.92         5.73 o                         
  -4   1   5        820.41        808.32         9.89 o                         
  -3   1   5        106.34        124.38         2.74 o                         
  -2   1   5        436.61        406.40         6.35 o                         
  -1   1   5       2059.31       2001.11        27.65 o                         
   0   1   5         60.37         66.87         1.61 o                         
   1   1   5       2012.21       1944.43        24.19 o                         
   2   1   5        445.86        410.82         6.56 o                         
   3   1   5        120.15        135.39         3.13 o                         
   4   1   5        830.62        827.89         9.44 o                         
   5   1   5        505.55        485.48         5.71 o                         
   6   1   5          2.71          5.45         0.64 o                         
   7   1   5         31.33         34.41         1.14 o                         
   8   1   5         12.09         10.08         0.72 o                         
   9   1   5          6.25          6.71         0.74 o                         
  -9   2   5         14.51         17.27         1.24 o                         
  -8   2   5          1.84          0.95         0.53 o                         
  -7   2   5         56.38         60.24         2.28 o                         
  -6   2   5         58.22         56.70         1.56 o                         
  -5   2   5        373.76        374.94         4.99 o                         
  -4   2   5        920.33        987.35        11.73 o                         
  -3   2   5        377.67        347.01         6.25 o                         
  -2   2   5        446.26        382.56         7.21 o                         
  -1   2   5         36.52         28.14         1.18 o                         
   0   2   5       1952.11       1928.72        30.31 o                         
   1   2   5         45.46         35.79         1.45 o                         
   2   2   5        436.91        374.90         6.13 o                         
   3   2   5        387.41        358.38         6.81 o                         
   4   2   5        926.13        970.93        10.38 o                         
   5   2   5        390.32        388.64         4.76 o                         
   6   2   5         49.96         47.43         1.32 o                         
   7   2   5         55.95         57.88         1.43 o                         
   8   2   5          2.08          0.98         0.43 o                         
   9   2   5         12.72         14.34         1.76 o                         
  -8   3   5         42.01         37.61         1.27 o                         
  -7   3   5        140.24        147.79         3.16 o                         
  -6   3   5        192.80        208.84         3.88 o                         
  -5   3   5        215.62        230.49         3.31 o                         
  -4   3   5       1269.41       1329.49        14.42 o                         
  -3   3   5        729.45        734.91        13.91 o                         
  -2   3   5        737.25        737.20        10.97 o                         
  -1   3   5        345.79        334.78         6.68 o                         
   0   3   5         96.30        104.81         2.52 o                         
   1   3   5        316.52        311.22         4.84 o                         
   2   3   5        758.41        768.74        11.13 o                         
   3   3   5        677.63        658.15        15.10 o                         
   4   3   5       1284.53       1338.67        14.25 o                         
   5   3   5        210.15        223.22         3.44 o                         
   6   3   5        191.20        208.87         3.37 o                         
   7   3   5        139.06        148.17         2.57 o                         
   8   3   5         39.07         36.93         0.91 o                         
  -8   4   5          5.89          8.19         0.84 o                         
  -7   4   5        121.06        120.24         3.75 o                         
  -6   4   5         27.35         25.13         1.32 o                         
  -5   4   5        325.76        352.67         5.20 o                         
  -4   4   5         13.82         23.87         1.20 o                         
  -3   4   5        280.33        252.48         4.00 o                         
  -2   4   5        473.43        464.62         8.72 o                         
  -1   4   5         14.01         24.57         1.49 o                         
   0   4   5        177.44        155.13         2.74 o                         
   1   4   5         12.17         21.39         1.36 o                         
   2   4   5        496.36        495.11         8.43 o                         
   3   4   5        291.41        260.79         3.33 o                         
   4   4   5          8.39         16.53         1.00 o                         
   5   4   5        321.39        344.36         4.62 o                         
   6   4   5         33.72         31.25         1.15 o                         
   7   4   5        118.67        115.81         2.41 o                         
   8   4   5          7.44          7.77         0.58 o                         
  -8   5   5          5.96          2.71         0.94 o                         
  -7   5   5          0.15          0.46         0.65 o                         
  -6   5   5        100.41        108.81         2.20 o                         
  -5   5   5         89.76         81.37         1.92 o                         
  -4   5   5        276.67        263.32         4.09 o                         
  -3   5   5       1067.69       1013.39        12.34 o                         
  -2   5   5        720.14        647.22         8.26 o                         
  -1   5   5        175.67        172.02         4.01 o                         
   0   5   5       1800.98       1866.98        30.38 o                         
   1   5   5        195.86        199.89         4.97 o                         
   2   5   5        691.84        618.98         8.63 o                         
   3   5   5       1092.26       1034.03        11.09 o                         
   4   5   5        268.19        259.66         3.82 o                         
   5   5   5         97.93         94.32         1.78 o                         
   6   5   5         95.55        104.72         1.91 o                         
   7   5   5          0.08          0.70         0.43 o                         
   8   5   5          5.20          3.38         0.37 o                         
  -8   6   5         56.66         66.59         2.29 o                         
  -7   6   5         16.63         16.38         1.19 o                         
  -6   6   5        232.59        259.39         5.42 o                         
  -5   6   5         42.21         47.92         1.52 o                         
  -4   6   5        124.99        128.73         2.73 o                         
  -3   6   5        314.88        312.41         5.27 o                         
  -2   6   5         45.97         46.64         1.72 o                         
  -1   6   5        113.25        121.44         2.66 o                         
   0   6   5        597.34        606.68         8.32 o                         
   1   6   5        131.84        135.17         2.43 o                         
   2   6   5         44.35         42.78         1.38 o                         
   3   6   5        324.09        314.03         4.53 o                         
   4   6   5        118.66        125.21         2.10 o                         
   5   6   5         43.81         48.51         1.24 o                         
   6   6   5        211.71        233.36         3.49 o                         
   7   6   5         15.35         15.94         0.71 o                         
   8   6   5         55.88         63.73         1.18 o                         
  -7   7   5         96.08         76.73         2.77 o                         
  -6   7   5          8.75         10.11         0.92 o                         
  -5   7   5        179.27        177.16         2.95 o                         
  -4   7   5         30.28         29.32         1.46 o                         
  -3   7   5        133.91        127.57         2.82 o                         
  -2   7   5        448.85        454.46         7.74 o                         
  -1   7   5        162.15        152.74         3.00 o                         
   0   7   5        701.66        787.03        10.95 o                         
   1   7   5        165.79        158.98         2.52 o                         
   2   7   5        465.71        475.65         6.30 o                         
   3   7   5        142.97        136.16         2.20 o                         
   4   7   5         31.33         31.12         1.17 o                         
   5   7   5        160.01        153.63         2.55 o                         
   6   7   5          9.62         10.94         0.72 o                         
   7   7   5         83.96         66.25         1.27 o                         
  -7   8   5         66.91         80.78         2.82 o                         
  -6   8   5        212.16        212.95         3.72 o                         
  -5   8   5        128.97        135.40         2.77 o                         
  -4   8   5        440.23        494.85         7.43 o                         
  -3   8   5        126.84        126.00         2.49 o                         
  -2   8   5         14.29         13.61         0.98 o                         
  -1   8   5         91.52         99.79         2.23 o                         
   0   8   5         73.31         68.92         2.10 o                         
   1   8   5        101.25        110.27         2.29 o                         
   2   8   5         10.52         10.00         0.95 o                         
   3   8   5        131.86        129.37         2.12 o                         
   4   8   5        434.09        486.95         6.18 o                         
   5   8   5        124.11        135.41         2.47 o                         
   6   8   5        218.76        222.23         3.05 o                         
   7   8   5         69.08         81.03         1.69 o                         
  -6   9   5        107.44         92.11         1.74 o                         
  -5   9   5         25.15         28.70         0.88 o                         
  -4   9   5         75.27         77.21         2.58 o                         
  -3   9   5        192.26        232.83         3.52 o                         
  -2   9   5         38.50         46.53         1.34 o                         
  -1   9   5        267.16        311.13         5.37 o                         
   0   9   5         46.90         59.53         1.64 o                         
   1   9   5        272.07        312.31         5.37 o                         
   2   9   5         38.90         47.36         1.72 o                         
   3   9   5        177.25        219.50         3.75 o                         
   4   9   5         66.84         70.07         2.19 o                         
   5   9   5         21.32         22.65         0.93 o                         
   6   9   5         98.53         87.19         1.89 o                         
  -5  10   5         74.02         72.89         1.51 o                         
  -4  10   5          9.17          7.42         0.62 o                         
  -3  10   5         68.37         65.28         1.48 o                         
  -2  10   5         52.49         63.92         1.71 o                         
  -1  10   5          2.65          2.00         0.64 o                         
   0  10   5        451.47        482.81         7.85 o                         
   1  10   5          3.32          3.23         0.73 o                         
   2  10   5         60.80         75.09         2.91 o                         
   3  10   5         73.82         69.80         1.68 o                         
   4  10   5         12.65         10.84         0.91 o                         
   5  10   5         73.46         72.98         2.35 o                         
  -4  11   5         28.99         26.98         1.09 o                         
  -3  11   5         49.10         46.97         1.23 o                         
  -2  11   5         74.77         75.63         1.50 o                         
  -1  11   5         52.85         48.79         1.22 o                         
   0  11   5        102.84        108.04         2.16 o                         
   1  11   5         47.17         43.54         1.38 o                         
   2  11   5         70.96         71.63         1.97 o                         
   3  11   5         54.15         50.08         1.51 o                         
   4  11   5         22.35         20.40         1.20 o                         
  -2  12   5          8.12          8.24         0.65 o                         
  -1  12   5         84.34         72.60         1.82 o                         
   0  12   5          7.64          7.03         0.69 o                         
   1  12   5         89.63         78.02         1.71 o                         
   2  12   5          5.58          6.18         0.67 o                         
   0   0   6         73.35         90.29         2.66 o                         
   1   0   6        744.76        724.39         9.49 o                         
   2   0   6        975.59        931.11        12.00 o                         
   3   0   6        618.88        627.78        10.60 o                         
   4   0   6        567.86        554.58         6.10 o                         
   5   0   6        181.66        211.29         3.22 o                         
   6   0   6         13.21         15.74         1.02 o                         
   7   0   6         25.19         24.95         1.22 o                         
   8   0   6          1.50          0.73         0.49 o                         
  -8   1   6        132.49        121.32         3.45 o                         
  -7   1   6         60.21         52.69         1.49 o                         
  -6   1   6        334.67        316.68         4.49 o                         
  -5   1   6        292.32        296.62         4.55 o                         
  -4   1   6        884.11        871.53         9.26 o                         
  -3   1   6        227.96        226.02         4.96 o                         
  -2   1   6         60.48         58.67         1.66 o                         
  -1   1   6          1.90          2.21         0.65 o                         
   0   1   6          5.92         11.64         0.94 o                         
   1   1   6          1.24          1.43         0.55 o                         
   2   1   6         70.77         68.12         2.05 o                         
   3   1   6        213.63        221.03         4.81 o                         
   4   1   6        877.34        863.45         9.57 o                         
   5   1   6        303.09        306.33         5.85 o                         
   6   1   6        337.16        322.85         4.07 o                         
   7   1   6         59.26         51.42         1.29 o                         
   8   1   6        139.45        130.69         2.11 o                         
  -8   2   6         41.48         40.26         1.45 o                         
  -7   2   6         16.12         17.01         1.18 o                         
  -6   2   6        235.74        233.31         3.64 o                         
  -5   2   6         88.46         79.86         2.94 o                         
  -4   2   6        483.97        493.36         6.01 o                         
  -3   2   6       2163.89       2049.98        25.82 o                         
  -2   2   6       1143.73       1177.89        16.48 o                         
  -1   2   6       1145.41       1112.90        14.88 o                         
   0   2   6        105.11         90.24         2.06 o                         
   1   2   6       1116.05       1085.02        15.49 o                         
   2   2   6       1210.02       1253.35        17.86 o                         
   3   2   6       2136.54       2003.74        24.53 o                         
   4   2   6        471.93        482.98         5.53 o                         
   5   2   6         91.04         80.72         1.87 o                         
   6   2   6        230.36        229.67         3.66 o                         
   7   2   6         15.85         16.87         0.92 o                         
   8   2   6         37.87         37.00         0.97 o                         
  -8   3   6          8.95          8.39         0.98 o                         
  -7   3   6         50.90         48.18         2.07 o                         
  -6   3   6          0.40          1.47         0.67 o                         
  -5   3   6        176.12        203.62         3.06 o                         
  -4   3   6        168.83        190.25         2.79 o                         
  -3   3   6        524.39        475.30         6.01 o                         
  -2   3   6        128.29        131.67         3.55 o                         
  -1   3   6         95.94        109.96         2.72 o                         
   0   3   6         19.53         20.34         1.32 o                         
   1   3   6         88.21         99.19         2.39 o                         
   2   3   6        112.79        121.33         3.42 o                         
   3   3   6        555.59        512.61         6.18 o                         
   4   3   6        160.37        183.89         2.56 o                         
   5   3   6        150.38        184.43         2.84 o                         
   6   3   6          0.19          2.00         0.60 o                         
   7   3   6         43.08         40.50         1.50 o                         
   8   3   6         10.30         10.13         0.60 o                         
  -8   4   6          9.44         11.64         1.65 o                         
  -7   4   6         12.74          7.75         0.79 o                         
  -6   4   6         80.86         75.45         1.86 o                         
  -5   4   6        447.58        483.09         7.02 o                         
  -4   4   6         65.46         57.82         1.54 o                         
  -3   4   6        778.57        758.17         9.43 o                         
  -2   4   6         18.77         24.54         1.40 o                         
  -1   4   6        646.12        616.82        12.28 o                         
   0   4   6          3.30          1.47         1.21 o                         
   1   4   6        655.11        619.01        10.30 o                         
   2   4   6         26.43         32.26         1.16 o                         
   3   4   6        792.13        771.56         8.47 o                         
   4   4   6         62.06         53.75         1.36 o                         
   5   4   6        466.40        499.20         6.28 o                         
   6   4   6         92.71         82.13         1.68 o                         
   7   4   6         11.47          7.05         0.61 o                         
   8   4   6         11.13         13.20         0.62 o                         
  -8   5   6         48.94         47.50         1.95 o                         
  -7   5   6         29.07         32.19         1.65 o                         
  -6   5   6         47.21         45.60         2.01 o                         
  -5   5   6        257.68        285.88         4.39 o                         
  -4   5   6        310.01        304.58         4.27 o                         
  -3   5   6        174.26        171.80         2.90 o                         
  -2   5   6        422.47        379.17         4.80 o                         
  -1   5   6        359.33        356.50         4.80 o                         
   0   5   6         27.39         27.87         1.37 o                         
   1   5   6        349.33        355.94         5.30 o                         
   2   5   6        398.94        363.54         4.66 o                         
   3   5   6        170.93        168.14         2.35 o                         
   4   5   6        285.79        283.14         4.19 o                         
   5   5   6        271.45        296.21         4.17 o                         
   6   5   6         40.27         40.91         1.07 o                         
   7   5   6         30.30         32.01         0.85 o                         
   8   5   6         50.79         50.63         0.98 o                         
  -7   6   6         56.48         46.36         1.86 o                         
  -6   6   6         23.67         22.65         1.16 o                         
  -5   6   6         78.36         85.73         2.32 o                         
  -4   6   6        114.73        103.87         2.48 o                         
  -3   6   6          9.05          6.79         0.91 o                         
  -2   6   6        422.16        401.24         6.16 o                         
  -1   6   6        146.78        162.91         2.79 o                         
   0   6   6        853.73        894.71        10.52 o                         
   1   6   6        134.11        149.24         2.42 o                         
   2   6   6        430.89        410.51         5.68 o                         
   3   6   6         10.24          8.17         0.77 o                         
   4   6   6        116.82        112.02         1.99 o                         
   5   6   6         90.78         95.18         1.73 o                         
   6   6   6         25.35         24.74         0.85 o                         
   7   6   6         65.40         56.46         1.12 o                         
  -7   7   6          5.77         10.38         1.61 o                         
  -6   7   6        157.92        149.87         3.16 o                         
  -5   7   6        145.08        153.14         3.27 o                         
  -4   7   6         61.87         56.90         1.70 o                         
  -3   7   6          5.71          8.79         1.17 o                         
  -2   7   6         39.86         37.19         1.60 o                         
  -1   7   6         48.71         46.80         2.17 o                         
   0   7   6        129.31        150.35         3.27 o                         
   1   7   6         37.76         37.48         1.61 o                         
   2   7   6         34.93         30.78         1.29 o                         
   3   7   6          4.40          9.15         0.98 o                         
   4   7   6         55.32         52.33         1.33 o                         
   5   7   6        144.79        158.54         2.48 o                         
   6   7   6        171.84        165.88         2.38 o                         
   7   7   6          5.87          7.25         0.56 o                         
  -6   8   6          1.50          1.31         0.47 o                         
  -5   8   6         25.88         26.62         1.07 o                         
  -4   8   6        229.68        240.14         4.41 o                         
  -3   8   6         73.18         85.42         1.88 o                         
  -2   8   6         90.43        104.02         2.29 o                         
  -1   8   6        471.71        479.75         7.87 o                         
   0   8   6         46.94         73.03         1.97 o                         
   1   8   6        458.74        473.44         7.25 o                         
   2   8   6         82.77         99.10         2.06 o                         
   3   8   6         69.53         83.88         1.81 o                         
   4   8   6        240.17        256.51         3.79 o                         
   5   8   6         29.84         29.77         0.91 o                         
   6   8   6          2.49          2.02         0.40 o                         
  -6   9   6         14.12         10.98         0.83 o                         
  -5   9   6         44.43         39.69         1.08 o                         
  -4   9   6         34.25         31.61         1.09 o                         
  -3   9   6         18.99         22.99         1.08 o                         
  -2   9   6         24.69         20.82         1.12 o                         
  -1   9   6        347.60        391.64         6.11 o                         
   0   9   6          8.79          5.57         0.72 o                         
   1   9   6        359.51        401.97         7.21 o                         
   2   9   6         24.39         20.47         1.35 o                         
   3   9   6         14.29         17.41         1.42 o                         
   4   9   6         41.05         36.85         1.43 o                         
   5   9   6         42.55         38.38         1.50 o                         
   6   9   6         13.70         11.73         0.81 o                         
  -5  10   6         40.56         33.87         1.03 o                         
  -4  10   6          8.27          3.37         0.45 o                         
  -3  10   6         34.47         36.93         1.13 o                         
  -2  10   6         12.97         11.00         0.87 o                         
  -1  10   6         30.66         34.11         1.38 o                         
   0  10   6          5.47          4.19         0.74 o                         
   1  10   6         25.88         27.41         1.51 o                         
   2  10   6         11.32         10.29         1.13 o                         
   3  10   6         42.59         43.75         1.53 o                         
   4  10   6          6.20          3.01         0.67 o                         
   5  10   6         40.98         33.81         1.21 o                         
  -3  11   6         40.98         38.59         0.92 o                         
  -2  11   6         61.34         60.88         1.25 o                         
  -1  11   6          2.40          0.55         0.44 o                         
   0  11   6        249.06        225.22         3.83 o                         
   1  11   6          3.19          2.25         0.55 o                         
   2  11   6         55.54         56.90         1.66 o                         
   3  11   6         42.09         39.30         1.75 o                         
  -1  12   6         69.51         66.02         1.55 o                         
   0  12   6         94.44         84.59         1.77 o                         
   1  12   6         74.12         67.34         1.69 o                         
   1   0   7        389.53        424.42         7.00 o                         
   2   0   7       1646.83       1724.70        23.98 o                         
   3   0   7       1238.20       1260.68        13.62 o                         
   4   0   7         10.91          5.00         0.72 o                         
   5   0   7          5.12          5.20         0.66 o                         
   6   0   7          2.83          1.54         0.66 o                         
   7   0   7          8.64          7.14         0.60 o                         
   8   0   7          1.01          1.62         0.55 o                         
  -8   1   7         18.50         17.65         1.05 o                         
  -7   1   7         32.66         29.80         1.09 o                         
  -6   1   7         72.39         68.62         1.56 o                         
  -5   1   7        117.08        122.17         1.94 o                         
  -4   1   7        875.65        952.22        11.68 o                         
  -3   1   7        557.68        525.49         6.66 o                         
  -2   1   7        490.70        443.30         5.88 o                         
  -1   1   7         20.63         27.95         1.38 o                         
   0   1   7         23.49         22.18         1.23 o                         
   1   1   7         16.71         24.10         1.41 o                         
   2   1   7        474.27        437.40         6.71 o                         
   3   1   7        584.21        544.05         5.80 o                         
   4   1   7        869.89        950.29        11.62 o                         
   5   1   7        107.24        112.80         2.12 o                         
   6   1   7         84.16         81.79         1.57 o                         
   7   1   7         37.29         34.11         1.05 o                         
   8   1   7         13.30         11.87         0.76 o                         
  -8   2   7          6.18          3.56         0.58 o                         
  -7   2   7          3.09          3.30         0.62 o                         
  -6   2   7         38.65         31.71         1.23 o                         
  -5   2   7        296.47        315.64         4.39 o                         
  -4   2   7          6.93          9.67         0.86 o                         
  -3   2   7        215.11        227.28         3.09 o                         
  -2   2   7        393.25        348.76         4.93 o                         
  -1   2   7        792.91        790.42        10.80 o                         
   0   2   7         62.36         69.75         2.12 o                         
   1   2   7        845.96        875.74        12.71 o                         
   2   2   7        351.64        323.48         4.25 o                         
   3   2   7        203.78        213.61         2.65 o                         
   4   2   7         11.50         12.10         0.85 o                         
   5   2   7        280.22        300.53         4.13 o                         
   6   2   7         41.89         35.08         1.06 o                         
   7   2   7          3.00          3.82         0.54 o                         
   8   2   7          6.78          5.20         0.46 o                         
  -8   3   7         92.16         87.74         2.38 o                         
  -7   3   7         60.71         60.23         1.52 o                         
  -6   3   7         74.32         83.95         1.83 o                         
  -5   3   7        137.00        131.99         2.39 o                         
  -4   3   7        256.68        274.26         5.18 o                         
  -3   3   7         49.90         48.09         1.49 o                         
  -2   3   7        149.38        136.87         2.49 o                         
  -1   3   7         58.08         47.97         1.49 o                         
   0   3   7          8.40         20.49         1.27 o                         
   1   3   7         57.59         47.61         1.48 o                         
   2   3   7        175.29        160.60         2.31 o                         
   3   3   7         52.84         49.09         1.21 o                         
   4   3   7        280.08        293.13         3.99 o                         
   5   3   7        132.96        128.05         2.02 o                         
   6   3   7         77.33         91.78         1.60 o                         
   7   3   7         58.18         57.39         1.15 o                         
   8   3   7         98.93         89.45         1.63 o                         
  -8   4   7         33.82         39.05         2.35 o                         
  -7   4   7         11.09          6.11         0.78 o                         
  -6   4   7         20.03         23.21         1.56 o                         
  -5   4   7        105.88        107.28         2.05 o                         
  -4   4   7        171.04        179.15         2.93 o                         
  -3   4   7         99.00         88.53         1.86 o                         
  -2   4   7        508.14        494.21         6.45 o                         
  -1   4   7         57.96         51.51         1.49 o                         
   0   4   7       1300.94       1316.71        14.78 o                         
   1   4   7         50.39         43.00         1.37 o                         
   2   4   7        520.83        503.94         6.25 o                         
   3   4   7         95.31         86.01         1.59 o                         
   4   4   7        161.76        166.79         2.47 o                         
   5   4   7        107.77        110.49         1.78 o                         
   6   4   7         20.47         20.77         0.90 o                         
   7   4   7         11.12          6.33         0.50 o                         
   8   4   7         34.66         40.14         1.19 o                         
  -7   5   7         79.56         63.43         2.19 o                         
  -6   5   7        236.82        223.21         4.20 o                         
  -5   5   7         37.72         38.15         1.33 o                         
  -4   5   7         86.99         83.89         1.99 o                         
  -3   5   7         33.95         27.32         1.42 o                         
  -2   5   7        802.64        788.76        10.34 o                         
  -1   5   7        110.51        115.04         2.13 o                         
   0   5   7         31.29         27.92         1.25 o                         
   1   5   7        116.22        120.72         2.31 o                         
   2   5   7        816.23        797.50        10.32 o                         
   3   5   7         40.22         30.80         1.18 o                         
   4   5   7         87.21         84.57         1.64 o                         
   5   5   7         28.16         30.87         1.05 o                         
   6   5   7        218.47        210.32         2.94 o                         
   7   5   7         81.73         71.20         1.25 o                         
  -7   6   7         33.49         39.99         2.35 o                         
  -6   6   7         38.24         37.23         1.23 o                         
  -5   6   7         94.06         92.31         2.53 o                         
  -4   6   7        178.59        184.84         3.40 o                         
  -3   6   7         34.28         26.77         1.35 o                         
  -2   6   7        178.59        185.46         3.58 o                         
  -1   6   7        822.77        881.57        12.94 o                         
   0   6   7        134.70        156.94         2.93 o                         
   1   6   7        850.78        900.77        15.48 o                         
   2   6   7        184.68        190.82         3.75 o                         
   3   6   7         42.97         38.24         1.30 o                         
   4   6   7        181.91        191.60         3.08 o                         
   5   6   7         88.96         87.37         1.65 o                         
   6   6   7         38.06         37.52         0.96 o                         
   7   6   7         32.68         35.98         0.96 o                         
  -6   7   7         35.24         33.99         1.19 o                         
  -5   7   7        256.15        234.92         4.41 o                         
  -4   7   7         13.71         18.21         1.76 o                         
  -3   7   7        136.29        142.90         3.13 o                         
  -2   7   7        126.93        117.94         2.65 o                         
  -1   7   7         49.94         52.21         1.53 o                         
   0   7   7        159.98        175.52         2.84 o                         
   1   7   7         47.80         51.45         1.50 o                         
   2   7   7        128.82        125.55         2.46 o                         
   3   7   7        124.63        131.59         2.62 o                         
   4   7   7         12.97         16.96         0.92 o                         
   5   7   7        246.21        229.48         3.30 o                         
   6   7   7         34.24         33.98         0.86 o                         
  -6   8   7         25.44         22.36         0.93 o                         
  -5   8   7          7.04          9.87         0.73 o                         
  -4   8   7         34.84         44.93         1.33 o                         
  -3   8   7         13.17          8.12         0.77 o                         
  -2   8   7         21.55         22.80         1.20 o                         
  -1   8   7        196.32        228.34         3.81 o                         
   0   8   7        169.08        176.35         2.94 o                         
   1   8   7        191.04        224.88         3.91 o                         
   2   8   7         29.19         29.88         1.37 o                         
   3   8   7         14.34         12.44         0.94 o                         
   4   8   7         36.23         47.79         1.27 o                         
   5   8   7          8.84         12.72         0.72 o                         
   6   8   7         25.42         22.51         0.98 o                         
  -5   9   7         60.11         49.75         1.14 o                         
  -4   9   7         12.50         10.93         0.73 o                         
  -3   9   7         17.48         17.50         0.90 o                         
  -2   9   7         37.95         36.23         1.34 o                         
  -1   9   7         47.90         53.24         1.45 o                         
   0   9   7          7.10          7.36         0.78 o                         
   1   9   7         48.57         53.07         1.85 o                         
   2   9   7         38.88         35.43         1.59 o                         
   3   9   7         14.97         16.00         1.29 o                         
   4   9   7         12.15         10.10         0.98 o                         
   5   9   7         58.57         49.61         1.44 o                         
  -4  10   7         38.32         38.94         2.16 o                         
  -3  10   7         22.61         14.56         0.76 o                         
  -2  10   7        109.91        116.76         2.08 o                         
  -1  10   7         12.09         10.44         0.80 o                         
   0  10   7         38.90         40.66         1.26 o                         
   1  10   7         12.31         10.10         0.91 o                         
   2  10   7        108.14        118.15         3.19 o                         
   3  10   7         22.88         16.25         1.18 o                         
   4  10   7         40.07         39.95         1.31 o                         
  -3  11   7         22.20         21.85         0.77 o                         
  -2  11   7          0.65          0.75         0.41 o                         
  -1  11   7          5.42          5.48         0.57 o                         
   0  11   7         36.36         20.84         1.16 o                         
   1  11   7          4.55          5.21         1.08 o                         
   2  11   7          0.17          1.28         0.54 o                         
   3  11   7         22.85         20.81         1.32 o                         
   0   0   8        448.39        505.13         8.13 o                         
   1   0   8        260.89        253.32         3.03 o                         
   2   0   8       1155.53       1246.87        14.22 o                         
   3   0   8         90.95         98.64         1.73 o                         
   4   0   8        574.21        606.91         8.52 o                         
   5   0   8         59.54         51.17         1.29 o                         
   6   0   8         32.72         27.52         1.12 o                         
   7   0   8         91.55        100.78         1.72 o                         
   8   0   8          0.23          0.51         0.74 o                         
  -8   1   8        103.53        101.46         4.24 o                         
  -7   1   8         36.02         32.82         1.10 o                         
  -6   1   8         92.43         89.09         1.88 o                         
  -5   1   8         71.91         84.56         1.78 o                         
  -4   1   8        212.51        232.69         3.58 o                         
  -3   1   8         43.35         48.26         1.40 o                         
  -2   1   8        303.01        288.86         3.68 o                         
  -1   1   8         56.77         53.88         1.34 o                         
   0   1   8         66.40         57.64         1.46 o                         
   1   1   8         47.80         45.91         1.24 o                         
   2   1   8        298.54        292.00         3.89 o                         
   3   1   8         53.66         57.50         1.31 o                         
   4   1   8        194.79        211.77         3.13 o                         
   5   1   8         79.15         91.79         1.67 o                         
   6   1   8         75.27         74.24         1.87 o                         
   7   1   8         36.04         32.28         0.96 o                         
   8   1   8         98.23         96.93         2.58 o                         
  -8   2   8         56.10         56.38         2.83 o                         
  -7   2   8          8.39          7.23         0.63 o                         
  -6   2   8         66.36         68.00         1.90 o                         
  -5   2   8         94.41         90.94         2.20 o                         
  -4   2   8        187.62        199.59         3.63 o                         
  -3   2   8        624.93        665.44         9.38 o                         
  -2   2   8        189.72        195.33         2.79 o                         
  -1   2   8        426.52        448.01         5.29 o                         
   0   2   8        319.40        338.61         4.08 o                         
   1   2   8        428.39        456.41         5.49 o                         
   2   2   8        193.68        199.67         2.75 o                         
   3   2   8        642.16        691.98         8.25 o                         
   4   2   8        210.76        220.59         2.96 o                         
   5   2   8         98.24         94.54         1.66 o                         
   6   2   8         73.08         72.91         1.55 o                         
   7   2   8          6.77          5.69         0.52 o                         
   8   2   8         57.26         56.06         1.99 o                         
  -7   3   8         90.13         84.44         2.15 o                         
  -6   3   8          5.01          3.64         0.66 o                         
  -5   3   8        318.30        341.84         5.31 o                         
  -4   3   8        120.21        119.91         2.31 o                         
  -3   3   8        974.06        914.72        15.45 o                         
  -2   3   8        359.35        342.59         4.79 o                         
  -1   3   8        156.34        151.87         2.47 o                         
   0   3   8        141.76        111.99         1.93 o                         
   1   3   8        158.10        148.19         2.17 o                         
   2   3   8        349.55        328.96         4.15 o                         
   3   3   8        936.49        901.56        22.31 o                         
   4   3   8        131.03        132.91         2.04 o                         
   5   3   8        310.02        330.84         4.02 o                         
   6   3   8          5.40          4.25         0.57 o                         
   7   3   8         89.54         84.02         2.04 o                         
  -7   4   8         15.70         20.31         1.25 o                         
  -6   4   8          1.34          1.12         0.58 o                         
  -5   4   8         56.31         65.41         1.56 o                         
  -4   4   8        190.84        200.62         3.26 o                         
  -3   4   8        167.86        166.35         2.80 o                         
  -2   4   8        575.37        563.91         8.41 o                         
  -1   4   8        965.57        993.28        13.07 o                         
   0   4   8        210.50        246.69         3.35 o                         
   1   4   8        959.45        997.24        11.16 o                         
   2   4   8        562.40        561.04         7.49 o                         
   3   4   8        158.74        159.41         2.60 o                         
   4   4   8        185.57        198.87         2.77 o                         
   5   4   8         54.26         61.03         1.26 o                         
   6   4   8          2.04          3.76         0.48 o                         
   7   4   8         16.29         20.59         0.73 o                         
  -7   5   8         60.82         66.02         3.41 o                         
  -6   5   8         29.04         27.72         1.28 o                         
  -5   5   8          3.85          3.48         0.84 o                         
  -4   5   8         98.14        101.40         1.98 o                         
  -3   5   8          3.35          4.89         0.66 o                         
  -2   5   8        140.57        146.36         2.56 o                         
  -1   5   8        235.74        228.83         5.17 o                         
   0   5   8         92.64         99.06         2.10 o                         
   1   5   8        231.77        233.14         4.76 o                         
   2   5   8        130.94        137.93         2.48 o                         
   3   5   8          2.76          3.04         0.61 o                         
   4   5   8         94.16         96.93         1.85 o                         
   5   5   8          7.78          8.83         0.79 o                         
   6   5   8         31.00         26.98         0.87 o                         
   7   5   8         65.25         69.38         1.19 o                         
  -6   6   8         40.50         38.37         1.34 o                         
  -5   6   8          0.27          0.86         0.64 o                         
  -4   6   8        137.71        150.37         2.86 o                         
  -3   6   8         70.65         74.45         1.82 o                         
  -2   6   8        250.24        242.49         3.54 o                         
  -1   6   8         16.83         22.16         1.11 o                         
   0   6   8        693.23        756.41        10.17 o                         
   1   6   8         20.47         25.51         1.43 o                         
   2   6   8        235.89        231.98         4.28 o                         
   3   6   8         66.33         72.35         1.72 o                         
   4   6   8        150.68        168.09         2.69 o                         
   5   6   8          0.47          0.29         0.43 o                         
   6   6   8         42.23         39.83         0.98 o                         
  -6   7   8         91.45         85.70         2.03 o                         
  -5   7   8         10.32         11.12         0.88 o                         
  -4   7   8         33.26         28.64         2.26 o                         
  -3   7   8        141.96        146.35         2.83 o                         
  -2   7   8         87.02         99.75         2.05 o                         
  -1   7   8         88.96         93.08         1.82 o                         
   0   7   8        145.11        147.21         2.30 o                         
   1   7   8         78.75         83.05         2.07 o                         
   2   7   8         94.65        109.45         2.22 o                         
   3   7   8        136.04        137.14         2.78 o                         
   4   7   8         26.73         23.92         1.03 o                         
   5   7   8         11.08         13.19         0.74 o                         
   6   7   8         90.00         85.97         1.59 o                         
  -5   8   8         53.72         57.97         1.28 o                         
  -4   8   8          1.25          1.85         0.45 o                         
  -3   8   8         26.16         28.64         1.07 o                         
  -2   8   8         22.47         27.34         1.18 o                         
  -1   8   8         17.90         18.53         1.05 o                         
   0   8   8        244.87        306.32         4.55 o                         
   1   8   8         25.00         23.38         1.43 o                         
   2   8   8         30.34         33.42         1.54 o                         
   3   8   8         30.10         33.26         1.21 o                         
   4   8   8          2.58          3.09         0.61 o                         
   5   8   8         53.33         57.66         1.81 o                         
  -4   9   8          4.22          2.37         0.39 o                         
  -3   9   8         72.24         65.70         1.46 o                         
  -2   9   8         23.28         23.49         0.87 o                         
  -1   9   8         17.07         14.44         0.91 o                         
   0   9   8        156.38        144.48         3.03 o                         
   1   9   8         19.20         18.37         1.12 o                         
   2   9   8         23.55         25.89         1.20 o                         
   3   9   8         67.57         61.97         1.83 o                         
   4   9   8          3.65          1.26         0.59 o                         
  -3  10   8         62.45         69.76         1.37 o                         
  -2  10   8         23.87         23.17         0.84 o                         
  -1  10   8        161.48        157.36         3.08 o                         
   0  10   8          5.35          5.41         0.70 o                         
   1  10   8        157.86        157.94         3.42 o                         
   2  10   8         23.00         21.72         1.21 o                         
   3  10   8         56.64         61.43         2.00 o                         
  -1  11   8         12.97          8.29         0.79 o                         
   0  11   8          6.10          4.82         0.74 o                         
   1  11   8         12.92          9.47         0.90 o                         
   1   0   9         20.95         30.83         1.12 o                         
   2   0   9        178.38        184.18         2.86 o                         
   3   0   9        148.16        128.98         2.11 o                         
   4   0   9        545.13        564.41         7.11 o                         
   5   0   9         22.65         18.05         0.97 o                         
   6   0   9         93.98         92.39         1.74 o                         
   7   0   9          1.30          0.71         0.51 o                         
  -7   1   9         56.44         55.51         1.69 o                         
  -6   1   9          5.21          6.69         0.67 o                         
  -5   1   9          0.03          0.83         0.58 o                         
  -4   1   9        204.20        190.60         3.04 o                         
  -3   1   9        121.28        128.52         2.16 o                         
  -2   1   9        332.03        311.83         4.40 o                         
  -1   1   9        131.92        135.90         2.13 o                         
   0   1   9        195.48        214.12         2.73 o                         
   1   1   9        121.29        124.69         1.95 o                         
   2   1   9        327.29        312.34         4.40 o                         
   3   1   9        128.68        135.99         2.44 o                         
   4   1   9        179.90        172.08         2.55 o                         
   5   1   9          0.37          1.59         0.53 o                         
   6   1   9          3.62          3.47         0.49 o                         
   7   1   9         58.80         57.82         1.27 o                         
  -7   2   9         54.57         58.24         1.38 o                         
  -6   2   9          3.27          3.37         0.53 o                         
  -5   2   9        120.38        152.30         2.76 o                         
  -4   2   9         28.37         34.56         1.26 o                         
  -3   2   9         96.59        105.47         2.09 o                         
  -2   2   9         27.61         34.40         1.65 o                         
  -1   2   9         41.48         39.59         1.32 o                         
   0   2   9        125.73        152.02         2.27 o                         
   1   2   9         49.58         46.12         1.32 o                         
   2   2   9         23.65         31.42         1.58 o                         
   3   2   9         92.57        102.03         2.01 o                         
   4   2   9         21.40         25.15         1.09 o                         
   5   2   9        125.45        156.97         2.45 o                         
   6   2   9          4.96          6.63         0.61 o                         
   7   2   9         57.90         61.21         1.27 o                         
  -7   3   9          6.15          9.37         1.48 o                         
  -6   3   9         29.99         31.54         1.01 o                         
  -5   3   9          0.28          0.61         0.55 o                         
  -4   3   9         10.88          8.16         0.82 o                         
  -3   3   9        278.12        269.47         4.12 o                         
  -2   3   9        291.94        272.31         4.86 o                         
  -1   3   9        971.50        935.92        26.30 o                         
   0   3   9         37.42         35.54         1.29 o                         
   1   3   9        961.70        976.44        13.26 o                         
   2   3   9        301.39        285.63         3.87 o                         
   3   3   9        263.79        257.82         3.58 o                         
   4   3   9          8.01          6.21         0.71 o                         
   5   3   9          0.02          0.86         0.53 o                         
   6   3   9         23.41         24.93         0.96 o                         
   7   3   9          5.84          9.22         0.58 o                         
  -7   4   9         68.92         69.93         3.30 o                         
  -6   4   9         20.76         23.06         0.99 o                         
  -5   4   9          9.48         13.08         1.15 o                         
  -4   4   9          7.25          6.89         0.72 o                         
  -3   4   9         97.19        103.51         1.97 o                         
  -2   4   9        343.50        348.72         5.64 o                         
  -1   4   9         43.33         39.21         1.30 o                         
   0   4   9        407.14        422.76         7.06 o                         
   1   4   9         47.90         42.77         1.36 o                         
   2   4   9        373.85        382.34         4.94 o                         
   3   4   9        115.50        120.27         1.94 o                         
   4   4   9         10.81         13.07         0.81 o                         
   5   4   9         11.73         16.56         1.24 o                         
   6   4   9         21.27         22.81         0.78 o                         
   7   4   9         69.83         67.76         1.50 o                         
  -6   5   9         52.80         53.63         1.58 o                         
  -5   5   9         95.68         93.04         1.86 o                         
  -4   5   9         59.87         56.04         1.47 o                         
  -3   5   9         74.13         72.47         1.58 o                         
  -2   5   9        191.22        207.64         3.20 o                         
  -1   5   9         96.34        108.14         2.00 o                         
   0   5   9        452.51        492.67         7.02 o                         
   1   5   9         96.02        107.97         2.43 o                         
   2   5   9        200.44        225.53         3.74 o                         
   3   5   9         83.02         79.93         1.87 o                         
   4   5   9         53.47         48.46         1.29 o                         
   5   5   9         92.90         88.27         1.65 o                         
   6   5   9         52.01         52.89         1.20 o                         
  -6   6   9         96.36         91.31         1.86 o                         
  -5   6   9          2.37          2.25         0.57 o                         
  -4   6   9         47.38         50.98         1.39 o                         
  -3   6   9         75.32         78.36         1.67 o                         
  -2   6   9         69.29         76.52         1.58 o                         
  -1   6   9        130.21        139.16         2.41 o                         
   0   6   9        158.24        156.66         2.69 o                         
   1   6   9        145.44        156.51         2.65 o                         
   2   6   9         68.06         70.44         1.88 o                         
   3   6   9         82.24         82.42         1.79 o                         
   4   6   9         43.21         45.71         1.27 o                         
   5   6   9          3.70          2.47         0.45 o                         
   6   6   9         97.20         91.82         2.34 o                         
  -5   7   9         54.39         49.50         1.29 o                         
  -4   7   9         37.48         31.10         0.96 o                         
  -3   7   9         37.93         39.89         1.45 o                         
  -2   7   9         35.29         35.05         1.15 o                         
  -1   7   9         77.22         87.36         1.59 o                         
   0   7   9        170.07        193.43         2.91 o                         
   1   7   9         80.57         90.35         1.90 o                         
   2   7   9         29.47         28.85         1.32 o                         
   3   7   9         40.52         42.71         1.32 o                         
   4   7   9         31.34         25.58         0.97 o                         
   5   7   9         56.17         53.10         1.16 o                         
  -5   8   9         13.92         12.26         0.77 o                         
  -4   8   9          8.24         12.01         0.68 o                         
  -3   8   9         73.30         68.35         1.46 o                         
  -2   8   9         31.97         27.32         0.98 o                         
  -1   8   9        108.19        112.83         2.50 o                         
   0   8   9          2.66          2.59         0.64 o                         
   1   8   9        105.65        111.11         2.21 o                         
   2   8   9         30.29         26.23         1.13 o                         
   3   8   9         76.96         73.55         1.78 o                         
   4   8   9          7.20         11.45         0.79 o                         
   5   8   9         14.69         12.63         0.87 o                         
  -4   9   9         72.60         66.95         1.84 o                         
  -3   9   9          8.46          9.34         0.69 o                         
  -2   9   9          3.03          1.84         0.47 o                         
  -1   9   9         60.90         49.23         1.31 o                         
   0   9   9          1.03          0.40         0.58 o                         
   1   9   9         58.56         47.61         1.44 o                         
   2   9   9          1.81          0.99         0.98 o                         
   3   9   9         10.21         12.22         1.36 o                         
   4   9   9         75.24         65.15         2.25 o                         
  -2  10   9         15.21         16.82         0.77 o                         
  -1  10   9          4.64          6.28         0.69 o                         
   0  10   9         45.60         42.62         1.64 o                         
   1  10   9          4.51          6.11         1.30 o                         
   2  10   9         15.73         16.07         1.19 o                         
   0   0  10          3.66          4.61         0.98 o                         
   1   0  10          1.06          1.42         0.59 o                         
   2   0  10        325.66        340.93         4.76 o                         
   3   0  10        145.74        156.64         2.40 o                         
   4   0  10        272.33        305.91         4.06 o                         
   5   0  10         48.99         48.84         1.86 o                         
   6   0  10          4.14          0.44         0.41 o                         
   7   0  10         81.07         75.25         1.80 o                         
  -7   1  10          6.41          9.19         0.89 o                         
  -6   1  10         44.22         43.67         1.16 o                         
  -5   1  10         78.87         75.14         2.09 o                         
  -4   1  10         36.05         36.73         1.13 o                         
  -3   1  10        299.38        294.32         4.03 o                         
  -2   1  10        107.57        118.66         2.12 o                         
  -1   1  10        254.47        270.13         3.90 o                         
   0   1  10         34.05         38.30         1.18 o                         
   1   1  10        249.89        265.63         4.08 o                         
   2   1  10        116.14        128.62         2.15 o                         
   3   1  10        323.00        311.81         4.32 o                         
   4   1  10         31.37         30.96         1.06 o                         
   5   1  10         89.42         85.62         1.83 o                         
   6   1  10         40.57         40.53         1.01 o                         
   7   1  10          6.35          9.35         0.77 o                         
  -6   2  10         82.59         92.64         1.99 o                         
  -5   2  10          9.48          6.72         0.78 o                         
  -4   2  10        307.07        338.08         5.29 o                         
  -3   2  10        320.98        343.19         5.10 o                         
  -2   2  10         15.63         16.16         0.99 o                         
  -1   2  10        184.02        200.62         3.07 o                         
   0   2  10         25.50         20.36         1.10 o                         
   1   2  10        184.78        198.52         3.06 o                         
   2   2  10         16.72         18.63         1.00 o                         
   3   2  10        301.20        328.85         4.91 o                         
   4   2  10        300.41        327.47         4.68 o                         
   5   2  10          6.05          4.90         0.51 o                         
   6   2  10         79.35         90.09         1.51 o                         
  -6   3  10         12.73         18.86         0.84 o                         
  -5   3  10        116.28        112.81         2.04 o                         
  -4   3  10         41.46         38.22         1.23 o                         
  -3   3  10         91.55        118.86         2.36 o                         
  -2   3  10        126.46        122.34         2.41 o                         
  -1   3  10         60.81         52.63         1.65 o                         
   0   3  10        307.33        312.86         4.43 o                         
   1   3  10         56.60         50.48         1.28 o                         
   2   3  10        121.44        120.85         2.06 o                         
   3   3  10         95.53        118.87         2.04 o                         
   4   3  10         53.31         48.54         1.16 o                         
   5   3  10        110.45        105.39         1.86 o                         
   6   3  10         11.76         17.52         0.76 o                         
  -6   4  10        116.09        133.61         2.48 o                         
  -5   4  10          1.49          2.59         0.47 o                         
  -4   4  10         34.05         36.01         1.37 o                         
  -3   4  10         14.35         16.19         1.00 o                         
  -2   4  10        362.41        375.95         5.37 o                         
  -1   4  10        109.04        106.63         2.23 o                         
   0   4  10          3.36          5.41         0.75 o                         
   1   4  10        115.17        116.14         2.06 o                         
   2   4  10        347.35        355.13         5.33 o                         
   3   4  10         14.54         13.42         0.80 o                         
   4   4  10         25.50         27.13         1.02 o                         
   5   4  10          1.29          2.55         0.45 o                         
   6   4  10        127.55        147.57         2.54 o                         
  -6   5  10         15.16         15.45         0.88 o                         
  -5   5  10          1.20          0.52         0.43 o                         
  -4   5  10         32.81         28.93         0.97 o                         
  -3   5  10        105.83         96.61         1.86 o                         
  -2   5  10         26.83         26.45         1.04 o                         
  -1   5  10        252.43        280.66         4.17 o                         
   0   5  10        428.90        432.15         7.15 o                         
   1   5  10        233.79        263.63         4.37 o                         
   2   5  10         21.11         20.14         1.11 o                         
   3   5  10        101.21         92.91         2.43 o                         
   4   5  10         34.90         31.07         1.03 o                         
   5   5  10          1.35          1.35         0.45 o                         
   6   5  10         15.35         15.82         0.75 o                         
  -5   6  10         61.25         64.87         1.51 o                         
  -4   6  10          7.55          5.93         0.57 o                         
  -3   6  10         20.36         20.27         0.91 o                         
  -2   6  10        146.77        136.98         3.73 o                         
  -1   6  10         41.06         54.08         1.36 o                         
   0   6  10          2.54          2.66         0.59 o                         
   1   6  10         42.01         53.96         1.68 o                         
   2   6  10        152.68        153.17         3.18 o                         
   3   6  10         14.88         15.75         0.91 o                         
   4   6  10          6.31          5.54         0.68 o                         
   5   6  10         65.35         69.80         1.35 o                         
  -4   7  10          6.29          6.46         0.59 o                         
  -3   7  10         11.70          7.75         0.67 o                         
  -2   7  10          6.40          8.91         0.66 o                         
  -1   7  10        199.09        194.01         2.82 o                         
   0   7  10         13.92         13.39         0.91 o                         
   1   7  10        200.31        194.24         3.49 o                         
   2   7  10          5.04          5.73         0.64 o                         
   3   7  10         19.02         13.10         1.01 o                         
   4   7  10          5.49          4.73         0.55 o                         
  -4   8  10         11.98         15.44         0.81 o                         
  -3   8  10         12.81         12.32         0.69 o                         
  -2   8  10         16.03         19.79         0.84 o                         
  -1   8  10          2.89          2.91         0.50 o                         
   0   8  10         13.59         10.89         0.84 o                         
   1   8  10          3.84          4.58         0.58 o                         
   2   8  10         14.12         17.08         0.97 o                         
   3   8  10         10.74          9.55         0.81 o                         
   4   8  10         11.38         15.49         0.84 o                         
  -2   9  10         22.03         21.78         0.80 o                         
  -1   9  10          3.05          1.83         0.58 o                         
   0   9  10         31.05         22.12         1.12 o                         
   1   9  10          3.06          2.76         0.73 o                         
   2   9  10         22.57         19.34         1.10 o                         
   1   0  11          3.56          4.13         0.61 o                         
   2   0  11          1.74          2.01         0.55 o                         
   3   0  11         42.52         46.57         1.22 o                         
   4   0  11          0.58          0.31         0.65 o                         
   5   0  11        110.64        122.31         2.17 o                         
   6   0  11         86.00         86.09         1.83 o                         
  -6   1  11         38.02         42.89         1.72 o                         
  -5   1  11         18.62         14.22         0.84 o                         
  -4   1  11         23.24         17.23         1.67 o                         
  -3   1  11         77.33         86.70         1.63 o                         
  -2   1  11        210.17        215.49         3.15 o                         
  -1   1  11        193.53        210.84         3.36 o                         
   0   1  11        357.44        353.76         4.66 o                         
   1   1  11        199.26        214.74         3.22 o                         
   2   1  11        189.86        192.89         2.85 o                         
   3   1  11         83.00         92.90         1.68 o                         
   4   1  11         24.82         21.96         1.15 o                         
   5   1  11         19.75         15.96         0.78 o                         
   6   1  11         38.87         41.86         1.16 o                         
  -6   2  11         65.83         64.03         1.58 o                         
  -5   2  11         10.97         13.63         0.84 o                         
  -4   2  11        107.58        105.56         1.93 o                         
  -3   2  11         13.71         10.41         0.97 o                         
  -2   2  11        154.39        176.10         2.90 o                         
  -1   2  11         83.45         81.61         1.85 o                         
   0   2  11         55.82         58.01         1.36 o                         
   1   2  11         81.55         82.18         1.66 o                         
   2   2  11        152.45        176.82         2.71 o                         
   3   2  11         10.45          7.09         0.62 o                         
   4   2  11        112.74        112.87         1.84 o                         
   5   2  11         16.67         20.02         0.88 o                         
   6   2  11         69.69         69.69         1.66 o                         
  -6   3  11         10.74         12.06         1.46 o                         
  -5   3  11         63.38         60.52         1.21 o                         
  -4   3  11         10.73          7.84         0.67 o                         
  -3   3  11        102.27        106.53         2.07 o                         
  -2   3  11         20.51         23.88         1.09 o                         
  -1   3  11        456.66        465.41         7.12 o                         
   0   3  11          2.14          1.63         0.63 o                         
   1   3  11        454.51        470.04         6.27 o                         
   2   3  11         20.55         21.24         0.97 o                         
   3   3  11        103.51        104.62         1.83 o                         
   4   3  11         12.11          9.92         0.65 o                         
   5   3  11         59.16         57.67         1.27 o                         
   6   3  11          9.88         10.74         0.79 o                         
  -5   4  11         69.16         67.96         1.40 o                         
  -4   4  11         27.18         25.57         0.86 o                         
  -3   4  11         54.43         49.86         1.17 o                         
  -2   4  11         39.61         47.47         1.31 o                         
  -1   4  11         97.42        100.53         1.94 o                         
   0   4  11         35.13         38.14         1.31 o                         
   1   4  11        103.71        105.38         2.27 o                         
   2   4  11         39.97         45.78         1.47 o                         
   3   4  11         51.79         47.22         1.30 o                         
   4   4  11         28.95         27.31         0.94 o                         
   5   4  11         70.56         71.54         1.61 o                         
  -5   5  11         37.92         36.04         1.23 o                         
  -4   5  11         11.18          8.49         0.81 o                         
  -3   5  11         17.42         17.62         0.80 o                         
  -2   5  11        103.48        103.31         1.89 o                         
  -1   5  11        103.17         98.65         2.74 o                         
   0   5  11        208.52        242.14         4.66 o                         
   1   5  11        111.56        110.52         4.30 o                         
   2   5  11         97.53         94.35         2.08 o                         
   3   5  11         18.31         17.63         0.89 o                         
   4   5  11         11.03          9.53         0.77 o                         
   5   5  11         34.30         35.96         1.09 o                         
  -4   6  11         31.01         32.06         1.35 o                         
  -3   6  11         23.56         23.19         0.83 o                         
  -2   6  11         32.69         36.03         0.98 o                         
  -1   6  11         17.01         14.71         0.82 o                         
   0   6  11         13.60         10.77         0.81 o                         
   1   6  11         14.23         10.65         1.00 o                         
   2   6  11         39.07         42.67         1.34 o                         
   3   6  11         22.82         21.63         0.94 o                         
   4   6  11         37.51         38.37         1.03 o                         
  -3   7  11          8.06          5.52         0.57 o                         
  -2   7  11        100.41         90.49         1.72 o                         
  -1   7  11         31.06         29.67         0.86 o                         
   0   7  11         68.07         61.69         1.40 o                         
   1   7  11         31.08         27.42         1.11 o                         
   2   7  11        106.33         97.70         2.07 o                         
   3   7  11          8.35          7.28         0.72 o                         
  -2   8  11         13.83         12.92         0.74 o                         
  -1   8  11          9.04          8.69         0.76 o                         
   0   8  11         20.82         22.20         0.95 o                         
   1   8  11          8.04          6.89         0.75 o                         
   2   8  11         13.24         13.41         0.87 o                         
   0   0  12         41.94         51.22         1.81 o                         
   1   0  12         41.56         37.37         1.17 o                         
   2   0  12         39.34         46.69         1.44 o                         
   3   0  12         15.47         15.11         0.79 o                         
   4   0  12          7.00          8.90         0.68 o                         
   5   0  12        162.00        146.07         2.80 o                         
  -5   1  12         35.04         28.63         0.93 o                         
  -4   1  12         47.92         45.61         1.30 o                         
  -3   1  12         75.08         66.56         1.50 o                         
  -2   1  12         78.08         75.40         1.53 o                         
  -1   1  12         50.16         44.24         1.24 o                         
   0   1  12          4.77          4.57         0.60 o                         
   1   1  12         52.10         44.00         1.13 o                         
   2   1  12         80.46         75.91         2.30 o                         
   3   1  12         70.40         63.29         1.27 o                         
   4   1  12         43.11         41.12         1.01 o                         
   5   1  12         31.59         27.28         0.86 o                         
  -5   2  12         33.69         32.00         1.15 o                         
  -4   2  12         67.63         57.80         1.61 o                         
  -3   2  12          7.17          9.49         0.81 o                         
  -2   2  12         14.73         17.49         1.51 o                         
  -1   2  12          5.73          9.92         0.88 o                         
   0   2  12         67.10         58.72         1.58 o                         
   1   2  12          6.74          9.58         0.96 o                         
   2   2  12         11.80         11.83         0.87 o                         
   3   2  12          5.15          8.20         0.67 o                         
   4   2  12         66.15         55.83         1.16 o                         
   5   2  12         29.60         30.35         1.34 o                         
  -5   3  12         19.94         21.23         0.89 o                         
  -4   3  12          4.55          4.59         0.60 o                         
  -3   3  12         15.58         17.51         0.80 o                         
  -2   3  12        197.72        179.93         2.90 o                         
  -1   3  12          7.89         10.05         1.11 o                         
   0   3  12         91.91         82.24         1.93 o                         
   1   3  12          6.52          9.05         0.90 o                         
   2   3  12        206.83        189.62         2.75 o                         
   3   3  12         13.78         14.67         0.73 o                         
   4   3  12          5.16          7.39         0.62 o                         
   5   3  12         19.45         20.70         0.90 o                         
  -4   4  12         58.58         57.06         1.38 o                         
  -3   4  12         19.60         17.81         0.74 o                         
  -2   4  12         12.12         11.80         0.76 o                         
  -1   4  12         79.86         74.23         1.49 o                         
   0   4  12          4.79          2.78         0.58 o                         
   1   4  12         69.53         65.64         1.80 o                         
   2   4  12         14.78         14.07         0.87 o                         
   3   4  12         19.36         17.34         0.82 o                         
   4   4  12         60.13         57.25         1.32 o                         
  -4   5  12         14.51         12.29         0.91 o                         
  -3   5  12         18.83         17.05         0.75 o                         
  -2   5  12          3.22          3.71         0.44 o                         
  -1   5  12         52.24         41.39         1.06 o                         
   0   5  12          2.55          1.20         0.49 o                         
   1   5  12         60.82         47.26         1.28 o                         
   2   5  12          1.61          1.79         0.52 o                         
   3   5  12         21.59         20.00         0.92 o                         
   4   5  12         13.35         12.89         1.26 o                         
  -3   6  12         13.52         16.38         0.73 o                         
  -2   6  12         32.48         31.20         0.87 o                         
  -1   6  12         39.43         43.42         0.96 o                         
   0   6  12        102.37         96.86         1.80 o                         
   1   6  12         36.46         38.82         1.15 o                         
   2   6  12         32.27         31.14         0.98 o                         
   3   6  12         12.98         16.80         0.91 o                         
  -2   7  12          1.80          0.29         0.48 o                         
  -1   7  12          3.61          2.98         0.49 o                         
   0   7  12         31.66         28.96         0.99 o                         
   1   7  12          2.05          1.56         0.52 o                         
   2   7  12          1.83          0.73         0.45 o                         
   1   0  13        165.15        163.55         2.43 o                         
   2   0  13         32.49         24.88         0.81 o                         
   3   0  13         81.92         87.57         1.67 o                         
   4   0  13         20.01         19.76         0.79 o                         
  -4   1  13         23.14         16.81         0.71 o                         
  -3   1  13         58.51         56.18         1.30 o                         
  -2   1  13         85.26         70.98         1.48 o                         
  -1   1  13         41.90         35.37         1.01 o                         
   0   1  13          8.09          7.04         0.62 o                         
   1   1  13         42.83         37.02         0.95 o                         
   2   1  13         86.91         72.95         1.37 o                         
   3   1  13         58.33         55.84         1.12 o                         
   4   1  13         22.95         16.24         0.71 o                         
  -4   2  13         21.02         24.56         1.41 o                         
  -3   2  13         10.95          9.89         0.68 o                         
  -2   2  13         37.86         39.52         1.06 o                         
  -1   2  13         50.84         45.69         1.15 o                         
   0   2  13        130.07        122.64         2.19 o                         
   1   2  13         41.74         38.06         1.02 o                         
   2   2  13         39.57         41.40         1.03 o                         
   3   2  13         11.22         10.24         0.74 o                         
   4   2  13         21.48         25.57         1.00 o                         
  -3   3  13          6.26          5.92         0.53 o                         
  -2   3  13         21.92         18.46         0.87 o                         
  -1   3  13          8.79          8.78         0.73 o                         
   0   3  13          6.23          8.47         0.82 o                         
   1   3  13          7.53          8.28         0.70 o                         
   2   3  13         18.98         15.52         0.84 o                         
   3   3  13          4.97          4.41         0.58 o                         
  -3   4  13         25.68         23.59         1.06 o                         
  -2   4  13         25.10         26.15         0.92 o                         
  -1   4  13         14.11         19.88         0.85 o                         
   0   4  13         49.00         45.51         1.44 o                         
   1   4  13         11.40         14.47         0.84 o                         
   2   4  13         23.28         23.73         0.96 o                         
   3   4  13         24.09         23.18         1.17 o                         
  -2   5  13         10.59          8.05         0.60 o                         
  -1   5  13         42.83         41.86         1.07 o                         
   0   5  13         14.05         15.31         0.79 o                         
   1   5  13         42.50         39.25         1.14 o                         
   2   5  13         10.65          6.62         0.68 o                         
  -1   6  13         49.63         48.92         1.56 o                         
   0   6  13          3.01          1.73         0.47 o                         
   1   6  13         50.03         48.38         1.30 o                         
   0   0  14         77.41         73.88         1.89 o                         
   1   0  14          2.37          1.04         0.40 o                         
   2   0  14         59.74         55.85         1.38 o                         
  -2   1  14         27.15         24.69         0.89 o                         
  -1   1  14          4.86          5.84         0.59 o                         
   0   1  14         13.94          9.40         0.64 o                         
   1   1  14          4.66          4.38         0.48 o                         
   2   1  14         23.23         22.80         0.87 o                         
  -2   2  14         45.38         44.22         1.74 o                         
  -1   2  14         51.22         47.59         1.36 o                         
   0   2  14         13.46         10.28         0.69 o                         
   1   2  14         53.44         49.71         1.29 o                         
   2   2  14         43.86         41.51         1.47 o                         
  -1   3  14          0.95          0.80         0.44 o                         
   0   3  14          1.36          0.68         0.39 o                         
   1   3  14          0.83          1.17         0.62 o                         
   0   4  14         12.45          7.60         0.70 o                         
                                                                                
