# Supplementary material for: Crystal structures of the hexa­fluorido­phosphate salts of the isomeric 2-, 3- and 4-cyano-1-methyl­pyridinium cations and determination of solid-state inter­action energies
Source: Acta Crystallogr E Crystallogr Commun. 2018 Aug 24;74(Pt 9):1322–9. doi: 10.1107/S2056989018011003 (PMC6127719; doi:10.1107/S2056989018011003)
Supplement: Supplementary file 6 [file e-74-01322-3sup4.hkl]

data_3                                                                          
_shelx_title ' LK148_0m_a.res in P2(1)2(1)2(1)'                                 
_shelx_refln_list_code          4                                               
_shelx_F_calc_maximum      120.69                                               
_exptl_crystal_F_000       528.00                                               
_reflns_d_resolution_high  0.7289                                               
                                                                                
loop_                                                                           
 _space_group_symop_operation_xyz                                               
 'x, y, z'                                                                      
 '-x+1/2, -y, z+1/2'                                                            
 '-x, y+1/2, -z+1/2'                                                            
 'x+1/2, -y+1/2, -z'                                                            
                                                                                
_cell_length_a     8.5293                                                       
_cell_length_b     8.6264                                                       
_cell_length_c    13.3589                                                       
_cell_angle_alpha  90.000                                                       
_cell_angle_beta   90.000                                                       
_cell_angle_gamma  90.000                                                       
                                                                                
_shelx_F_squared_multiplier     1.000                                           
                                                                                
loop_                                                                           
 _refln_index_h                                                                 
 _refln_index_k                                                                 
 _refln_index_l                                                                 
 _refln_F_squared_calc                                                          
 _refln_F_squared_meas                                                          
 _refln_F_squared_sigma                                                         
 _refln_observed_status                                                         
   2   0   0       1694.73       1567.99        23.15 o                         
   4   0   0          6.25          4.75         0.72 o                         
   6   0   0       2353.25       2391.26        47.41 o                         
   8   0   0        723.90        721.84        22.26 o                         
  10   0   0         10.71          2.67         3.58 o                         
   1   1   0       5434.72       5799.04        79.76 o                         
   2   1   0         78.19         71.35         1.48 o                         
   3   1   0       1619.16       1717.14        21.46 o                         
   4   1   0          3.26          0.50         0.81 o                         
   5   1   0       1581.15       1578.00        18.09 o                         
   6   1   0          0.18          0.37         0.56 o                         
   7   1   0        885.59        871.17        14.91 o                         
   8   1   0        348.14        327.33         8.13 o                         
   9   1   0          6.77          9.43         2.28 o                         
  10   1   0          2.18          3.33         2.56 o                         
  11   1   0         84.84         81.36         4.89 o                         
   0   2   0      14566.94      14329.22       249.83 o                         
   1   2   0        123.78        107.34         1.31 o                         
   2   2   0       1145.76       1043.12        13.13 o                         
   3   2   0        119.40        117.73         2.03 o                         
   4   2   0       2361.31       2568.25        33.78 o                         
   5   2   0       1555.25       1696.82        21.44 o                         
   6   2   0       2412.19       2500.17        29.83 o                         
   7   2   0        401.99        384.15         6.62 o                         
   8   2   0        836.97        848.45        15.98 o                         
   9   2   0         15.89         10.39         2.14 o                         
  10   2   0         51.27         65.02         5.12 o                         
  11   2   0        210.00        234.68        11.02 o                         
   1   3   0         72.05         68.82         1.30 o                         
   2   3   0          0.14          0.23         0.37 o                         
   3   3   0         30.76         18.95         1.32 o                         
   4   3   0        757.99        821.87        10.68 o                         
   5   3   0       2120.25       2150.01        30.30 o                         
   6   3   0          0.00         -0.54         1.14 o                         
   7   3   0       1098.08       1133.41        16.53 o                         
   8   3   0         82.46         68.06         2.67 o                         
   9   3   0        155.29        153.18         4.21 o                         
  10   3   0         24.78         27.76         2.92 o                         
  11   3   0         10.62          8.11         3.25 o                         
   0   4   0         13.45         12.09         0.99 o                         
   1   4   0       3636.34       4212.78        45.72 o                         
   2   4   0       2434.07       2564.19        28.03 o                         
   3   4   0       1346.63       1368.73        15.83 o                         
   4   4   0        638.61        645.68         7.49 o                         
   5   4   0        285.28        293.83         4.81 o                         
   6   4   0          0.08          0.35         1.27 o                         
   7   4   0         10.32          9.44         1.66 o                         
   8   4   0        369.28        373.11         8.59 o                         
   9   4   0         98.88         87.91         3.25 o                         
  10   4   0          1.09          1.37         1.83 o                         
  11   4   0         26.08         38.98         4.17 o                         
   1   5   0         16.96         19.55         0.84 o                         
   2   5   0         39.67         36.62         1.44 o                         
   3   5   0        428.18        436.89         5.55 o                         
   4   5   0        120.37        108.04         2.07 o                         
   5   5   0        696.35        691.68         8.53 o                         
   6   5   0         87.82         92.42         2.12 o                         
   7   5   0         43.83         44.79         2.38 o                         
   8   5   0          0.47          2.31         2.57 o                         
   9   5   0         30.30         23.65         3.63 o                         
  10   5   0         36.90         26.29         4.30 o                         
   0   6   0        583.10        563.21        13.18 o                         
   1   6   0        146.21        161.27         3.18 o                         
   2   6   0          3.41          3.08         0.66 o                         
   3   6   0        616.10        584.63         8.50 o                         
   4   6   0         82.12         74.13         2.33 o                         
   5   6   0         42.28         37.03         1.94 o                         
   6   6   0         51.96         53.58         2.38 o                         
   7   6   0         52.17         58.11         2.47 o                         
   8   6   0         36.90         42.39         3.39 o                         
   9   6   0         16.05         20.20         4.44 o                         
  10   6   0         11.90          4.02        13.55 o                         
   1   7   0         54.34         52.94         2.00 o                         
   2   7   0         42.74         33.87         1.65 o                         
   3   7   0         27.99         33.18         2.44 o                         
   4   7   0         75.10         66.99         2.58 o                         
   5   7   0          2.90          3.08         1.84 o                         
   6   7   0          0.37          0.10         1.90 o                         
   7   7   0         18.17         14.72         2.27 o                         
   8   7   0         18.85         20.59         2.36 o                         
   9   7   0         16.10         16.21         6.22 o                         
   0   8   0        839.58        776.47        16.73 o                         
   1   8   0          1.90          1.19         1.39 o                         
   2   8   0         91.61         79.91         2.94 o                         
   3   8   0         64.27         44.66         2.68 o                         
   4   8   0          5.27          5.61         2.07 o                         
   5   8   0         28.86         32.36         2.79 o                         
   6   8   0         15.75         13.93         2.67 o                         
   7   8   0         15.16         14.67         2.86 o                         
   8   8   0         11.78          7.05         2.76 o                         
   1   9   0         81.31         75.42         2.87 o                         
   2   9   0         21.29         20.14         2.33 o                         
   3   9   0          2.50          2.28         2.22 o                         
   4   9   0        134.67        131.44         4.73 o                         
   5   9   0        145.49        159.23         7.10 o                         
   6   9   0         35.77         39.18         4.36 o                         
   7   9   0         53.46         66.31         4.69 o                         
   0  10   0         34.71         25.59         3.29 o                         
   1  10   0          0.39         -0.31         1.87 o                         
   2  10   0          0.01         -1.29         2.61 o                         
   3  10   0          0.91          0.34         2.84 o                         
   4  10   0         16.44         14.42         3.33 o                         
   5  10   0          0.85          3.30         4.06 o                         
   6  10   0         80.23         76.45         6.63 o                         
   1  11   0         38.16         39.63         3.03 o                         
   2  11   0         20.38         13.90         3.49 o                         
   3  11   0          7.67          6.14         3.65 o                         
   4  11   0         34.05         27.74         7.84 o                         
   1   0   1        777.94        921.16        14.82 o                         
   2   0   1       6821.60       7057.75        70.88 o                         
   3   0   1         19.29         30.46         0.54 o                         
   4   0   1        141.85        143.23         2.30 o                         
   5   0   1        120.89         93.91         1.95 o                         
   6   0   1        262.39        293.33         5.84 o                         
   7   0   1        105.75         99.38         2.91 o                         
   8   0   1         18.81         12.61         1.93 o                         
   9   0   1         93.10         99.14         4.33 o                         
  10   0   1         31.43         29.96         3.08 o                         
  11   0   1        140.83        156.40         6.51 o                         
 -11   1   1         17.42         19.83         3.53 o                         
 -10   1   1        161.32        167.32         5.98 o                         
  -9   1   1         21.78         20.83         2.47 o                         
  -8   1   1        253.17        236.56         6.42 o                         
  -7   1   1          7.65          9.28         1.36 o                         
  -6   1   1        356.01        370.69         5.10 o                         
  -5   1   1        350.57        347.45         4.16 o                         
  -4   1   1        667.35        641.95         7.53 o                         
  -3   1   1       2488.65       2766.47        32.66 o                         
  -2   1   1      11784.48      12490.38       162.05 o                         
  -1   1   1         80.18         73.22         1.05 o                         
   0   1   1        489.47        518.49         7.31 o                         
   1   1   1         83.15         75.10         1.13 o                         
   2   1   1      11851.93      12183.10       167.48 o                         
   3   1   1       2511.17       2759.88        36.08 o                         
   4   1   1        652.87        633.76         7.75 o                         
   5   1   1        355.54        350.66         4.39 o                         
   6   1   1        358.03        364.73         4.80 o                         
   7   1   1          7.75          8.70         1.39 o                         
   8   1   1        253.69        231.78         7.65 o                         
   9   1   1         20.68         16.69         2.38 o                         
  10   1   1        162.27        177.44         6.27 o                         
  11   1   1         18.11         22.78         3.60 o                         
 -11   2   1         14.13         12.60         3.41 o                         
 -10   2   1         49.09         44.37         4.08 o                         
  -9   2   1        147.04        145.16         7.04 o                         
  -8   2   1        173.96        175.12         7.31 o                         
  -7   2   1         90.92         86.31         2.61 o                         
  -6   2   1          2.54          0.63         0.63 o                         
  -5   2   1        917.90        965.94        13.15 o                         
  -4   2   1       1941.05       2010.18        25.16 o                         
  -3   2   1       2754.02       2801.91        34.80 o                         
  -2   2   1        401.05        378.95         4.35 o                         
  -1   2   1       1081.85       1119.76        11.41 o                         
   0   2   1         51.94         49.85         0.88 o                         
   1   2   1       1074.86       1129.69        11.92 o                         
   2   2   1        401.75        380.89         4.80 o                         
   3   2   1       2707.34       2714.30        35.58 o                         
   4   2   1       1948.89       1987.69        26.27 o                         
   5   2   1        929.82        990.41        13.50 o                         
   6   2   1          2.58          0.99         0.62 o                         
   7   2   1         91.91         88.35         2.69 o                         
   8   2   1        171.12        176.37         4.29 o                         
   9   2   1        141.79        139.87         4.95 o                         
  10   2   1         49.01         47.16         3.63 o                         
  11   2   1         15.25         13.67         3.31 o                         
 -11   3   1         44.45         50.46         4.04 o                         
 -10   3   1        197.26        194.40        10.66 o                         
  -9   3   1        110.93        102.11         3.45 o                         
  -8   3   1         94.68         96.27         3.03 o                         
  -7   3   1         53.43         50.56         1.56 o                         
  -6   3   1        185.62        172.64         3.53 o                         
  -5   3   1        223.37        232.26         3.89 o                         
  -4   3   1       4082.86       4247.28        50.25 o                         
  -3   3   1         38.70         27.81         0.75 o                         
  -2   3   1       1034.02        991.19        11.00 o                         
  -1   3   1        203.54        207.50         2.49 o                         
   0   3   1        679.92        721.16         8.80 o                         
   1   3   1        200.39        206.25         2.57 o                         
   2   3   1       1026.37        983.60        10.54 o                         
   3   3   1         39.78         27.73         0.70 o                         
   4   3   1       4057.97       4203.22        49.75 o                         
   5   3   1        227.93        239.78         5.45 o                         
   6   3   1        184.68        179.54         3.79 o                         
   7   3   1         53.97         48.21         2.22 o                         
   8   3   1         99.46        103.61         3.31 o                         
   9   3   1        110.85        113.22         3.57 o                         
  10   3   1        196.17        197.10         7.12 o                         
  11   3   1         45.05         49.93         4.26 o                         
 -10   4   1         49.38         49.36         3.31 o                         
  -9   4   1        101.05         92.49         6.46 o                         
  -8   4   1         12.90         13.54         1.42 o                         
  -7   4   1        393.25        410.46         7.04 o                         
  -6   4   1         10.26         11.17         1.57 o                         
  -5   4   1        398.87        391.18         5.68 o                         
  -4   4   1        362.96        360.60         4.88 o                         
  -3   4   1       3649.77       3665.55        39.93 o                         
  -2   4   1        937.75       1041.35        11.65 o                         
  -1   4   1       1132.64       1189.86        12.72 o                         
   0   4   1       1194.78       1253.10        14.44 o                         
   1   4   1       1117.24       1180.74        13.09 o                         
   2   4   1        928.38       1040.78        12.13 o                         
   3   4   1       3660.48       3700.69        40.33 o                         
   4   4   1        366.88        352.73         4.39 o                         
   5   4   1        402.27        394.82         6.07 o                         
   6   4   1         10.63         10.54         1.47 o                         
   7   4   1        392.57        413.34         7.12 o                         
   8   4   1         12.89         14.69         2.37 o                         
   9   4   1         99.57         92.45         3.22 o                         
  10   4   1         50.70         54.38         3.01 o                         
 -10   5   1        200.12        183.79        12.57 o                         
  -9   5   1        114.41        115.43         6.37 o                         
  -8   5   1        203.79        217.54         5.79 o                         
  -7   5   1         64.68         73.80         2.29 o                         
  -6   5   1         21.35         22.62         1.54 o                         
  -5   5   1         58.45         56.04         1.92 o                         
  -4   5   1       1030.77       1017.92        12.61 o                         
  -3   5   1        609.80        651.94         7.62 o                         
  -2   5   1       1036.25        999.31        11.79 o                         
  -1   5   1         17.67         16.24         0.82 o                         
   0   5   1        126.24        150.62         2.36 o                         
   1   5   1         18.88         19.30         0.86 o                         
   2   5   1       1037.19       1012.63        11.40 o                         
   3   5   1        604.38        647.30         7.88 o                         
   4   5   1       1041.61       1031.07        12.23 o                         
   5   5   1         58.24         53.59         1.55 o                         
   6   5   1         20.53         20.62         1.22 o                         
   7   5   1         62.55         61.62         2.93 o                         
   8   5   1        199.34        218.01         6.26 o                         
   9   5   1        115.02        116.82         6.80 o                         
  10   5   1        199.64        188.98         8.28 o                         
 -10   6   1         12.18          7.75        14.00 o                         
  -9   6   1        231.08        246.02         9.59 o                         
  -8   6   1         74.09         75.30         2.96 o                         
  -7   6   1         63.55         60.08         2.70 o                         
  -6   6   1         38.85         34.36         1.98 o                         
  -5   6   1         20.60         21.26         1.71 o                         
  -4   6   1          0.01         -0.19         1.15 o                         
  -3   6   1        760.79        732.05        10.43 o                         
  -2   6   1         48.78         53.45         1.48 o                         
  -1   6   1        495.00        477.52         6.98 o                         
   0   6   1          0.64          1.08         0.87 o                         
   1   6   1        486.12        480.64         6.67 o                         
   2   6   1         46.45         47.76         1.32 o                         
   3   6   1        761.00        748.28        10.62 o                         
   4   6   1          0.01          0.16         1.17 o                         
   5   6   1         22.75         24.26         1.76 o                         
   6   6   1         37.24         32.84         2.12 o                         
   7   6   1         63.70         65.95         2.71 o                         
   8   6   1         75.64         65.02         4.01 o                         
   9   6   1        233.31        244.44         9.79 o                         
  10   6   1         12.05          7.75        13.41 o                         
  -9   7   1         98.43         98.96        12.96 o                         
  -8   7   1        113.73        121.16         4.44 o                         
  -7   7   1         13.92         12.56         2.14 o                         
  -6   7   1          3.48          2.21         1.91 o                         
  -5   7   1         13.39         11.42         1.87 o                         
  -4   7   1         61.40         64.89         3.04 o                         
  -3   7   1         41.00         35.61         2.89 o                         
  -2   7   1        909.76        907.63        11.94 o                         
  -1   7   1        338.97        310.34         5.04 o                         
   0   7   1        301.52        297.37         4.87 o                         
   1   7   1        336.76        317.18         5.79 o                         
   2   7   1        903.18        930.21        15.65 o                         
   3   7   1         42.83         38.50         2.36 o                         
   4   7   1         60.70         58.67         2.46 o                         
   5   7   1         13.98         12.57         1.94 o                         
   6   7   1          3.90          2.50         1.99 o                         
   7   7   1         14.00         12.26         2.23 o                         
   8   7   1        112.67        120.12         4.36 o                         
   9   7   1         98.39        115.70         9.51 o                         
  -8   8   1          4.59          3.16         2.89 o                         
  -7   8   1          9.97          5.37         2.71 o                         
  -6   8   1         60.25         63.90         3.89 o                         
  -5   8   1         21.19         18.05         2.69 o                         
  -4   8   1         16.83         19.04         2.22 o                         
  -3   8   1         31.40         34.76         2.53 o                         
  -2   8   1        576.07        548.93         8.71 o                         
  -1   8   1         75.37         74.86         2.54 o                         
   0   8   1         53.90         51.19         2.18 o                         
   1   8   1         76.70         70.96         3.33 o                         
   2   8   1        578.24        552.99         8.80 o                         
   3   8   1         31.71         34.83         2.52 o                         
   4   8   1         16.09         17.12         2.25 o                         
   5   8   1         21.98         22.40         2.81 o                         
   6   8   1         60.29         56.40         3.89 o                         
   7   8   1          9.91          8.00         2.79 o                         
   8   8   1          4.99          7.29         2.97 o                         
  -7   9   1        122.32        129.50         6.11 o                         
  -6   9   1        294.21        306.16        11.74 o                         
  -5   9   1          4.29          4.26         3.39 o                         
  -4   9   1         64.74         57.95         3.54 o                         
  -3   9   1         18.21         16.86         2.60 o                         
  -2   9   1        131.38        125.47         4.07 o                         
  -1   9   1         85.88         87.16         3.01 o                         
   0   9   1         75.16         70.00         2.71 o                         
   1   9   1         88.30         87.29         3.01 o                         
   2   9   1        134.19        129.81         5.48 o                         
   3   9   1         18.97         14.83         2.53 o                         
   4   9   1         65.77         57.77         3.37 o                         
   5   9   1          4.48          3.69         2.99 o                         
   6   9   1        295.07        294.98         9.97 o                         
   7   9   1        121.04        129.23         6.20 o                         
  -6  10   1        157.78        161.71         9.82 o                         
  -5  10   1         61.27         56.28         5.43 o                         
  -4  10   1         79.25         84.37         4.80 o                         
  -3  10   1         38.95         38.08         3.40 o                         
  -2  10   1         29.63         21.87         2.97 o                         
  -1  10   1          7.77          5.85         2.04 o                         
   0  10   1         26.45         21.38         2.29 o                         
   1  10   1          8.26          6.74         2.05 o                         
   2  10   1         29.07         21.52         3.10 o                         
   3  10   1         36.54         35.69         3.41 o                         
   4  10   1         78.04         85.63         4.51 o                         
   5  10   1         62.05         69.37         5.65 o                         
   6  10   1        158.99        168.18         9.94 o                         
  -4  11   1         60.06         76.69        11.47 o                         
  -3  11   1         14.55         10.94         4.01 o                         
  -2  11   1          0.08         -1.31         3.37 o                         
  -1  11   1         18.94         22.33         2.75 o                         
   0  11   1         69.11         60.21         3.23 o                         
   1  11   1         19.45         22.48         2.74 o                         
   2  11   1          0.18          0.12         3.45 o                         
   3  11   1         14.06         10.55         3.72 o                         
   4  11   1         59.04         58.70         8.55 o                         
   0   0   2       2204.80       2538.35        37.42 o                         
   1   0   2       1045.46       1169.30        15.35 o                         
   2   0   2       1956.92       2079.34        25.76 o                         
   3   0   2        984.21       1055.97        10.79 o                         
   4   0   2         56.08         58.39         1.07 o                         
   5   0   2         49.49         54.40         1.38 o                         
   6   0   2        838.16        826.04        14.02 o                         
   7   0   2        241.14        219.88         4.77 o                         
   8   0   2          4.17          4.10         1.84 o                         
   9   0   2         57.14         59.54         3.92 o                         
  10   0   2          0.77          0.40         2.50 o                         
  11   0   2         20.67         20.91         3.65 o                         
 -11   1   2         55.47         55.48         7.68 o                         
 -10   1   2          2.60          1.62         2.62 o                         
  -9   1   2          5.20          3.71         2.13 o                         
  -8   1   2        308.54        311.91         6.51 o                         
  -7   1   2        665.81        645.50        11.44 o                         
  -6   1   2       1400.95       1404.38        19.96 o                         
  -5   1   2        662.78        684.28         8.10 o                         
  -4   1   2        192.41        232.08         2.86 o                         
  -3   1   2       1353.76       1506.25        17.93 o                         
  -2   1   2       3637.06       3809.61        47.07 o                         
  -1   1   2       9249.21       9807.39       110.24 o                         
   0   1   2      11474.88      11498.37       141.66 o                         
   1   1   2       9212.14       9632.61       104.04 o                         
   2   1   2       3637.97       3763.93        44.33 o                         
   3   1   2       1359.69       1489.95        18.64 o                         
   4   1   2        194.73        230.14         3.53 o                         
   5   1   2        648.33        658.91         8.16 o                         
   6   1   2       1392.75       1404.87        17.82 o                         
   7   1   2        669.49        651.27        11.48 o                         
   8   1   2        307.62        306.62         7.75 o                         
   9   1   2          5.40          4.20         2.11 o                         
  10   1   2          2.63          3.74         2.67 o                         
  11   1   2         54.28         57.83         4.34 o                         
 -11   2   2         74.10         68.18         4.90 o                         
 -10   2   2         49.48         45.78         3.50 o                         
  -9   2   2         15.02         12.69         2.32 o                         
  -8   2   2        269.43        261.89         5.09 o                         
  -7   2   2        333.69        313.07         5.69 o                         
  -6   2   2        901.47        938.54        12.19 o                         
  -5   2   2         59.18         65.30         2.01 o                         
  -4   2   2        486.49        488.86         5.87 o                         
  -3   2   2       2480.91       2734.97        29.77 o                         
  -2   2   2       1572.82       1682.31        19.13 o                         
  -1   2   2       1419.16       1458.49        15.95 o                         
   0   2   2       2059.18       2154.65        28.18 o                         
   1   2   2       1414.52       1446.43        15.83 o                         
   2   2   2       1586.50       1712.84        19.50 o                         
   3   2   2       2485.02       2707.73        30.70 o                         
   4   2   2        477.62        482.02         6.09 o                         
   5   2   2         63.85         69.10         1.48 o                         
   6   2   2        900.82        934.96        12.11 o                         
   7   2   2        327.21        307.25         5.60 o                         
   8   2   2        275.14        257.89         5.75 o                         
   9   2   2         14.49         12.08         2.25 o                         
  10   2   2         50.21         53.03         3.60 o                         
  11   2   2         73.30         68.87         4.82 o                         
 -11   3   2         69.38         78.12         5.19 o                         
 -10   3   2         53.90         53.48         5.50 o                         
  -9   3   2        224.23        221.62         5.60 o                         
  -8   3   2        134.63        131.07         3.43 o                         
  -7   3   2        109.47        102.85         2.82 o                         
  -6   3   2       1247.47       1314.87        16.88 o                         
  -5   3   2       2806.52       2953.86        35.14 o                         
  -4   3   2         65.66         72.27         1.47 o                         
  -3   3   2       2115.71       2221.87        25.32 o                         
  -2   3   2       1146.21       1164.05        12.87 o                         
  -1   3   2        560.55        598.80         6.78 o                         
   0   3   2        527.78        578.92         6.83 o                         
   1   3   2        575.69        608.12         7.15 o                         
   2   3   2       1144.61       1137.95        13.71 o                         
   3   3   2       2124.72       2229.56        25.41 o                         
   4   3   2         67.01         73.73         1.55 o                         
   5   3   2       2794.50       2940.98        38.84 o                         
   6   3   2       1243.91       1310.02        16.03 o                         
   7   3   2        114.27        105.30         2.67 o                         
   8   3   2        131.96        130.71         3.63 o                         
   9   3   2        225.26        226.47         5.28 o                         
  10   3   2         54.84         55.43         3.57 o                         
  11   3   2         68.85         78.74         4.91 o                         
 -10   4   2         36.89         33.88         2.56 o                         
  -9   4   2         22.78         22.99         2.04 o                         
  -8   4   2        143.38        150.97         3.85 o                         
  -7   4   2         13.08         15.89         1.40 o                         
  -6   4   2        845.34        933.45        12.99 o                         
  -5   4   2        594.85        615.00         7.92 o                         
  -4   4   2        644.96        629.07         7.33 o                         
  -3   4   2         47.65         56.95         1.27 o                         
  -2   4   2       1018.24        970.39        10.90 o                         
  -1   4   2         73.49         73.54         1.93 o                         
   0   4   2        201.20        212.44         3.24 o                         
   1   4   2         74.74         74.14         1.68 o                         
   2   4   2       1031.20       1003.29        11.20 o                         
   3   4   2         48.08         57.81         1.88 o                         
   4   4   2        641.29        617.23         7.85 o                         
   5   4   2        593.40        621.63         7.98 o                         
   6   4   2        846.86        918.22        12.83 o                         
   7   4   2         11.21         12.64         1.38 o                         
   8   4   2        140.88        150.98         3.88 o                         
   9   4   2         23.67         26.11         2.01 o                         
  10   4   2         36.86         36.90         2.46 o                         
 -10   5   2          4.93          5.12         2.31 o                         
  -9   5   2         38.11         44.85         2.79 o                         
  -8   5   2         29.69         28.50         1.95 o                         
  -7   5   2         50.33         43.64         2.08 o                         
  -6   5   2         47.91         50.66         1.93 o                         
  -5   5   2        240.08        248.55         4.87 o                         
  -4   5   2         32.14         26.06         1.84 o                         
  -3   5   2       1283.20       1267.69        15.52 o                         
  -2   5   2        276.31        276.75         3.42 o                         
  -1   5   2       1324.61       1411.93        15.13 o                         
   0   5   2        127.38        113.80         2.70 o                         
   1   5   2       1342.10       1457.05        16.85 o                         
   2   5   2        275.37        272.82         3.66 o                         
   3   5   2       1286.75       1281.94        15.69 o                         
   4   5   2         33.50         26.29         1.36 o                         
   5   5   2        233.10        240.01         4.23 o                         
   6   5   2         50.85         54.33         2.60 o                         
   7   5   2         53.31         45.43         2.74 o                         
   8   5   2         31.10         29.50         2.97 o                         
   9   5   2         37.57         34.93         3.87 o                         
  10   5   2          4.96          4.02         3.93 o                         
  -9   6   2         20.35         21.26         2.44 o                         
  -8   6   2         47.47         53.29         2.91 o                         
  -7   6   2          4.35          1.52         1.58 o                         
  -6   6   2         78.31         78.64         4.71 o                         
  -5   6   2         50.05         46.81         2.43 o                         
  -4   6   2          4.60          3.53         1.26 o                         
  -3   6   2         58.32         54.09         1.84 o                         
  -2   6   2       2053.72       2116.11        24.36 o                         
  -1   6   2        136.87        115.85         2.45 o                         
   0   6   2        919.88        919.53        12.70 o                         
   1   6   2        142.04        120.90         3.74 o                         
   2   6   2       2050.20       2131.45        25.63 o                         
   3   6   2         56.76         54.39         1.90 o                         
   4   6   2          4.91          3.71         1.27 o                         
   5   6   2         50.16         44.59         2.15 o                         
   6   6   2         75.20         77.93         2.78 o                         
   7   6   2          5.20          4.16         1.72 o                         
   8   6   2         46.35         49.07         3.66 o                         
   9   6   2         20.02         16.73         4.77 o                         
  -9   7   2         32.07         30.78         3.19 o                         
  -8   7   2          4.71          5.12         2.47 o                         
  -7   7   2         42.82         41.41         2.68 o                         
  -6   7   2         12.25         11.14         2.13 o                         
  -5   7   2         35.81         39.32         2.55 o                         
  -4   7   2        129.57        115.07         3.31 o                         
  -3   7   2        125.25        127.64         3.26 o                         
  -2   7   2         98.40         91.76         2.75 o                         
  -1   7   2        160.59        155.90         3.17 o                         
   0   7   2          0.04          0.46         1.16 o                         
   1   7   2        157.48        156.11         3.18 o                         
   2   7   2        101.09         90.47         2.40 o                         
   3   7   2        127.50        137.23         4.20 o                         
   4   7   2        126.02        115.42         3.78 o                         
   5   7   2         33.66         35.44         2.30 o                         
   6   7   2         11.06          9.48         2.03 o                         
   7   7   2         44.23         40.62         3.09 o                         
   8   7   2          4.68          4.40         2.34 o                         
   9   7   2         31.97         30.71         6.05 o                         
  -8   8   2        107.49        112.78         5.15 o                         
  -7   8   2         98.34        103.90         4.68 o                         
  -6   8   2        194.32        190.10         6.05 o                         
  -5   8   2         40.26         37.17         2.98 o                         
  -4   8   2        110.93        108.51         4.01 o                         
  -3   8   2        182.44        186.07         5.33 o                         
  -2   8   2         73.53         70.59         2.29 o                         
  -1   8   2         86.05         82.16         2.70 o                         
   0   8   2         44.94         42.03         2.07 o                         
   1   8   2         90.21         88.49         2.78 o                         
   2   8   2         74.18         68.97         2.37 o                         
   3   8   2        178.23        169.38         4.70 o                         
   4   8   2        112.71        112.33         4.27 o                         
   5   8   2         42.21         44.01         2.98 o                         
   6   8   2        196.49        194.00         6.05 o                         
   7   8   2         98.20        112.14         5.55 o                         
   8   8   2        107.03        114.45         5.30 o                         
  -7   9   2         68.79         73.03         4.59 o                         
  -6   9   2         77.79         76.46         5.75 o                         
  -5   9   2         14.07         15.15         3.64 o                         
  -4   9   2          3.15          3.22         2.68 o                         
  -3   9   2         33.40         31.36         2.92 o                         
  -2   9   2          9.08         11.64         2.31 o                         
  -1   9   2        147.06        140.57         3.74 o                         
   0   9   2        147.42        124.85         3.54 o                         
   1   9   2        142.42        136.96         3.62 o                         
   2   9   2          9.41          9.63         2.41 o                         
   3   9   2         35.28         33.52         2.86 o                         
   4   9   2          3.60          4.77         2.58 o                         
   5   9   2         13.00         15.23         3.18 o                         
   6   9   2         76.54         75.50         5.69 o                         
   7   9   2         67.15         68.94         6.00 o                         
  -6  10   2         78.39         79.97        10.26 o                         
  -5  10   2        140.58        164.57        10.67 o                         
  -4  10   2         18.78         20.17         3.85 o                         
  -3  10   2         27.10         27.97         3.54 o                         
  -2  10   2         74.42         78.36         3.97 o                         
  -1  10   2         31.59         32.24         2.40 o                         
   0  10   2         27.29         26.70         2.37 o                         
   1  10   2         31.24         28.70         2.36 o                         
   2  10   2         75.12         76.26         3.98 o                         
   3  10   2         27.90         23.99         3.20 o                         
   4  10   2         17.46         14.08         3.23 o                         
   5  10   2        141.43        164.01         7.55 o                         
   6  10   2         78.95         64.79        14.00 o                         
  -4  11   2         20.07         25.77         9.68 o                         
  -3  11   2         18.63         23.43         4.21 o                         
  -2  11   2         65.94         70.88         4.51 o                         
  -1  11   2         41.11         36.64         2.95 o                         
   0  11   2         66.31         63.95         3.28 o                         
   1  11   2         39.51         34.89         2.98 o                         
   2  11   2         66.86         75.94         4.63 o                         
   3  11   2         18.69         20.68         3.88 o                         
   4  11   2         21.02         30.46         6.82 o                         
   1   0   3       4460.41       4892.40        55.05 o                         
   2   0   3          3.82          5.00         0.46 o                         
   3   0   3        312.03        348.28         4.41 o                         
   4   0   3         13.68         11.28         0.46 o                         
   5   0   3        155.81        179.65         4.17 o                         
   6   0   3          4.04          5.75         1.16 o                         
   7   0   3        117.71        123.87         3.39 o                         
   8   0   3         16.47         17.06         1.91 o                         
   9   0   3        142.34        148.35         5.18 o                         
  10   0   3         56.41         60.65         3.92 o                         
  11   0   3         19.13         19.52         3.62 o                         
 -11   1   3         91.57         92.81         6.74 o                         
 -10   1   3          0.58          0.05         2.70 o                         
  -9   1   3         51.26         49.80         3.70 o                         
  -8   1   3        166.71        170.13         5.09 o                         
  -7   1   3         20.39         19.08         1.66 o                         
  -6   1   3        227.21        236.27         4.14 o                         
  -5   1   3        414.59        440.90         5.67 o                         
  -4   1   3        207.86        203.20         2.83 o                         
  -3   1   3       1871.34       2073.35        25.83 o                         
  -2   1   3       1364.56       1560.31        17.77 o                         
  -1   1   3       2875.47       3094.51        34.91 o                         
   0   1   3        578.31        576.86         6.22 o                         
   1   1   3       2864.82       3068.14        32.05 o                         
   2   1   3       1351.51       1507.40        17.17 o                         
   3   1   3       1864.82       2049.05        24.32 o                         
   4   1   3        201.84        199.46         3.66 o                         
   5   1   3        426.93        455.06         5.82 o                         
   6   1   3        229.11        238.83         4.05 o                         
   7   1   3         19.68         18.65         1.67 o                         
   8   1   3        170.04        176.44         7.87 o                         
   9   1   3         50.70         48.44         5.30 o                         
  10   1   3          0.69          1.31         2.57 o                         
  11   1   3         91.30         98.47         5.42 o                         
 -11   2   3         80.69         86.50         7.13 o                         
 -10   2   3         24.77         19.77         3.07 o                         
  -9   2   3         74.73         72.69         3.86 o                         
  -8   2   3        122.18        120.53         3.18 o                         
  -7   2   3         44.15         49.89         3.24 o                         
  -6   2   3        206.85        199.59         5.10 o                         
  -5   2   3        311.79        324.74         4.62 o                         
  -4   2   3       1528.12       1665.29        18.33 o                         
  -3   2   3       1206.07       1281.96        13.65 o                         
  -2   2   3        524.03        571.64         5.99 o                         
  -1   2   3        657.87        690.38         7.73 o                         
   0   2   3       1625.94       1739.51        19.00 o                         
   1   2   3        666.11        689.55         8.39 o                         
   2   2   3        509.65        555.62         6.55 o                         
   3   2   3       1193.73       1259.20        15.18 o                         
   4   2   3       1552.18       1640.80        19.72 o                         
   5   2   3        305.97        312.17         4.64 o                         
   6   2   3        206.24        202.55         5.55 o                         
   7   2   3         44.05         48.01         1.93 o                         
   8   2   3        118.73        115.22         4.71 o                         
   9   2   3         76.40         77.70         3.95 o                         
  10   2   3         26.28         21.25         2.98 o                         
  11   2   3         79.52         82.43         4.76 o                         
 -11   3   3         20.95         17.44         3.95 o                         
 -10   3   3         19.33         21.10         3.02 o                         
  -9   3   3         72.55         75.49         3.18 o                         
  -8   3   3         34.96         34.20         2.06 o                         
  -7   3   3        256.98        265.02         5.22 o                         
  -6   3   3        185.48        184.39         3.64 o                         
  -5   3   3        163.55        164.93         2.97 o                         
  -4   3   3        153.71        136.60         2.05 o                         
  -3   3   3       1273.94       1255.65        13.94 o                         
  -2   3   3        395.73        381.59         4.31 o                         
  -1   3   3        915.96        976.21        11.28 o                         
   0   3   3          0.03         -0.24         0.45 o                         
   1   3   3        903.97        954.50        10.63 o                         
   2   3   3        402.95        397.70         4.65 o                         
   3   3   3       1281.60       1281.56        14.83 o                         
   4   3   3        155.96        137.50         2.27 o                         
   5   3   3        172.00        168.34         2.84 o                         
   6   3   3        185.51        189.86         3.25 o                         
   7   3   3        253.66        258.49         4.78 o                         
   8   3   3         36.00         38.60         2.18 o                         
   9   3   3         70.09         69.20         2.84 o                         
  10   3   3         18.13         16.67         3.03 o                         
  11   3   3         21.82         16.92         3.63 o                         
 -10   4   3         83.31         78.72         3.73 o                         
  -9   4   3         70.84         70.51         2.98 o                         
  -8   4   3        307.89        322.06         6.36 o                         
  -7   4   3        199.35        206.32         4.55 o                         
  -6   4   3        245.55        241.12         4.27 o                         
  -5   4   3         21.04         18.82         1.23 o                         
  -4   4   3       2168.05       2264.47        25.96 o                         
  -3   4   3        783.76        770.84         8.78 o                         
  -2   4   3        969.09       1017.71        10.58 o                         
  -1   4   3         58.32         57.86         1.54 o                         
   0   4   3        313.95        309.28         3.83 o                         
   1   4   3         60.60         59.83         1.66 o                         
   2   4   3        944.38        970.61        10.90 o                         
   3   4   3        785.36        769.46         9.18 o                         
   4   4   3       2164.08       2248.14        26.94 o                         
   5   4   3         21.64         17.96         1.45 o                         
   6   4   3        246.98        246.63         4.37 o                         
   7   4   3        196.39        207.07         4.23 o                         
   8   4   3        310.36        317.45         8.62 o                         
   9   4   3         71.22         67.70         4.45 o                         
  10   4   3         81.89         77.54         5.20 o                         
 -10   5   3         49.18         53.18         3.50 o                         
  -9   5   3         99.33        111.36         3.81 o                         
  -8   5   3        100.45        103.80         3.49 o                         
  -7   5   3          5.72          6.88         1.75 o                         
  -6   5   3         48.51         43.38         2.07 o                         
  -5   5   3          6.82          6.31         1.25 o                         
  -4   5   3        883.65        884.72        12.32 o                         
  -3   5   3       1456.08       1450.23        17.66 o                         
  -2   5   3        238.35        247.40         3.70 o                         
  -1   5   3       1544.71       1635.12        18.16 o                         
   0   5   3        644.44        658.15         7.98 o                         
   1   5   3       1528.78       1629.06        18.81 o                         
   2   5   3        243.68        258.90         4.12 o                         
   3   5   3       1442.11       1468.07        17.92 o                         
   4   5   3        879.52        890.57        12.46 o                         
   5   5   3          6.44          4.73         1.21 o                         
   6   5   3         49.97         42.86         1.95 o                         
   7   5   3          5.83          6.38         1.46 o                         
   8   5   3         99.68         99.92         3.51 o                         
   9   5   3         97.43        117.35         4.02 o                         
  10   5   3         48.83         58.30         3.43 o                         
  -9   6   3         60.83         68.89         3.80 o                         
  -8   6   3        106.48        119.08         4.50 o                         
  -7   6   3         25.72         29.95         2.62 o                         
  -6   6   3         41.88         33.68         2.29 o                         
  -5   6   3        239.22        222.96         5.21 o                         
  -4   6   3       1229.25       1246.14        19.56 o                         
  -3   6   3         81.68         78.76         2.22 o                         
  -2   6   3       1124.00       1109.79        13.11 o                         
  -1   6   3        412.44        402.27         5.78 o                         
   0   6   3        488.96        480.49        10.15 o                         
   1   6   3        411.80        408.77         6.20 o                         
   2   6   3       1129.73       1105.45        14.40 o                         
   3   6   3         82.11         77.58         2.23 o                         
   4   6   3       1226.19       1257.44        18.37 o                         
   5   6   3        242.42        232.99         4.81 o                         
   6   6   3         43.07         39.80         2.70 o                         
   7   6   3         25.67         23.86         2.04 o                         
   8   6   3        105.31        118.05         5.13 o                         
   9   6   3         60.41         66.94         3.49 o                         
  -9   7   3        104.10        130.94         5.46 o                         
  -8   7   3        120.71        125.16         5.07 o                         
  -7   7   3          4.22          1.61         2.42 o                         
  -6   7   3         26.55         23.82         2.31 o                         
  -5   7   3         19.35         21.19         2.26 o                         
  -4   7   3        240.20        252.64         5.03 o                         
  -3   7   3        191.57        186.11         5.00 o                         
  -2   7   3        247.96        241.05         4.08 o                         
  -1   7   3        649.51        616.74         9.00 o                         
   0   7   3        404.32        381.37         6.03 o                         
   1   7   3        649.22        616.00         9.03 o                         
   2   7   3        250.34        246.24         4.33 o                         
   3   7   3        200.60        195.30         4.54 o                         
   4   7   3        241.74        259.50         5.20 o                         
   5   7   3         20.84         23.05         3.26 o                         
   6   7   3         25.99         27.31         2.40 o                         
   7   7   3          4.19          0.64         2.30 o                         
   8   7   3        120.95        126.66         5.65 o                         
   9   7   3        102.98        124.05         5.03 o                         
  -8   8   3         77.39         86.16         4.90 o                         
  -7   8   3        207.60        205.47         6.77 o                         
  -6   8   3         14.42         12.35         2.62 o                         
  -5   8   3        209.41        212.48         6.33 o                         
  -4   8   3        462.92        478.52         9.59 o                         
  -3   8   3        254.35        272.65         5.89 o                         
  -2   8   3        457.62        457.46         7.15 o                         
  -1   8   3        410.10        395.90         6.43 o                         
   0   8   3        143.20        144.15         3.65 o                         
   1   8   3        410.57        399.40         7.25 o                         
   2   8   3        453.11        445.12         7.43 o                         
   3   8   3        249.89        253.64         6.22 o                         
   4   8   3        466.60        472.57         9.43 o                         
   5   8   3        207.64        208.68         5.70 o                         
   6   8   3         15.26         13.33         2.66 o                         
   7   8   3        207.48        204.92         7.70 o                         
   8   8   3         78.04         76.75         4.80 o                         
  -7   9   3         18.90         18.21         3.80 o                         
  -6   9   3         55.37         52.89         4.56 o                         
  -5   9   3        216.41        214.80         8.31 o                         
  -4   9   3        192.26        205.32         6.90 o                         
  -3   9   3         56.01         62.16         3.73 o                         
  -2   9   3        160.99        157.73         4.95 o                         
  -1   9   3        190.33        174.63         4.08 o                         
   0   9   3        271.94        288.50         5.61 o                         
   1   9   3        189.11        181.94         4.29 o                         
   2   9   3        159.36        156.87         4.29 o                         
   3   9   3         58.37         52.21         3.15 o                         
   4   9   3        193.31        212.08         5.93 o                         
   5   9   3        212.13        222.93         8.30 o                         
   6   9   3         56.14         48.52         4.26 o                         
   7   9   3         19.13         21.41         3.98 o                         
  -5  10   3        145.15        151.67         7.99 o                         
  -4  10   3        147.03        148.37         9.00 o                         
  -3  10   3         42.96         45.91         3.93 o                         
  -2  10   3         11.51          8.11         2.93 o                         
  -1  10   3         88.78         94.45         3.52 o                         
   0  10   3         41.51         44.99         3.07 o                         
   1  10   3         90.40         95.67         4.23 o                         
   2  10   3         10.89          7.38         2.94 o                         
   3  10   3         42.53         47.96         3.67 o                         
   4  10   3        148.64        142.72         6.18 o                         
   5  10   3        145.20        155.91         7.32 o                         
  -3  11   3         81.08         84.16         5.70 o                         
  -2  11   3          2.50          2.67         3.68 o                         
  -1  11   3         39.89         37.15         3.09 o                         
   0  11   3         65.75         71.93         3.51 o                         
   1  11   3         40.73         36.94         3.09 o                         
   2  11   3          2.97          2.02         3.48 o                         
   3  11   3         80.72         89.17         4.98 o                         
   0   0   4        195.18        220.54         4.05 o                         
   1   0   4       2413.89       2502.78        27.24 o                         
   2   0   4        412.44        424.70         5.60 o                         
   3   0   4         82.78         91.71         1.65 o                         
   4   0   4        510.86        538.27         6.65 o                         
   5   0   4          5.01          6.64         0.60 o                         
   6   0   4          7.89          8.08         1.31 o                         
   7   0   4        491.13        500.99         9.49 o                         
   8   0   4        153.57        149.92         6.85 o                         
   9   0   4          0.44          1.37         2.10 o                         
  10   0   4          0.00          0.44         2.74 o                         
  11   0   4        188.36        212.88         7.78 o                         
 -11   1   4          5.17          4.26         3.54 o                         
 -10   1   4          1.75          2.04         2.72 o                         
  -9   1   4         23.86         24.50         2.85 o                         
  -8   1   4         44.85         41.94         3.36 o                         
  -7   1   4        104.09        106.30         3.46 o                         
  -6   1   4        177.41        161.77         3.85 o                         
  -5   1   4         97.77         93.20         2.11 o                         
  -4   1   4        624.57        637.30         7.94 o                         
  -3   1   4        795.04        882.42         9.88 o                         
  -2   1   4        480.14        494.11         5.88 o                         
  -1   1   4        330.46        364.57         4.25 o                         
   0   1   4       6321.39       6531.95        68.05 o                         
   1   1   4        330.57        365.92         4.42 o                         
   2   1   4        482.76        506.95         5.77 o                         
   3   1   4        792.51        859.58        10.51 o                         
   4   1   4        615.18        629.33         7.49 o                         
   5   1   4         97.25         99.27         2.17 o                         
   6   1   4        180.89        174.23         4.23 o                         
   7   1   4        104.20        108.86         3.28 o                         
   8   1   4         41.96         36.61         2.32 o                         
   9   1   4         23.98         23.99         2.75 o                         
  10   1   4          1.69          0.48         2.71 o                         
  11   1   4          5.14          5.35         3.46 o                         
 -11   2   4         22.56         20.11         3.88 o                         
 -10   2   4          9.76          9.96         2.93 o                         
  -9   2   4          5.77          5.18         2.13 o                         
  -8   2   4        306.38        301.54         5.86 o                         
  -7   2   4        441.46        439.98         7.67 o                         
  -6   2   4         96.47         93.52         2.59 o                         
  -5   2   4       1730.42       1783.63        23.80 o                         
  -4   2   4       1112.30       1208.26        14.67 o                         
  -3   2   4         28.53         22.43         0.85 o                         
  -2   2   4        968.89       1059.24        11.32 o                         
  -1   2   4        343.11        395.74         4.81 o                         
   0   2   4        365.49        364.07         4.10 o                         
   1   2   4        346.33        404.44         4.88 o                         
   2   2   4        974.09       1068.83        11.05 o                         
   3   2   4         28.97         21.89         0.68 o                         
   4   2   4       1113.62       1181.86        14.41 o                         
   5   2   4       1714.49       1729.02        23.09 o                         
   6   2   4         97.46         92.90         2.40 o                         
   7   2   4        442.21        453.15         7.40 o                         
   8   2   4        308.24        309.32         5.64 o                         
   9   2   4          5.39          2.88         2.14 o                         
  10   2   4          9.78          9.59         2.80 o                         
  11   2   4         22.39         25.26         3.75 o                         
 -11   3   4         15.75         20.70         5.66 o                         
 -10   3   4         12.17          8.10         2.90 o                         
  -9   3   4         59.16         54.98         2.94 o                         
  -8   3   4        371.84        374.60         7.07 o                         
  -7   3   4        229.65        232.52         5.52 o                         
  -6   3   4        273.63        288.42         5.45 o                         
  -5   3   4        135.21        138.94         3.07 o                         
  -4   3   4        800.09        851.81        10.12 o                         
  -3   3   4        176.95        157.20         2.22 o                         
  -2   3   4        163.33        156.07         2.58 o                         
  -1   3   4        185.52        153.44         2.10 o                         
   0   3   4        246.86        264.99         3.26 o                         
   1   3   4        186.82        153.79         2.21 o                         
   2   3   4        164.07        156.33         2.57 o                         
   3   3   4        180.75        161.13         2.82 o                         
   4   3   4        790.28        826.56        10.31 o                         
   5   3   4        134.45        133.94         2.73 o                         
   6   3   4        285.22        306.29         5.88 o                         
   7   3   4        228.88        243.22         4.65 o                         
   8   3   4        370.40        367.05         6.90 o                         
   9   3   4         57.60         55.95         2.88 o                         
  10   3   4         11.89          6.87         2.81 o                         
  11   3   4         15.77         13.26         4.15 o                         
 -10   4   4         55.66         49.33         3.11 o                         
  -9   4   4         65.38         59.99         3.33 o                         
  -8   4   4        192.37        202.76         4.84 o                         
  -7   4   4         71.65         73.25         2.74 o                         
  -6   4   4         30.10         26.69         1.66 o                         
  -5   4   4        166.89        178.06         3.57 o                         
  -4   4   4        478.98        491.28         6.82 o                         
  -3   4   4        287.20        269.85         3.69 o                         
  -2   4   4       1020.64       1092.94        12.24 o                         
  -1   4   4         44.64         46.70         1.18 o                         
   0   4   4          0.03          0.83         0.64 o                         
   1   4   4         49.90         50.47         1.92 o                         
   2   4   4       1022.16       1086.31        12.19 o                         
   3   4   4        288.46        274.68         4.83 o                         
   4   4   4        483.47        493.25         7.27 o                         
   5   4   4        171.13        183.27         4.34 o                         
   6   4   4         29.72         27.24         1.72 o                         
   7   4   4         69.73         76.84         3.36 o                         
   8   4   4        195.10        203.54         5.04 o                         
   9   4   4         67.02         64.60         3.37 o                         
  10   4   4         55.41         55.46         3.51 o                         
 -10   5   4         15.62         14.86         2.93 o                         
  -9   5   4         51.17         56.67         3.12 o                         
  -8   5   4        212.84        242.61         5.57 o                         
  -7   5   4        108.11        110.11         3.71 o                         
  -6   5   4        128.12        146.66         3.59 o                         
  -5   5   4         87.76         70.80         2.48 o                         
  -4   5   4        276.94        276.42         4.67 o                         
  -3   5   4        436.75        434.78         5.88 o                         
  -2   5   4       1319.84       1293.12        14.50 o                         
  -1   5   4        736.93        740.23         9.35 o                         
   0   5   4        205.76        164.44         3.62 o                         
   1   5   4        735.42        726.96         9.64 o                         
   2   5   4       1323.52       1336.99        15.02 o                         
   3   5   4        437.03        438.09         7.05 o                         
   4   5   4        279.89        277.15         5.24 o                         
   5   5   4         87.16         72.29         3.69 o                         
   6   5   4        125.01        150.03         3.90 o                         
   7   5   4        107.16        116.64         3.36 o                         
   8   5   4        215.67        244.14         5.94 o                         
   9   5   4         50.68         56.14         3.32 o                         
  10   5   4         15.56         13.63         2.64 o                         
  -9   6   4         31.10         39.87         3.26 o                         
  -8   6   4          5.16          6.60         2.45 o                         
  -7   6   4         21.94         31.08         2.65 o                         
  -6   6   4          4.53          1.65         1.80 o                         
  -5   6   4         64.81         63.31         2.67 o                         
  -4   6   4        181.15        179.64         4.24 o                         
  -3   6   4        136.77        127.53         2.88 o                         
  -2   6   4        154.65        143.20         2.78 o                         
  -1   6   4         57.66         53.91         1.91 o                         
   0   6   4          0.62          1.02         1.00 o                         
   1   6   4         57.77         52.39         2.05 o                         
   2   6   4        150.94        129.94         2.67 o                         
   3   6   4        138.62        132.70         3.24 o                         
   4   6   4        181.46        185.04         5.64 o                         
   5   6   4         68.83         74.23         2.70 o                         
   6   6   4          4.62          3.81         1.60 o                         
   7   6   4         21.30         26.91         2.25 o                         
   8   6   4          5.37          6.90         2.20 o                         
   9   6   4         31.51         39.67         3.19 o                         
  -9   7   4         67.56         72.12         5.46 o                         
  -8   7   4        167.22        174.41         6.47 o                         
  -7   7   4         14.48         14.47         2.70 o                         
  -6   7   4        119.02        122.21         4.08 o                         
  -5   7   4         55.24         51.28         3.01 o                         
  -4   7   4         39.46         43.85         2.45 o                         
  -3   7   4        498.93        485.34         8.61 o                         
  -2   7   4        113.35        102.18         2.51 o                         
  -1   7   4        250.41        240.80         5.28 o                         
   0   7   4       3027.82       3005.99        39.90 o                         
   1   7   4        248.12        244.60         4.41 o                         
   2   7   4        113.91         98.47         2.62 o                         
   3   7   4        493.24        489.62         8.72 o                         
   4   7   4         40.77         44.18         2.38 o                         
   5   7   4         56.84         53.28         3.12 o                         
   6   7   4        117.91        121.21         6.67 o                         
   7   7   4         13.92         11.14         2.43 o                         
   8   7   4        168.11        182.74         6.51 o                         
   9   7   4         67.73         78.49         5.39 o                         
  -8   8   4         39.20         40.30         4.02 o                         
  -7   8   4         57.70         68.94         4.06 o                         
  -6   8   4          3.74          4.26         2.45 o                         
  -5   8   4         80.13         77.05         4.12 o                         
  -4   8   4         11.14         10.11         2.40 o                         
  -3   8   4        104.86        103.11         3.78 o                         
  -2   8   4          3.79          3.41         1.35 o                         
  -1   8   4        182.21        172.67         3.75 o                         
   0   8   4          2.93          1.61         1.50 o                         
   1   8   4        186.42        168.46         3.88 o                         
   2   8   4          4.32          4.18         1.48 o                         
   3   8   4        104.74        108.72         4.02 o                         
   4   8   4         10.69         11.12         2.35 o                         
   5   8   4         76.50         75.09         4.13 o                         
   6   8   4          3.97          5.00         2.60 o                         
   7   8   4         56.27         65.99         4.53 o                         
   8   8   4         39.41         46.29         4.18 o                         
  -7   9   4         46.68         44.48         6.67 o                         
  -6   9   4        319.60        349.75         8.80 o                         
  -5   9   4         87.38         91.76         5.48 o                         
  -4   9   4         62.62         61.78         5.61 o                         
  -3   9   4        125.93        132.89         5.11 o                         
  -2   9   4         47.91         47.46         2.25 o                         
  -1   9   4         10.54          9.39         1.92 o                         
   0   9   4        282.60        262.62         5.62 o                         
   1   9   4         10.87          8.86         1.87 o                         
   2   9   4         46.69         44.48         2.45 o                         
   3   9   4        126.70        129.89         4.88 o                         
   4   9   4         61.59         56.96         3.59 o                         
   5   9   4         87.98         94.72         5.03 o                         
   6   9   4        324.15        344.55        20.65 o                         
   7   9   4         46.18         39.60         4.89 o                         
  -5  10   4        107.86        124.74         7.71 o                         
  -4  10   4         88.85         89.57         5.37 o                         
  -3  10   4         30.90         26.72         4.57 o                         
  -2  10   4         36.28         36.26         3.65 o                         
  -1  10   4        108.38        117.44         3.90 o                         
   0  10   4          3.47          3.30         2.19 o                         
   1  10   4        109.21        120.44         3.92 o                         
   2  10   4         38.51         37.71         3.49 o                         
   3  10   4         30.28         27.86         3.51 o                         
   4  10   4         90.86         93.28         4.98 o                         
   5  10   4        106.20        114.03         5.91 o                         
  -3  11   4        121.95        128.37         8.01 o                         
  -2  11   4         92.46        108.01         5.61 o                         
  -1  11   4        130.08        143.70         4.91 o                         
   0  11   4         78.84         72.43         3.56 o                         
   1  11   4        130.08        141.44         5.27 o                         
   2  11   4         92.14        101.03         5.07 o                         
   3  11   4        120.71        124.99         7.95 o                         
   1   0   5          2.88          0.94         0.44 o                         
   2   0   5        101.00         84.52         1.46 o                         
   3   0   5         54.91         68.78         1.62 o                         
   4   0   5       1372.74       1475.40        17.81 o                         
   5   0   5          0.04          0.19         0.62 o                         
   6   0   5         15.90         15.04         0.93 o                         
   7   0   5         75.88         81.87         3.02 o                         
   8   0   5         58.73         60.90         3.21 o                         
   9   0   5         20.45         21.40         2.43 o                         
  10   0   5          3.22          3.90         2.96 o                         
  11   0   5          0.33          0.91         3.55 o                         
 -11   1   5         35.01         34.41         4.68 o                         
 -10   1   5          0.41         -0.63         2.86 o                         
  -9   1   5         66.62         73.07         3.60 o                         
  -8   1   5        121.70        118.97         4.33 o                         
  -7   1   5         53.01         53.31         3.41 o                         
  -6   1   5         10.41          8.77         1.25 o                         
  -5   1   5        156.06        148.86         3.23 o                         
  -4   1   5        355.45        346.97         6.24 o                         
  -3   1   5        186.75        178.73         2.68 o                         
  -2   1   5        344.58        366.78         4.74 o                         
  -1   1   5       3984.48       4402.83        47.75 o                         
   0   1   5         25.30         20.11         0.81 o                         
   1   1   5       4018.66       4428.22        48.02 o                         
   2   1   5        346.38        370.94         4.38 o                         
   3   1   5        193.82        180.15         2.79 o                         
   4   1   5        358.55        348.65         4.42 o                         
   5   1   5        156.87        144.11         2.94 o                         
   6   1   5         10.33          9.14         1.15 o                         
   7   1   5         52.54         55.85         2.79 o                         
   8   1   5        120.67        114.65         4.13 o                         
   9   1   5         65.29         69.93         3.42 o                         
  10   1   5          0.51         -0.10         2.74 o                         
  11   1   5         34.19         32.89         4.31 o                         
 -10   2   5        117.53        119.00         7.18 o                         
  -9   2   5         38.30         35.87         3.62 o                         
  -8   2   5         71.83         78.32         2.82 o                         
  -7   2   5        176.91        177.88         4.52 o                         
  -6   2   5        197.66        199.26         4.18 o                         
  -5   2   5        284.79        284.21         4.86 o                         
  -4   2   5        229.27        263.59         4.19 o                         
  -3   2   5         85.45         81.30         1.50 o                         
  -2   2   5        241.67        224.98         2.89 o                         
  -1   2   5        410.24        419.96         4.75 o                         
   0   2   5       1463.94       1428.40        14.67 o                         
   1   2   5        413.61        432.48         4.72 o                         
   2   2   5        246.68        227.05         2.82 o                         
   3   2   5         87.67         81.27         1.44 o                         
   4   2   5        236.15        269.67         5.34 o                         
   5   2   5        287.13        289.22         5.21 o                         
   6   2   5        199.65        195.13         3.85 o                         
   7   2   5        175.37        168.42         3.68 o                         
   8   2   5         75.86         81.01         3.45 o                         
   9   2   5         37.87         37.83         2.98 o                         
  10   2   5        118.54        121.10         5.39 o                         
 -10   3   5         47.18         41.15         3.85 o                         
  -9   3   5         23.17         26.85         2.24 o                         
  -8   3   5         18.90         19.25         1.92 o                         
  -7   3   5        441.35        440.78         7.89 o                         
  -6   3   5         76.26         78.65         2.62 o                         
  -5   3   5       1012.84       1073.24        14.79 o                         
  -4   3   5        173.76        168.64         5.66 o                         
  -3   3   5        440.37        438.20         5.00 o                         
  -2   3   5        284.11        304.36         3.63 o                         
  -1   3   5       1075.69       1127.44        12.14 o                         
   0   3   5        152.33        155.73         2.28 o                         
   1   3   5       1090.47       1162.77        12.49 o                         
   2   3   5        280.89        300.81         3.60 o                         
   3   3   5        427.61        423.33         5.50 o                         
   4   3   5        176.99        171.46         2.99 o                         
   5   3   5       1004.14       1058.99        14.64 o                         
   6   3   5         77.57         81.86         2.70 o                         
   7   3   5        443.75        450.11         9.63 o                         
   8   3   5         18.44         17.15         2.29 o                         
   9   3   5         24.42         27.92         2.84 o                         
  10   3   5         46.76         46.96         5.98 o                         
 -10   4   5        331.96        349.66         8.66 o                         
  -9   4   5         12.65         13.68         2.27 o                         
  -8   4   5         33.33         27.66         2.23 o                         
  -7   4   5        176.76        176.01         4.39 o                         
  -6   4   5         32.22         33.05         2.04 o                         
  -5   4   5         80.07         70.52         2.33 o                         
  -4   4   5        880.45        908.47        12.64 o                         
  -3   4   5        215.98        186.88         3.21 o                         
  -2   4   5        455.73        431.44         5.03 o                         
  -1   4   5        131.07        141.63         3.23 o                         
   0   4   5         18.09         13.05         0.87 o                         
   1   4   5        131.67        146.19         2.40 o                         
   2   4   5        458.10        439.28         5.31 o                         
   3   4   5        212.02        184.50         2.73 o                         
   4   4   5        878.60        921.81        12.85 o                         
   5   4   5         79.66         66.83         2.33 o                         
   6   4   5         30.96         28.19         1.77 o                         
   7   4   5        173.46        178.19         4.46 o                         
   8   4   5         32.80         27.46         2.24 o                         
   9   4   5         13.03         14.91         2.31 o                         
  10   4   5        333.01        369.60         8.92 o                         
 -10   5   5         60.90         56.45         4.44 o                         
  -9   5   5        224.04        217.43         7.56 o                         
  -8   5   5         12.46         14.30         2.62 o                         
  -7   5   5         36.93         40.65         2.57 o                         
  -6   5   5        171.91        183.69         4.37 o                         
  -5   5   5        404.31        424.48         7.12 o                         
  -4   5   5        717.11        734.05        10.56 o                         
  -3   5   5       1136.72       1130.81        13.45 o                         
  -2   5   5        446.93        407.47         5.54 o                         
  -1   5   5         41.63         38.01         1.54 o                         
   0   5   5         98.17        104.39         2.53 o                         
   1   5   5         41.60         33.63         1.32 o                         
   2   5   5        442.95        410.23         6.72 o                         
   3   5   5       1154.21       1128.26        15.67 o                         
   4   5   5        720.15        750.40        10.77 o                         
   5   5   5        401.15        440.29         7.41 o                         
   6   5   5        172.56        184.90         4.72 o                         
   7   5   5         37.68         38.01         2.26 o                         
   8   5   5         12.34         14.75         2.71 o                         
   9   5   5        223.98        227.59         6.55 o                         
  10   5   5         61.55         59.73         4.82 o                         
  -9   6   5          5.63          7.58         2.94 o                         
  -8   6   5         98.54        103.99         5.27 o                         
  -7   6   5         27.81         29.91         2.83 o                         
  -6   6   5         44.37         38.39         2.59 o                         
  -5   6   5          5.93         10.87         1.92 o                         
  -4   6   5        255.43        257.87         5.01 o                         
  -3   6   5        126.57        120.68         3.18 o                         
  -2   6   5       1302.81       1302.08        16.88 o                         
  -1   6   5        398.27        377.05         5.96 o                         
   0   6   5         20.72         17.60         1.32 o                         
   1   6   5        401.05        382.61         5.98 o                         
   2   6   5       1303.97       1317.53        18.03 o                         
   3   6   5        123.03        121.17         3.20 o                         
   4   6   5        251.47        247.50         5.27 o                         
   5   6   5          6.27         10.22         1.97 o                         
   6   6   5         43.22         36.09         2.43 o                         
   7   6   5         27.60         30.96         2.47 o                         
   8   6   5         98.56        102.39         4.60 o                         
   9   6   5          5.81          6.86         2.91 o                         
  -8   7   5         13.81         15.82         3.71 o                         
  -7   7   5         43.18         42.48         3.47 o                         
  -6   7   5        139.58        143.66         4.84 o                         
  -5   7   5        114.97        127.56         4.12 o                         
  -4   7   5        151.00        149.72         4.29 o                         
  -3   7   5       1021.07       1008.32        16.24 o                         
  -2   7   5       1691.78       1730.20        23.48 o                         
  -1   7   5        153.38        154.87         3.24 o                         
   0   7   5         62.04         53.60         2.23 o                         
   1   7   5        148.05        148.93         3.40 o                         
   2   7   5       1686.44       1740.96        23.65 o                         
   3   7   5       1022.80       1052.88        17.02 o                         
   4   7   5        152.68        160.16         5.85 o                         
   5   7   5        113.63        119.14         3.94 o                         
   6   7   5        141.60        144.11         4.52 o                         
   7   7   5         43.00         40.86         3.26 o                         
   8   7   5         13.45         16.91         3.28 o                         
  -8   8   5        101.04        108.72        17.43 o                         
  -7   8   5         29.84         37.39         4.14 o                         
  -6   8   5        155.86        160.67         5.49 o                         
  -5   8   5        116.98        107.67         5.26 o                         
  -4   8   5         68.06         69.71         3.77 o                         
  -3   8   5          8.01          8.10         2.38 o                         
  -2   8   5        795.03        813.24        11.22 o                         
  -1   8   5        440.77        436.21         7.54 o                         
   0   8   5         32.33         34.04         2.04 o                         
   1   8   5        444.08        441.68         7.14 o                         
   2   8   5        801.31        840.07        12.98 o                         
   3   8   5          8.65          7.13         2.23 o                         
   4   8   5         69.52         68.49         3.44 o                         
   5   8   5        116.66        122.38         5.38 o                         
   6   8   5        155.15        166.56         6.94 o                         
   7   8   5         30.51         32.52         3.68 o                         
   8   8   5        101.98        130.91        16.24 o                         
  -6   9   5        144.97        147.75         7.42 o                         
  -5   9   5        272.67        297.35         7.92 o                         
  -4   9   5         48.98         45.96         3.61 o                         
  -3   9   5        177.81        173.77         5.66 o                         
  -2   9   5        140.05        140.68         3.98 o                         
  -1   9   5         68.43         73.72         2.99 o                         
   0   9   5        152.75        157.68         4.30 o                         
   1   9   5         68.65         73.37         3.03 o                         
   2   9   5        139.42        136.24         4.04 o                         
   3   9   5        176.40        181.11         5.68 o                         
   4   9   5         49.32         50.24         3.70 o                         
   5   9   5        274.64        299.81        12.56 o                         
   6   9   5        145.26        159.84         6.59 o                         
  -5  10   5         59.25         58.18         7.90 o                         
  -4  10   5        122.29        122.43         7.18 o                         
  -3  10   5         31.15         36.34         4.28 o                         
  -2  10   5         82.77         80.25         4.68 o                         
  -1  10   5        178.22        186.90         4.82 o                         
   0  10   5          8.48          6.92         2.32 o                         
   1  10   5        178.76        180.88         5.46 o                         
   2  10   5         81.15         73.50         4.51 o                         
   3  10   5         30.55         32.52         3.71 o                         
   4  10   5        120.79        127.30         5.71 o                         
   5  10   5         58.08         53.82         9.87 o                         
  -2  11   5         43.08         36.92         5.43 o                         
  -1  11   5        220.42        247.08         6.59 o                         
   0  11   5         28.84         30.13         3.14 o                         
   1  11   5        219.24        235.68         6.39 o                         
   2  11   5         44.19         48.08         4.58 o                         
   0   0   6       1472.56       1359.59        20.49 o                         
   1   0   6        493.37        471.99         5.30 o                         
   2   0   6         11.45         12.78         0.69 o                         
   3   0   6        276.09        261.40         5.16 o                         
   4   0   6       1069.38       1103.90        14.23 o                         
   5   0   6         64.89         64.02         2.07 o                         
   6   0   6        257.81        230.93         3.65 o                         
   7   0   6        185.52        181.24         4.38 o                         
   8   0   6         14.40         11.46         1.99 o                         
   9   0   6         16.48         12.36         2.31 o                         
  10   0   6          0.99          1.13         2.89 o                         
  11   0   6          8.12          7.60        13.26 o                         
 -10   1   6         39.94         30.52         3.63 o                         
  -9   1   6         13.62         12.21         2.47 o                         
  -8   1   6        107.87        100.57         3.79 o                         
  -7   1   6        311.03        305.09         6.55 o                         
  -6   1   6        428.14        446.31         7.73 o                         
  -5   1   6        295.29        292.26         5.35 o                         
  -4   1   6        417.24        410.39         7.45 o                         
  -3   1   6        211.90        202.19         2.95 o                         
  -2   1   6        108.17        110.70         2.32 o                         
  -1   1   6       1255.96       1246.29        13.33 o                         
   0   1   6       2242.68       2286.00        24.11 o                         
   1   1   6       1235.59       1231.96        13.67 o                         
   2   1   6        109.19        112.61         1.69 o                         
   3   1   6        211.13        198.38         2.64 o                         
   4   1   6        412.17        411.10         5.73 o                         
   5   1   6        300.34        301.23         4.73 o                         
   6   1   6        430.00        435.37         7.50 o                         
   7   1   6        308.97        306.62         5.52 o                         
   8   1   6        110.93        104.22         3.60 o                         
   9   1   6         13.49         12.72         2.35 o                         
  10   1   6         40.12         37.26         3.56 o                         
 -10   2   6         11.10         11.71         3.40 o                         
  -9   2   6         27.02         28.52         2.81 o                         
  -8   2   6         84.01         84.58         3.61 o                         
  -7   2   6        126.68        135.60         3.60 o                         
  -6   2   6        180.37        173.81         3.89 o                         
  -5   2   6        114.14        114.27         3.21 o                         
  -4   2   6         12.18         11.74         0.74 o                         
  -3   2   6        121.66        124.21         2.44 o                         
  -2   2   6        292.69        264.44         3.52 o                         
  -1   2   6       1448.41       1646.02        18.19 o                         
   0   2   6       1547.36       1689.05        17.95 o                         
   1   2   6       1422.33       1584.34        17.51 o                         
   2   2   6        290.99        257.81         3.66 o                         
   3   2   6        121.01        125.62         2.51 o                         
   4   2   6         11.80         10.70         0.84 o                         
   5   2   6        113.68        108.31         2.66 o                         
   6   2   6        179.37        176.30         4.04 o                         
   7   2   6        124.52        132.88         4.58 o                         
   8   2   6         84.07         82.33         2.93 o                         
   9   2   6         27.09         30.80         2.97 o                         
  10   2   6         11.19         14.38         3.45 o                         
 -10   3   6         15.10         18.31         3.24 o                         
  -9   3   6        115.76        104.23         3.87 o                         
  -8   3   6        330.76        361.50         7.92 o                         
  -7   3   6        141.32        128.49         3.66 o                         
  -6   3   6        120.75        125.69         3.41 o                         
  -5   3   6        469.93        459.93         7.94 o                         
  -4   3   6        303.02        313.29         7.18 o                         
  -3   3   6        336.63        363.54         4.47 o                         
  -2   3   6        200.16        218.55         2.74 o                         
  -1   3   6       1479.09       1541.65        16.49 o                         
   0   3   6         16.29         34.83         1.36 o                         
   1   3   6       1460.29       1514.55        16.20 o                         
   2   3   6        206.90        229.76         3.45 o                         
   3   3   6        338.43        368.82         4.40 o                         
   4   3   6        305.67        308.00         5.23 o                         
   5   3   6        473.87        469.61         7.57 o                         
   6   3   6        120.00        112.84         4.87 o                         
   7   3   6        137.32        126.21         3.86 o                         
   8   3   6        335.61        365.73         7.11 o                         
   9   3   6        114.10        115.22         4.35 o                         
  10   3   6         15.47         15.65         3.64 o                         
 -10   4   6         46.18         46.63         3.30 o                         
  -9   4   6        132.70        130.85         4.45 o                         
  -8   4   6         23.73         22.27         2.25 o                         
  -7   4   6        295.60        304.92         6.62 o                         
  -6   4   6        240.56        241.21         5.46 o                         
  -5   4   6        441.85        445.79         7.84 o                         
  -4   4   6        214.53        200.63         4.87 o                         
  -3   4   6          9.34          8.54         0.81 o                         
  -2   4   6       1011.66       1044.98        11.42 o                         
  -1   4   6         60.13         59.77         1.76 o                         
   0   4   6          5.80          4.22         0.83 o                         
   1   4   6         57.70         55.74         1.95 o                         
   2   4   6       1013.85       1035.51        11.79 o                         
   3   4   6          9.60          7.10         0.89 o                         
   4   4   6        217.83        205.45         5.83 o                         
   5   4   6        446.77        453.65         7.49 o                         
   6   4   6        241.68        252.06         5.26 o                         
   7   4   6        299.81        313.26         6.31 o                         
   8   4   6         23.91         23.93         2.21 o                         
   9   4   6        130.31        124.61         8.21 o                         
  10   4   6         46.96         45.61         3.24 o                         
  -9   5   6         39.63         34.28         3.07 o                         
  -8   5   6         39.71         40.30         3.01 o                         
  -7   5   6         61.27         61.96         3.11 o                         
  -6   5   6         56.87         58.87         2.84 o                         
  -5   5   6        125.45        124.13         3.29 o                         
  -4   5   6         27.91         29.03         1.80 o                         
  -3   5   6        798.44        800.53        11.40 o                         
  -2   5   6        158.78        149.88         2.93 o                         
  -1   5   6         47.53         41.06         1.55 o                         
   0   5   6         17.37         17.72         1.23 o                         
   1   5   6         45.06         40.51         2.03 o                         
   2   5   6        154.45        147.51         3.04 o                         
   3   5   6        794.49        815.14        11.68 o                         
   4   5   6         29.31         29.58         1.87 o                         
   5   5   6        129.99        121.83         4.19 o                         
   6   5   6         60.52         58.21         2.61 o                         
   7   5   6         62.76         62.66         2.95 o                         
   8   5   6         37.82         37.30         2.79 o                         
   9   5   6         38.35         33.54         3.23 o                         
  -9   6   6         31.41         35.37         5.10 o                         
  -8   6   6         71.93         60.86         4.36 o                         
  -7   6   6         41.39         37.56         3.37 o                         
  -6   6   6         52.56         56.95         3.94 o                         
  -5   6   6         42.40         40.60         2.48 o                         
  -4   6   6        421.63        437.37         9.56 o                         
  -3   6   6        327.59        324.66         5.92 o                         
  -2   6   6        234.15        230.73         4.05 o                         
  -1   6   6       1395.16       1399.66        18.10 o                         
   0   6   6        457.64        431.51         6.34 o                         
   1   6   6       1405.40       1419.50        18.40 o                         
   2   6   6        233.06        223.84         4.14 o                         
   3   6   6        322.80        317.41         5.60 o                         
   4   6   6        420.61        450.20         8.24 o                         
   5   6   6         44.15         49.26         2.91 o                         
   6   6   6         52.32         64.57         3.30 o                         
   7   6   6         42.02         42.03         3.04 o                         
   8   6   6         71.84         70.58         4.46 o                         
   9   6   6         31.40         33.60         4.02 o                         
  -8   7   6         12.69         10.81         3.48 o                         
  -7   7   6          7.60          5.81         3.05 o                         
  -6   7   6         32.31         32.38         2.96 o                         
  -5   7   6         11.99          8.32         2.28 o                         
  -4   7   6          5.18          2.44         2.05 o                         
  -3   7   6        114.62        123.26         3.88 o                         
  -2   7   6         27.12         26.06         1.66 o                         
  -1   7   6         13.01         15.04         1.56 o                         
   0   7   6          7.67          9.94         1.47 o                         
   1   7   6         13.11         13.74         1.62 o                         
   2   7   6         24.85         26.89         1.80 o                         
   3   7   6        115.53        120.33         3.84 o                         
   4   7   6          5.15          3.97         1.95 o                         
   5   7   6         10.91          9.87         2.21 o                         
   6   7   6         32.45         31.77         2.72 o                         
   7   7   6          6.80          5.58         2.61 o                         
   8   7   6         12.06         11.16         3.35 o                         
  -7   8   6        152.96        162.36         6.66 o                         
  -6   8   6         28.89         26.31         3.36 o                         
  -5   8   6        189.92        202.31         6.23 o                         
  -4   8   6        145.88        152.75         4.82 o                         
  -3   8   6         87.46         86.50         3.99 o                         
  -2   8   6         93.54         86.70         3.10 o                         
  -1   8   6        160.64        159.19         3.84 o                         
   0   8   6        682.91        701.19        11.07 o                         
   1   8   6        155.32        154.74         3.92 o                         
   2   8   6         92.50         89.40         3.42 o                         
   3   8   6         88.78         90.86         3.85 o                         
   4   8   6        145.58        157.28         4.85 o                         
   5   8   6        190.50        197.94         6.49 o                         
   6   8   6         28.21         24.27         3.24 o                         
   7   8   6        151.55        157.11         6.36 o                         
  -6   9   6         85.36         87.82         5.93 o                         
  -5   9   6          0.01         -0.35         3.25 o                         
  -4   9   6          5.61          6.26         2.93 o                         
  -3   9   6          6.36          2.53         2.81 o                         
  -2   9   6         12.06          7.76         1.95 o                         
  -1   9   6         77.47         82.50         3.06 o                         
   0   9   6         36.18         35.44         2.38 o                         
   1   9   6         76.63         80.91         3.22 o                         
   2   9   6         12.72          8.98         2.10 o                         
   3   9   6          7.19          5.85         2.80 o                         
   4   9   6          6.40          4.59         3.02 o                         
   5   9   6          0.00          0.98         3.43 o                         
   6   9   6         83.71         80.52         5.08 o                         
  -4  10   6         69.68         67.92         5.02 o                         
  -3  10   6         74.29         77.41         6.47 o                         
  -2  10   6        134.86        150.93         6.97 o                         
  -1  10   6         86.28         77.95         4.36 o                         
   0  10   6         21.55         20.03         2.70 o                         
   1  10   6         84.51         78.28         3.75 o                         
   2  10   6        136.10        137.90         4.45 o                         
   3  10   6         74.04         78.25         4.62 o                         
   4  10   6         70.97         62.62         4.59 o                         
  -1  11   6         38.73         44.85         4.51 o                         
   0  11   6         57.05         53.31         4.39 o                         
   1  11   6         38.99         39.12         4.30 o                         
   1   0   7       2300.75       2477.25        26.15 o                         
   2   0   7          2.77          5.33         0.67 o                         
   3   0   7        147.14        144.76         3.58 o                         
   4   0   7        543.94        539.00         7.81 o                         
   5   0   7         27.41         23.09         1.39 o                         
   6   0   7         57.20         58.35         1.89 o                         
   7   0   7         49.11         47.32         2.44 o                         
   8   0   7        130.31        127.50         4.04 o                         
   9   0   7         28.26         29.65         2.74 o                         
  10   0   7        110.27         99.72         4.93 o                         
 -10   1   7         42.80         40.37         3.75 o                         
  -9   1   7          3.09          1.16         2.43 o                         
  -8   1   7         82.82         85.65         3.66 o                         
  -7   1   7         13.68         10.81         1.57 o                         
  -6   1   7         22.01         19.92         1.55 o                         
  -5   1   7        489.06        489.04         6.86 o                         
  -4   1   7       1238.02       1242.06        17.95 o                         
  -3   1   7        149.10        144.98         2.43 o                         
  -2   1   7        239.18        235.51         3.43 o                         
  -1   1   7        582.57        620.56         6.93 o                         
   0   1   7       1331.31       1342.66        14.40 o                         
   1   1   7        585.62        622.88         6.95 o                         
   2   1   7        236.83        234.41         3.10 o                         
   3   1   7        144.24        138.93         3.04 o                         
   4   1   7       1246.22       1274.55        17.31 o                         
   5   1   7        484.57        471.68         7.04 o                         
   6   1   7         22.85         22.23         1.57 o                         
   7   1   7         13.93         12.26         1.71 o                         
   8   1   7         84.52         83.10         4.07 o                         
   9   1   7          3.68          4.53         2.35 o                         
  10   1   7         43.03         42.87         3.85 o                         
 -10   2   7         32.26         28.01         3.55 o                         
  -9   2   7         36.35         38.34         2.36 o                         
  -8   2   7        174.12        160.89         6.02 o                         
  -7   2   7         86.73         93.41         3.16 o                         
  -6   2   7          7.15          5.00         1.50 o                         
  -5   2   7         21.50         18.39         1.47 o                         
  -4   2   7        395.13        404.45         5.71 o                         
  -3   2   7        529.78        502.47         6.57 o                         
  -2   2   7        532.04        591.15         6.95 o                         
  -1   2   7       2741.90       2988.89        32.70 o                         
   0   2   7        624.31        722.65         8.00 o                         
   1   2   7       2760.01       3029.31        31.90 o                         
   2   2   7        543.73        611.69         8.15 o                         
   3   2   7        529.26        493.34         7.19 o                         
   4   2   7        391.71        384.67         9.76 o                         
   5   2   7         22.39         21.35         1.21 o                         
   6   2   7          7.11          6.30         1.44 o                         
   7   2   7         88.83         98.39         3.77 o                         
   8   2   7        176.62        169.31         4.77 o                         
   9   2   7         34.68         35.67         3.15 o                         
  10   2   7         30.97         27.75         4.02 o                         
 -10   3   7         64.52         65.84         4.26 o                         
  -9   3   7         36.94         31.84         2.58 o                         
  -8   3   7        328.07        327.84         6.76 o                         
  -7   3   7        280.95        274.05         5.83 o                         
  -6   3   7         72.65         69.54         2.90 o                         
  -5   3   7         55.81         52.12         2.42 o                         
  -4   3   7        872.32        864.51        11.42 o                         
  -3   3   7        591.86        607.71         8.82 o                         
  -2   3   7         73.64         65.86         2.17 o                         
  -1   3   7        787.53        794.10         9.15 o                         
   0   3   7        555.73        512.30         5.70 o                         
   1   3   7        795.73        813.90        10.67 o                         
   2   3   7         78.27         72.30         2.85 o                         
   3   3   7        590.04        603.06         8.64 o                         
   4   3   7        876.66        869.21        12.06 o                         
   5   3   7         55.81         48.46         2.21 o                         
   6   3   7         73.31         66.65         2.70 o                         
   7   3   7        279.57        279.04         5.77 o                         
   8   3   7        326.28        349.26         7.92 o                         
   9   3   7         36.51         28.22         2.48 o                         
  10   3   7         67.19         68.73         5.20 o                         
 -10   4   7          2.39          1.62         3.50 o                         
  -9   4   7        237.30        246.93         7.79 o                         
  -8   4   7         32.75         28.13         2.63 o                         
  -7   4   7        313.65        310.78         6.80 o                         
  -6   4   7        262.59        258.25         5.88 o                         
  -5   4   7        139.26        132.44         3.82 o                         
  -4   4   7         49.61         50.24         2.79 o                         
  -3   4   7       1476.66       1508.25        18.46 o                         
  -2   4   7        216.24        193.24         3.22 o                         
  -1   4   7        389.10        386.40         5.33 o                         
   0   4   7         28.20         29.00         1.62 o                         
   1   4   7        392.93        398.92         7.19 o                         
   2   4   7        221.89        196.45         3.08 o                         
   3   4   7       1472.76       1497.46        19.24 o                         
   4   4   7         47.08         46.41         2.32 o                         
   5   4   7        133.04        125.88         4.17 o                         
   6   4   7        259.55        260.02         5.54 o                         
   7   4   7        316.57        320.23         6.54 o                         
   8   4   7         33.20         29.40         2.52 o                         
   9   4   7        237.75        247.33         6.42 o                         
  10   4   7          2.15         -1.01         2.82 o                         
  -9   5   7         39.74         40.01         3.52 o                         
  -8   5   7        126.85        127.16         4.70 o                         
  -7   5   7         16.41         12.92         2.36 o                         
  -6   5   7        174.94        166.26         5.94 o                         
  -5   5   7         25.07         19.19         2.19 o                         
  -4   5   7        946.10        977.48        15.74 o                         
  -3   5   7        533.20        533.44         7.96 o                         
  -2   5   7        147.63        138.08         2.60 o                         
  -1   5   7         88.33         85.31         2.29 o                         
   0   5   7         62.20         55.16         1.89 o                         
   1   5   7         85.72         81.48         2.62 o                         
   2   5   7        146.41        142.13         3.06 o                         
   3   5   7        531.20        525.31         8.41 o                         
   4   5   7        940.57        975.04        19.97 o                         
   5   5   7         23.57         19.38         2.18 o                         
   6   5   7        174.00        164.32         4.78 o                         
   7   5   7         15.78         11.38         2.31 o                         
   8   5   7        126.96        127.08         4.50 o                         
   9   5   7         41.09         45.78         5.96 o                         
  -9   6   7         89.23         84.81         9.86 o                         
  -8   6   7         84.83        107.07         5.18 o                         
  -7   6   7          2.03          1.89         2.75 o                         
  -6   6   7         48.30         48.36         3.32 o                         
  -5   6   7        294.58        300.43         6.80 o                         
  -4   6   7         40.32         32.84         2.40 o                         
  -3   6   7        862.27        903.95        13.57 o                         
  -2   6   7        182.02        174.12         3.57 o                         
  -1   6   7        610.47        614.51         8.22 o                         
   0   6   7          0.25          0.26         1.27 o                         
   1   6   7        605.83        609.96         8.60 o                         
   2   6   7        178.83        177.84         3.97 o                         
   3   6   7        872.72        885.04        13.42 o                         
   4   6   7         42.79         42.19         2.47 o                         
   5   6   7        290.99        305.08         7.01 o                         
   6   6   7         49.30         54.76         3.34 o                         
   7   6   7          2.13          1.27         2.63 o                         
   8   6   7         84.02        100.86         5.26 o                         
   9   6   7         89.95        101.02         8.29 o                         
  -8   7   7         44.07         39.91         4.15 o                         
  -7   7   7         91.03         92.47         4.96 o                         
  -6   7   7          1.99          1.63         2.83 o                         
  -5   7   7        140.73        145.85         5.01 o                         
  -4   7   7        249.30        255.24         6.59 o                         
  -3   7   7         47.61         42.72         2.74 o                         
  -2   7   7        493.49        503.65         7.89 o                         
  -1   7   7        208.10        216.73         4.10 o                         
   0   7   7        407.75        422.37         6.50 o                         
   1   7   7        213.24        216.62         4.38 o                         
   2   7   7        498.33        505.52         8.43 o                         
   3   7   7         47.38         39.97         2.09 o                         
   4   7   7        249.25        258.51         6.01 o                         
   5   7   7        140.79        138.84         4.62 o                         
   6   7   7          1.76          0.59         2.52 o                         
   7   7   7         91.46        103.19         4.59 o                         
   8   7   7         44.19         39.97         4.67 o                         
  -7   8   7          7.37          4.51         3.84 o                         
  -6   8   7         63.47         61.52         4.45 o                         
  -5   8   7         39.25         42.65         3.97 o                         
  -4   8   7         51.37         47.00         3.39 o                         
  -3   8   7         35.47         32.61         2.88 o                         
  -2   8   7         83.75         81.55         3.06 o                         
  -1   8   7        246.41        246.15         4.73 o                         
   0   8   7        396.74        415.91         7.48 o                         
   1   8   7        244.60        254.55         5.11 o                         
   2   8   7         80.90         76.75         3.04 o                         
   3   8   7         34.30         26.61         2.77 o                         
   4   8   7         51.87         51.09         3.33 o                         
   5   8   7         40.59         39.17         3.51 o                         
   6   8   7         65.63         73.87         4.21 o                         
   7   8   7          7.03          8.05         3.52 o                         
  -6   9   7         14.25         10.58        13.70 o                         
  -5   9   7         72.84         75.08         5.49 o                         
  -4   9   7        140.74        118.33         5.05 o                         
  -3   9   7        181.04        190.51         5.75 o                         
  -2   9   7         28.60         29.10         2.44 o                         
  -1   9   7         39.47         34.79         2.58 o                         
   0   9   7         27.54         34.72         2.62 o                         
   1   9   7         40.95         36.57         2.70 o                         
   2   9   7         30.15         28.03         2.50 o                         
   3   9   7        178.17        173.57         5.85 o                         
   4   9   7        139.42        122.60         5.37 o                         
   5   9   7         71.94         82.53         6.80 o                         
   6   9   7         13.82          8.86         8.99 o                         
  -4  10   7         51.06         55.54         5.09 o                         
  -3  10   7         34.89         33.48         4.55 o                         
  -2  10   7         65.55         61.48         5.84 o                         
  -1  10   7         15.94         13.62         2.86 o                         
   0  10   7        234.55        259.08         6.00 o                         
   1  10   7         15.06         13.55         2.84 o                         
   2  10   7         66.78         67.73         3.55 o                         
   3  10   7         33.59         29.09         4.08 o                         
   4  10   7         52.82         66.10         6.59 o                         
   0   0   8       5515.54       5720.70        84.69 o                         
   1   0   8        837.51        924.64        10.14 o                         
   2   0   8       1949.69       2095.50        24.08 o                         
   3   0   8        961.28        937.13        12.90 o                         
   4   0   8        278.79        275.58         4.57 o                         
   5   0   8          0.46          0.01         1.05 o                         
   6   0   8       1632.11       1659.58        22.55 o                         
   7   0   8         14.45         15.47         1.77 o                         
   8   0   8        169.85        191.18         5.05 o                         
   9   0   8         17.21         14.62         2.77 o                         
  10   0   8         37.61         25.20         3.48 o                         
 -10   1   8          4.21          4.61         3.21 o                         
  -9   1   8         42.39         44.89         3.20 o                         
  -8   1   8          1.74          1.70         1.64 o                         
  -7   1   8        593.19        600.49         9.76 o                         
  -6   1   8          4.13          3.87         1.49 o                         
  -5   1   8        552.72        539.81         8.07 o                         
  -4   1   8        161.63        153.58         3.22 o                         
  -3   1   8         54.92         75.92         1.88 o                         
  -2   1   8         81.02         73.33         1.63 o                         
  -1   1   8       3141.65       3249.96        35.54 o                         
   0   1   8         88.34         98.16         2.08 o                         
   1   1   8       3147.46       3289.19        37.43 o                         
   2   1   8         80.97         71.77         2.07 o                         
   3   1   8         54.67         71.99         3.00 o                         
   4   1   8        160.41        148.84         3.01 o                         
   5   1   8        542.21        519.35         7.75 o                         
   6   1   8          3.92          5.04         1.17 o                         
   7   1   8        589.14        608.53         9.84 o                         
   8   1   8          1.82          1.37         2.17 o                         
   9   1   8         42.64         47.25         3.31 o                         
  10   1   8          4.23          3.86         3.36 o                         
 -10   2   8          8.93          6.86         3.28 o                         
  -9   2   8         83.50         79.76         4.00 o                         
  -8   2   8        146.69        145.45         4.04 o                         
  -7   2   8        255.11        232.00         4.93 o                         
  -6   2   8       1557.97       1518.66        23.66 o                         
  -5   2   8        404.91        415.84         6.29 o                         
  -4   2   8        559.94        542.68         8.47 o                         
  -3   2   8        222.60        219.37         3.42 o                         
  -2   2   8       1144.34       1197.24        14.69 o                         
  -1   2   8        273.18        302.14         4.00 o                         
   0   2   8       1507.28       1419.55        15.29 o                         
   1   2   8        275.46        298.22         4.34 o                         
   2   2   8       1139.42       1210.77        14.20 o                         
   3   2   8        224.66        219.75         3.63 o                         
   4   2   8        553.32        531.68         8.35 o                         
   5   2   8        403.11        420.80         6.93 o                         
   6   2   8       1569.39       1533.20        22.46 o                         
   7   2   8        254.83        240.34         5.28 o                         
   8   2   8        143.87        139.16         4.07 o                         
   9   2   8         83.25         75.62         4.43 o                         
  10   2   8          9.03          6.29         3.83 o                         
 -10   3   8         20.40         18.30         5.18 o                         
  -9   3   8         93.77         95.21         3.90 o                         
  -8   3   8         26.07         24.03         2.49 o                         
  -7   3   8        176.63        187.29         4.72 o                         
  -6   3   8         12.56         10.79         1.84 o                         
  -5   3   8        358.16        343.23         6.51 o                         
  -4   3   8        273.77        270.99         4.56 o                         
  -3   3   8          7.97          9.71         1.10 o                         
  -2   3   8        215.77        199.68         3.22 o                         
  -1   3   8       1988.78       2110.13        24.33 o                         
   0   3   8          2.67          1.22         0.89 o                         
   1   3   8       1979.26       2097.00        25.27 o                         
   2   3   8        219.30        202.08         3.34 o                         
   3   3   8          7.63          8.61         1.20 o                         
   4   3   8        276.08        271.02         4.86 o                         
   5   3   8        356.78        332.70         6.37 o                         
   6   3   8         12.80         12.50         1.84 o                         
   7   3   8        178.27        181.81         5.26 o                         
   8   3   8         26.23         25.09         2.37 o                         
   9   3   8         93.88         96.60         4.50 o                         
  10   3   8         19.85         15.89         7.16 o                         
  -9   4   8        159.75        159.22         6.43 o                         
  -8   4   8         18.64         19.65         2.71 o                         
  -7   4   8         36.04         31.24         2.60 o                         
  -6   4   8        179.46        165.26         4.65 o                         
  -5   4   8        120.32        109.95         3.50 o                         
  -4   4   8        152.97        146.87         3.69 o                         
  -3   4   8        245.91        231.54         3.73 o                         
  -2   4   8        212.90        201.15         3.35 o                         
  -1   4   8        155.86        147.54         2.77 o                         
   0   4   8        278.01        245.51         4.03 o                         
   1   4   8        157.03        149.16         2.82 o                         
   2   4   8        210.52        202.61         3.39 o                         
   3   4   8        244.31        230.52         5.04 o                         
   4   4   8        157.53        141.92         3.72 o                         
   5   4   8        118.77        110.59         3.51 o                         
   6   4   8        179.21        163.58         4.37 o                         
   7   4   8         36.21         33.36         2.52 o                         
   8   4   8         19.00         24.22         2.62 o                         
   9   4   8        158.99        156.91         5.82 o                         
  -9   5   8         74.50         78.88         6.00 o                         
  -8   5   8         13.02          8.85         3.00 o                         
  -7   5   8         76.47         66.20         4.27 o                         
  -6   5   8         11.23          9.67         2.74 o                         
  -5   5   8        379.77        390.41         8.93 o                         
  -4   5   8         23.01         24.04         2.16 o                         
  -3   5   8          6.01          4.01         1.32 o                         
  -2   5   8         73.21         76.78         2.33 o                         
  -1   5   8        442.94        458.17         6.38 o                         
   0   5   8         91.71         85.27         2.71 o                         
   1   5   8        444.82        467.09         6.80 o                         
   2   5   8         74.63         73.92         2.43 o                         
   3   5   8          5.92          4.53         1.43 o                         
   4   5   8         24.53         28.14         2.40 o                         
   5   5   8        384.94        376.30         8.61 o                         
   6   5   8         10.91         10.13         2.43 o                         
   7   5   8         74.40         65.43         3.78 o                         
   8   5   8         13.19         10.21         2.92 o                         
   9   5   8         75.00         81.30         5.07 o                         
  -8   6   8          1.44          0.36         3.32 o                         
  -7   6   8         55.47         55.76         3.91 o                         
  -6   6   8         27.73         27.65         3.18 o                         
  -5   6   8          6.55          4.85         2.52 o                         
  -4   6   8        141.79        140.39         4.64 o                         
  -3   6   8        193.90        197.93         5.38 o                         
  -2   6   8         59.65         63.66         2.47 o                         
  -1   6   8        154.52        162.05         3.26 o                         
   0   6   8        130.87        120.14         2.82 o                         
   1   6   8        151.35        151.30         3.28 o                         
   2   6   8         56.62         62.78         2.76 o                         
   3   6   8        192.52        200.66         4.65 o                         
   4   6   8        143.67        137.74         4.53 o                         
   5   6   8          6.82          6.50         2.25 o                         
   6   6   8         26.78         29.60         3.67 o                         
   7   6   8         55.28         56.76         3.87 o                         
   8   6   8          1.39         -0.11         3.29 o                         
  -7   7   8        141.15        129.90         6.42 o                         
  -6   7   8         20.38         16.79         3.38 o                         
  -5   7   8          0.18          2.95         2.71 o                         
  -4   7   8         16.03         15.75         2.72 o                         
  -3   7   8         78.54         71.84         3.31 o                         
  -2   7   8        206.83        203.05         4.56 o                         
  -1   7   8        155.11        163.28         4.22 o                         
   0   7   8        118.04        110.36         2.91 o                         
   1   7   8        156.11        151.62         3.40 o                         
   2   7   8        204.30        205.22         4.78 o                         
   3   7   8         77.59         69.45         2.74 o                         
   4   7   8         15.60         15.58         2.80 o                         
   5   7   8          0.04          1.80         2.62 o                         
   6   7   8         19.69         16.22         3.11 o                         
   7   7   8        140.05        147.44         6.27 o                         
  -6   8   8         11.20         14.10         3.93 o                         
  -5   8   8         16.05         11.08         3.62 o                         
  -4   8   8          2.17          2.39         2.76 o                         
  -3   8   8          8.66          5.60         2.66 o                         
  -2   8   8         32.66         28.71         2.26 o                         
  -1   8   8         42.47         42.97         2.33 o                         
   0   8   8         21.38         18.16         1.96 o                         
   1   8   8         41.30         37.06         2.54 o                         
   2   8   8         33.09         29.53         2.36 o                         
   3   8   8          7.85          5.62         2.62 o                         
   4   8   8          2.14          0.72         2.66 o                         
   5   8   8         16.42         11.04         3.40 o                         
   6   8   8         10.72          8.10         3.30 o                         
  -5   9   8         89.24         90.46         5.64 o                         
  -4   9   8         65.44         64.16         4.42 o                         
  -3   9   8         36.22         32.72         3.47 o                         
  -2   9   8        145.21        155.54         4.83 o                         
  -1   9   8         44.60         42.69         2.78 o                         
   0   9   8          6.48          5.30         2.20 o                         
   1   9   8         43.74         38.65         2.87 o                         
   2   9   8        148.74        159.25         4.74 o                         
   3   9   8         35.76         31.97         3.56 o                         
   4   9   8         66.73         68.04         4.53 o                         
   5   9   8         86.42         86.31         7.40 o                         
  -3  10   8          7.14          6.84         3.79 o                         
  -2  10   8          5.58          7.06         3.94 o                         
  -1  10   8          6.40          6.20         3.02 o                         
   0  10   8         33.49         29.54         3.42 o                         
   1  10   8          6.77          7.75         2.99 o                         
   2  10   8          5.03          6.13         2.77 o                         
   3  10   8          6.98          9.12         4.09 o                         
   1   0   9         43.67         41.87         1.64 o                         
   2   0   9        705.49        677.70         8.34 o                         
   3   0   9       2565.68       2689.03        37.84 o                         
   4   0   9         78.43         80.36         2.43 o                         
   5   0   9       1017.27        982.14        13.80 o                         
   6   0   9         10.00          9.52         1.46 o                         
   7   0   9         52.67         40.13         1.89 o                         
   8   0   9         20.49         26.45         2.66 o                         
   9   0   9         35.28         30.28         3.22 o                         
  10   0   9          7.97          6.90         3.90 o                         
 -10   1   9         65.55         72.91         7.70 o                         
  -9   1   9         17.31         16.79         3.52 o                         
  -8   1   9        105.77         98.77         4.11 o                         
  -7   1   9         33.23         34.16         2.22 o                         
  -6   1   9         57.13         62.47         2.40 o                         
  -5   1   9         55.92         48.14         2.05 o                         
  -4   1   9        632.56        601.48         9.33 o                         
  -3   1   9         39.50         42.58         1.80 o                         
  -2   1   9       1326.94       1357.33        16.62 o                         
  -1   1   9         57.19         52.32         1.57 o                         
   0   1   9       1422.13       1615.38        17.37 o                         
   1   1   9         57.55         54.40         1.55 o                         
   2   1   9       1329.40       1334.13        16.34 o                         
   3   1   9         39.26         42.78         1.85 o                         
   4   1   9        646.59        612.96         9.50 o                         
   5   1   9         55.59         46.84         1.95 o                         
   6   1   9         57.31         61.80         2.27 o                         
   7   1   9         33.52         35.01         2.42 o                         
   8   1   9        106.14         95.56         3.28 o                         
   9   1   9         17.46         17.10         3.26 o                         
  10   1   9         64.81         65.72         6.79 o                         
 -10   2   9         31.48         39.55        13.11 o                         
  -9   2   9        216.94        216.47         5.41 o                         
  -8   2   9         46.11         41.53         2.63 o                         
  -7   2   9        112.83        105.07         4.05 o                         
  -6   2   9         12.39         11.18         2.09 o                         
  -5   2   9        618.10        614.67         9.66 o                         
  -4   2   9         50.69         46.24         1.98 o                         
  -3   2   9        923.94        976.32        14.43 o                         
  -2   2   9         92.40         86.80         2.09 o                         
  -1   2   9        607.68        629.21         7.50 o                         
   0   2   9         49.88         48.92         1.78 o                         
   1   2   9        613.59        626.68         7.76 o                         
   2   2   9         90.97         84.94         2.03 o                         
   3   2   9        922.54        969.05        14.32 o                         
   4   2   9         51.66         43.53         2.18 o                         
   5   2   9        615.20        613.03         9.65 o                         
   6   2   9         12.53         13.61         1.92 o                         
   7   2   9        110.90        105.74         3.72 o                         
   8   2   9         46.41         42.09         2.66 o                         
   9   2   9        217.10        226.68         6.88 o                         
  -9   3   9          0.32          0.73         3.32 o                         
  -8   3   9         54.67         42.79         3.02 o                         
  -7   3   9        159.92        146.11         4.35 o                         
  -6   3   9        180.59        158.21         4.25 o                         
  -5   3   9         48.52         58.96         2.94 o                         
  -4   3   9        388.04        354.76         6.10 o                         
  -3   3   9         26.18         28.67         1.52 o                         
  -2   3   9        832.50        846.66        11.31 o                         
  -1   3   9         92.67         86.67         2.17 o                         
   0   3   9        363.87        416.33         6.04 o                         
   1   3   9         93.99         87.92         2.76 o                         
   2   3   9        824.08        840.15        13.47 o                         
   3   3   9         25.69         25.41         1.65 o                         
   4   3   9        386.42        348.87         6.06 o                         
   5   3   9         49.06         56.47         2.45 o                         
   6   3   9        178.58        162.04         4.29 o                         
   7   3   9        158.26        155.56         4.44 o                         
   8   3   9         57.77         49.44         3.01 o                         
   9   3   9          0.39          1.30         2.50 o                         
  -9   4   9        116.42        122.84         4.93 o                         
  -8   4   9         29.85         33.72         3.04 o                         
  -7   4   9         13.00         11.18         2.41 o                         
  -6   4   9         91.29         85.75         3.45 o                         
  -5   4   9        373.65        348.50         7.52 o                         
  -4   4   9         12.71          7.84         1.47 o                         
  -3   4   9        697.31        719.23        10.44 o                         
  -2   4   9         12.52          9.41         1.39 o                         
  -1   4   9        352.89        310.08         5.15 o                         
   0   4   9          4.78          3.63         1.30 o                         
   1   4   9        347.80        307.35         4.87 o                         
   2   4   9         13.19         11.87         2.02 o                         
   3   4   9        694.01        701.54        11.59 o                         
   4   4   9         13.27          8.18         1.66 o                         
   5   4   9        373.11        353.03         7.54 o                         
   6   4   9         93.00         88.02         3.50 o                         
   7   4   9         13.17          9.11         2.31 o                         
   8   4   9         29.06         31.54         3.01 o                         
   9   4   9        114.60        123.12         6.16 o                         
  -8   5   9         44.04         45.18         4.05 o                         
  -7   5   9         67.40         60.09         3.90 o                         
  -6   5   9          6.58          3.55         2.65 o                         
  -5   5   9         36.46         40.46         3.18 o                         
  -4   5   9        132.12        123.85         4.26 o                         
  -3   5   9        192.00        191.57         3.93 o                         
  -2   5   9        469.93        460.71         8.15 o                         
  -1   5   9         28.20         27.04         1.62 o                         
   0   5   9         71.63         71.79         2.36 o                         
   1   5   9         26.76         26.58         1.72 o                         
   2   5   9        475.39        464.72         8.32 o                         
   3   5   9        191.61        203.04         4.39 o                         
   4   5   9        124.04        117.38         3.88 o                         
   5   5   9         36.93         30.94         2.88 o                         
   6   5   9          6.22          6.11         2.56 o                         
   7   5   9         65.80         63.05         3.96 o                         
   8   5   9         43.59         39.23         3.79 o                         
  -8   6   9         17.46         18.53         4.15 o                         
  -7   6   9         14.29         13.71         3.39 o                         
  -6   6   9         26.44         26.41         3.37 o                         
  -5   6   9        116.24        107.01         5.74 o                         
  -4   6   9          6.39          3.57         2.44 o                         
  -3   6   9        426.31        406.97         7.16 o                         
  -2   6   9        121.11        132.76         3.65 o                         
  -1   6   9        145.60        154.36         3.54 o                         
   0   6   9         51.55         50.64         2.08 o                         
   1   6   9        141.90        150.16         3.40 o                         
   2   6   9        120.19        124.44         3.80 o                         
   3   6   9        426.73        423.84         7.95 o                         
   4   6   9          6.66          2.28         2.31 o                         
   5   6   9        117.17        115.80         4.89 o                         
   6   6   9         26.55         25.84         3.28 o                         
   7   6   9         14.79         13.19         3.44 o                         
   8   6   9         17.68         12.15         3.76 o                         
  -7   7   9          3.03          4.20         3.64 o                         
  -6   7   9         48.61         56.66         4.49 o                         
  -5   7   9         17.14         15.60         3.40 o                         
  -4   7   9         30.80         26.49         3.52 o                         
  -3   7   9         27.81         29.32         2.05 o                         
  -2   7   9         36.93         30.24         2.27 o                         
  -1   7   9         66.40         66.03         2.61 o                         
   0   7   9         58.19         60.41         2.71 o                         
   1   7   9         65.24         64.51         2.78 o                         
   2   7   9         36.96         36.79         2.37 o                         
   3   7   9         27.85         29.68         2.35 o                         
   4   7   9         29.54         27.24         3.48 o                         
   5   7   9         17.93         11.74         3.01 o                         
   6   7   9         49.79         69.38         4.53 o                         
   7   7   9          3.55          3.81         3.51 o                         
  -6   8   9         49.28         44.07         5.44 o                         
  -5   8   9         64.61         68.36         6.88 o                         
  -4   8   9         19.58         21.29         3.97 o                         
  -3   8   9        157.44        147.94         5.10 o                         
  -2   8   9         92.27         93.94         4.21 o                         
  -1   8   9         26.00         22.55         2.47 o                         
   0   8   9         10.80          7.97         2.03 o                         
   1   8   9         27.48         20.04         2.51 o                         
   2   8   9         92.08         98.81         3.75 o                         
   3   8   9        158.84        137.41         4.48 o                         
   4   8   9         19.58         17.25         3.19 o                         
   5   8   9         63.74         61.26         4.33 o                         
   6   8   9         48.90         53.71         4.26 o                         
  -4   9   9        104.07        112.58         6.97 o                         
  -3   9   9         70.28         74.41         4.32 o                         
  -2   9   9         92.63         94.00         3.77 o                         
  -1   9   9         18.00         15.23         2.72 o                         
   0   9   9          0.42         -0.72         2.43 o                         
   1   9   9         18.33         17.30         2.79 o                         
   2   9   9         90.08         92.15         4.75 o                         
   3   9   9         69.94         80.23         4.49 o                         
   4   9   9        108.60        117.76         5.17 o                         
  -2  10   9         23.67         19.13         4.36 o                         
  -1  10   9          8.81         12.05         3.24 o                         
   0  10   9         72.00         74.71         4.47 o                         
   1  10   9          8.31         10.88         3.39 o                         
   2  10   9         24.40         16.58         3.70 o                         
   0   0  10       1186.11       1323.32        20.41 o                         
   1   0  10         73.24         64.14         1.86 o                         
   2   0  10        187.24        181.72         3.33 o                         
   3   0  10         74.22         67.78         2.36 o                         
   4   0  10          4.18          3.77         1.42 o                         
   5   0  10        495.49        481.11         7.89 o                         
   6   0  10        325.18        312.26         5.75 o                         
   7   0  10        118.96        104.68         2.98 o                         
   8   0  10         23.58         18.59         2.90 o                         
   9   0  10         18.61         20.63         3.44 o                         
  -9   1  10         10.34          8.41         3.31 o                         
  -8   1  10         96.15         93.15         3.61 o                         
  -7   1  10        316.18        312.47         6.48 o                         
  -6   1  10        221.02        218.88         4.54 o                         
  -5   1  10       1201.32       1177.53        17.41 o                         
  -4   1  10        382.70        365.77         6.30 o                         
  -3   1  10        565.86        556.00         8.78 o                         
  -2   1  10         79.82         85.16         2.26 o                         
  -1   1  10       1192.35       1295.06        15.31 o                         
   0   1  10       1635.53       1641.85        19.18 o                         
   1   1  10       1185.99       1313.88        16.20 o                         
   2   1  10         77.85         86.87         3.10 o                         
   3   1  10        565.73        572.31         9.01 o                         
   4   1  10        381.57        353.67         6.37 o                         
   5   1  10       1198.87       1153.01        17.04 o                         
   6   1  10        225.34        221.43         4.36 o                         
   7   1  10        316.25        313.90         5.82 o                         
   8   1  10         96.20         93.86         3.55 o                         
   9   1  10         10.15          5.59         3.35 o                         
  -9   2  10         23.71         19.19         3.70 o                         
  -8   2  10         24.30         19.95         2.68 o                         
  -7   2  10        182.07        168.28         4.71 o                         
  -6   2  10         84.40         74.50         3.20 o                         
  -5   2  10         78.72         76.86         2.71 o                         
  -4   2  10        359.74        354.96         6.21 o                         
  -3   2  10        117.02        113.61         3.30 o                         
  -2   2  10        343.05        330.33         4.89 o                         
  -1   2  10        461.11        476.73         6.55 o                         
   0   2  10       1026.99        993.06        11.95 o                         
   1   2  10        456.11        448.80         6.51 o                         
   2   2  10        349.23        340.62         5.53 o                         
   3   2  10        118.03        116.24         3.23 o                         
   4   2  10        357.64        346.71         6.80 o                         
   5   2  10         76.99         77.90         2.72 o                         
   6   2  10         79.90         72.66         2.62 o                         
   7   2  10        181.04        168.89         4.66 o                         
   8   2  10         26.05         22.45         2.60 o                         
   9   2  10         23.84         21.49         3.80 o                         
  -9   3  10         56.35         59.20         4.05 o                         
  -8   3  10         28.99         25.00         3.31 o                         
  -7   3  10        478.91        464.74         9.96 o                         
  -6   3  10         10.78          9.11         2.11 o                         
  -5   3  10        245.67        256.54         5.05 o                         
  -4   3  10         13.62         10.01         1.59 o                         
  -3   3  10        526.89        497.59         7.65 o                         
  -2   3  10        223.84        204.60         3.80 o                         
  -1   3  10        635.67        616.75         8.59 o                         
   0   3  10        300.72        318.58         5.29 o                         
   1   3  10        641.65        638.85         9.35 o                         
   2   3  10        225.37        204.99         4.49 o                         
   3   3  10        528.12        512.87         9.62 o                         
   4   3  10         14.18          8.28         1.67 o                         
   5   3  10        240.84        238.81         4.81 o                         
   6   3  10         11.75         11.46         2.21 o                         
   7   3  10        476.45        456.03         8.76 o                         
   8   3  10         28.05         25.99         2.83 o                         
   9   3  10         57.45         58.86         3.60 o                         
  -8   4  10        144.14        158.35         5.41 o                         
  -7   4  10         35.79         33.90         3.43 o                         
  -6   4  10         10.65          7.66         2.67 o                         
  -5   4  10         49.01         49.30         3.38 o                         
  -4   4  10        889.54        909.15        18.02 o                         
  -3   4  10        183.12        167.83         4.10 o                         
  -2   4  10        143.58        146.12         3.69 o                         
  -1   4  10         86.42         80.22         2.62 o                         
   0   4  10        329.94        344.59         5.72 o                         
   1   4  10         87.07         81.45         3.18 o                         
   2   4  10        145.23        144.91         3.83 o                         
   3   4  10        185.50        164.04         4.11 o                         
   4   4  10        891.16        899.62        15.83 o                         
   5   4  10         47.50         44.69         2.55 o                         
   6   4  10         11.43          6.59         2.53 o                         
   7   4  10         36.91         35.32         4.31 o                         
   8   4  10        143.99        166.32         6.29 o                         
  -8   5  10         26.36         23.83         3.75 o                         
  -7   5  10         87.42         84.46         4.92 o                         
  -6   5  10         15.38         12.62         3.05 o                         
  -5   5  10         33.03         34.54         3.29 o                         
  -4   5  10        160.07        143.05         4.11 o                         
  -3   5  10        263.72        263.30         4.99 o                         
  -2   5  10        131.27        128.42         3.63 o                         
  -1   5  10        377.89        368.88         6.46 o                         
   0   5  10          0.28          0.22         1.55 o                         
   1   5  10        385.05        382.36         6.80 o                         
   2   5  10        129.45        126.46         4.01 o                         
   3   5  10        262.38        259.59         6.92 o                         
   4   5  10        161.00        154.52         4.40 o                         
   5   5  10         33.35         28.13         3.11 o                         
   6   5  10         15.11         13.83         3.01 o                         
   7   5  10         88.82         82.39         4.69 o                         
   8   5  10         26.13         22.98         3.72 o                         
  -7   6  10         42.75         36.92         4.26 o                         
  -6   6  10         54.59         50.70         4.14 o                         
  -5   6  10         29.99         31.41         3.50 o                         
  -4   6  10         26.00         30.52         3.47 o                         
  -3   6  10          7.28          8.20         1.93 o                         
  -2   6  10         55.87         53.10         2.70 o                         
  -1   6  10         95.51         96.36         3.39 o                         
   0   6  10        319.08        346.98         5.51 o                         
   1   6  10         96.30         98.28         3.69 o                         
   2   6  10         56.22         54.43         2.87 o                         
   3   6  10          6.74          8.56         2.16 o                         
   4   6  10         24.92         23.64         2.11 o                         
   5   6  10         28.88         21.50         3.27 o                         
   6   6  10         51.97         49.39         4.91 o                         
   7   6  10         43.55         40.89         4.17 o                         
  -6   7  10         14.24         15.48         4.02 o                         
  -5   7  10        111.76        123.75         6.69 o                         
  -4   7  10         61.68         62.84         4.38 o                         
  -3   7  10         47.13         48.69         2.73 o                         
  -2   7  10         47.63         46.38         2.67 o                         
  -1   7  10         56.80         49.51         2.78 o                         
   0   7  10          0.10         -0.60         1.79 o                         
   1   7  10         58.84         56.58         2.93 o                         
   2   7  10         46.59         45.05         3.00 o                         
   3   7  10         46.30         41.76         2.74 o                         
   4   7  10         60.93         68.60         4.54 o                         
   5   7  10        112.73        114.39         5.78 o                         
   6   7  10         13.93         13.05         3.89 o                         
  -5   8  10          1.66          0.12         4.50 o                         
  -4   8  10         93.80         95.27         6.07 o                         
  -3   8  10         53.86         55.31         3.79 o                         
  -2   8  10         37.59         42.80         2.90 o                         
  -1   8  10         70.58         86.03         4.33 o                         
   0   8  10         25.62         27.74         2.70 o                         
   1   8  10         68.84         83.15         5.15 o                         
   2   8  10         38.87         42.59         2.97 o                         
   3   8  10         55.41         55.64         2.97 o                         
   4   8  10         92.44         87.36         4.65 o                         
   5   8  10          1.67         -0.33         3.74 o                         
  -4   9  10          9.69         18.75         7.25 o                         
  -3   9  10         44.25         49.41         4.34 o                         
  -2   9  10          4.83          2.38         2.71 o                         
  -1   9  10         48.90         51.53         3.51 o                         
   0   9  10         67.00         78.89         4.44 o                         
   1   9  10         48.35         41.90         3.38 o                         
   2   9  10          5.15          1.18         2.74 o                         
   3   9  10         42.80         47.48         4.23 o                         
   4   9  10         10.08         13.95         8.27 o                         
   1   0  11        245.29        244.65         3.82 o                         
   2   0  11         23.32         29.59         1.93 o                         
   3   0  11        593.83        600.82         9.52 o                         
   4   0  11          5.20          5.14         1.65 o                         
   5   0  11        122.02        115.09         3.36 o                         
   6   0  11          6.81          5.81         1.74 o                         
   7   0  11        109.79        109.95         3.42 o                         
   8   0  11          6.63          4.94         3.22 o                         
   9   0  11         52.04         54.89         4.64 o                         
  -9   1  11         38.19         31.05         4.18 o                         
  -8   1  11         46.14         49.91         3.11 o                         
  -7   1  11          0.40          0.43         2.20 o                         
  -6   1  11         12.66          8.42         1.67 o                         
  -5   1  11        252.09        249.21         5.00 o                         
  -4   1  11         68.33         66.45         2.62 o                         
  -3   1  11        364.64        388.69         6.70 o                         
  -2   1  11        100.36        107.84         2.87 o                         
  -1   1  11         58.35         56.01         2.07 o                         
   0   1  11        188.42        182.76         3.35 o                         
   1   1  11         59.84         62.68         2.18 o                         
   2   1  11        105.21        108.03         3.46 o                         
   3   1  11        357.80        382.76         6.60 o                         
   4   1  11         65.09         63.00         2.62 o                         
   5   1  11        254.98        259.05         5.44 o                         
   6   1  11         13.02          8.25         1.81 o                         
   7   1  11          0.36         -0.28         1.64 o                         
   8   1  11         46.14         46.95         3.09 o                         
   9   1  11         36.28         28.54         4.07 o                         
  -9   2  11         41.04         49.92         5.46 o                         
  -8   2  11         14.01         12.86         2.76 o                         
  -7   2  11         41.74         43.32         3.99 o                         
  -6   2  11         22.22         22.99         1.72 o                         
  -5   2  11        128.27        106.41         3.24 o                         
  -4   2  11         71.46         67.04         2.63 o                         
  -3   2  11        400.86        409.36         7.43 o                         
  -2   2  11          4.13          5.61         1.54 o                         
  -1   2  11        192.44        186.94         3.97 o                         
   0   2  11          0.89         -0.24         1.31 o                         
   1   2  11        195.89        198.36         3.97 o                         
   2   2  11          3.79          3.40         1.60 o                         
   3   2  11        399.72        414.30         8.21 o                         
   4   2  11         72.40         70.07         2.84 o                         
   5   2  11        130.32        122.07         3.61 o                         
   6   2  11         22.31         20.63         2.00 o                         
   7   2  11         42.67         40.06         2.87 o                         
   8   2  11         15.10         17.27         2.78 o                         
   9   2  11         39.36         44.97         5.94 o                         
  -8   3  11         46.31         43.07         3.46 o                         
  -7   3  11          4.87          4.53         2.62 o                         
  -6   3  11        101.58        109.35         4.13 o                         
  -5   3  11         54.26         45.65         2.36 o                         
  -4   3  11          6.77          7.65         1.86 o                         
  -3   3  11        188.30        207.68         5.11 o                         
  -2   3  11        289.70        282.27         5.03 o                         
  -1   3  11        125.02        108.88         4.21 o                         
   0   3  11         55.49         58.14         2.46 o                         
   1   3  11        122.36        100.48         3.18 o                         
   2   3  11        292.27        279.33         6.05 o                         
   3   3  11        183.95        189.77         4.86 o                         
   4   3  11          7.73         10.84         2.05 o                         
   5   3  11         56.15         46.29         2.66 o                         
   6   3  11        102.84         96.81         4.32 o                         
   7   3  11          4.44          3.87         2.54 o                         
   8   3  11         46.36         42.60         3.39 o                         
  -8   4  11         78.78         81.40         4.85 o                         
  -7   4  11         19.95         22.91         3.50 o                         
  -6   4  11         32.25         24.67         3.24 o                         
  -5   4  11         52.98         46.49         3.51 o                         
  -4   4  11         23.88         20.77         2.23 o                         
  -3   4  11        100.47        100.13         3.46 o                         
  -2   4  11         97.60         97.48         3.30 o                         
  -1   4  11        147.74        151.47         4.35 o                         
   0   4  11          1.31          2.85         1.63 o                         
   1   4  11        146.57        154.17         4.42 o                         
   2   4  11         94.84         91.36         3.37 o                         
   3   4  11         99.83         96.45         3.74 o                         
   4   4  11         23.50         22.91         2.35 o                         
   5   4  11         50.76         46.24         2.69 o                         
   6   4  11         31.51         21.83         3.11 o                         
   7   4  11         19.30         22.40         3.38 o                         
   8   4  11         78.52         80.11         5.15 o                         
  -7   5  11          3.07          2.58         3.45 o                         
  -6   5  11          3.49          2.60         3.20 o                         
  -5   5  11         73.41         66.18         5.74 o                         
  -4   5  11         83.82         81.68         4.02 o                         
  -3   5  11        232.73        216.28         5.52 o                         
  -2   5  11        510.73        526.29         9.30 o                         
  -1   5  11        213.08        207.76         4.74 o                         
   0   5  11        199.14        215.52         4.74 o                         
   1   5  11        208.51        198.87         5.26 o                         
   2   5  11        504.21        509.38         9.99 o                         
   3   5  11        235.39        220.72         5.71 o                         
   4   5  11         83.34         80.95         3.55 o                         
   5   5  11         75.09         69.51         4.16 o                         
   6   5  11          3.02          2.43         3.14 o                         
   7   5  11          2.80          2.53         3.38 o                         
  -7   6  11         43.50         41.56         9.38 o                         
  -6   6  11         18.53         15.21         3.93 o                         
  -5   6  11         51.57         63.12         4.44 o                         
  -4   6  11        130.56        143.50         9.67 o                         
  -3   6  11        118.55        109.82         3.92 o                         
  -2   6  11        181.25        190.88         5.12 o                         
  -1   6  11         58.76         67.27         3.07 o                         
   0   6  11          5.68          7.84         2.05 o                         
   1   6  11         58.23         57.74         3.44 o                         
   2   6  11        180.81        190.68         5.81 o                         
   3   6  11        118.85        112.48         4.41 o                         
   4   6  11        130.19        149.64         4.73 o                         
   5   6  11         52.80         58.62         4.31 o                         
   6   6  11         18.40         13.18         3.76 o                         
   7   6  11         43.11         38.60         5.75 o                         
  -6   7  11        115.16        114.75         7.67 o                         
  -5   7  11         76.34         87.71         5.95 o                         
  -4   7  11        124.99        134.89         7.06 o                         
  -3   7  11         68.26         62.58         3.27 o                         
  -2   7  11          3.41          2.34         2.29 o                         
  -1   7  11         74.53         72.36         3.40 o                         
   0   7  11          2.83          3.70         2.35 o                         
   1   7  11         73.23         73.56         3.32 o                         
   2   7  11          3.23          3.18         2.51 o                         
   3   7  11         69.45         66.39         5.41 o                         
   4   7  11        126.78        127.06         6.63 o                         
   5   7  11         77.48         93.54         7.91 o                         
   6   7  11        114.19        114.69         7.57 o                         
  -4   8  11         34.83         32.78         5.47 o                         
  -3   8  11         92.39         90.89         5.20 o                         
  -2   8  11         35.75         36.19         3.06 o                         
  -1   8  11         68.80         82.09         3.83 o                         
   0   8  11          1.77          1.34         3.16 o                         
   1   8  11         68.99         83.34         3.99 o                         
   2   8  11         35.51         29.17         3.03 o                         
   3   8  11         92.93         91.54         3.91 o                         
   4   8  11         35.61         32.01         4.61 o                         
  -2   9  11          8.59          7.54         3.09 o                         
  -1   9  11         33.51         27.95         3.62 o                         
   0   9  11        143.93        170.81        12.68 o                         
   1   9  11         34.54         36.31         3.66 o                         
   2   9  11          8.57          6.02         3.25 o                         
   0   0  12        148.39        148.27         4.76 o                         
   1   0  12        457.47        467.10         7.39 o                         
   2   0  12        213.92        210.39         5.13 o                         
   3   0  12        147.37        126.34         3.57 o                         
   4   0  12         33.50         32.78         2.46 o                         
   5   0  12        188.05        185.69         4.45 o                         
   6   0  12          5.98          5.56         1.97 o                         
   7   0  12        278.08        263.99         5.87 o                         
   8   0  12         14.82          8.13         2.57 o                         
  -8   1  12         14.24         12.00         2.83 o                         
  -7   1  12          2.76          4.98         2.61 o                         
  -6   1  12        155.46        144.38         4.00 o                         
  -5   1  12          1.67          1.04         1.81 o                         
  -4   1  12         41.89         39.23         2.34 o                         
  -3   1  12         42.00         42.08         2.32 o                         
  -2   1  12        136.09        132.20         4.11 o                         
  -1   1  12          8.93          9.43         1.75 o                         
   0   1  12        370.28        359.59         5.79 o                         
   1   1  12          9.40          7.07         1.66 o                         
   2   1  12        140.47        134.74         3.90 o                         
   3   1  12         42.73         38.96         2.31 o                         
   4   1  12         40.71         43.65         3.35 o                         
   5   1  12          1.59          2.20         1.93 o                         
   6   1  12        152.75        150.58         4.27 o                         
   7   1  12          2.60          3.10         1.98 o                         
   8   1  12         15.76         15.09         2.88 o                         
  -8   2  12         20.97         18.17         3.20 o                         
  -7   2  12         88.43         81.21         3.87 o                         
  -6   2  12         35.86         33.88         2.18 o                         
  -5   2  12        100.20         95.82         3.34 o                         
  -4   2  12         92.87         94.92         3.28 o                         
  -3   2  12        102.32         89.68         4.06 o                         
  -2   2  12        286.06        295.83         5.71 o                         
  -1   2  12        587.29        619.34         9.35 o                         
   0   2  12         15.15         13.22         2.06 o                         
   1   2  12        581.50        598.67        11.19 o                         
   2   2  12        289.56        283.07         6.34 o                         
   3   2  12        103.47        101.61         3.81 o                         
   4   2  12         93.09         93.10         4.48 o                         
   5   2  12         97.47         86.14         3.69 o                         
   6   2  12         35.35         35.97         2.45 o                         
   7   2  12         88.53         85.52         4.18 o                         
   8   2  12         20.85         21.97         3.24 o                         
  -8   3  12         19.29         14.08         3.45 o                         
  -7   3  12          6.13          3.89         3.01 o                         
  -6   3  12        146.84        138.04         5.48 o                         
  -5   3  12         48.59         52.63         2.95 o                         
  -4   3  12        158.56        158.37         4.68 o                         
  -3   3  12         24.37         25.08         2.40 o                         
  -2   3  12        128.89        137.90         4.43 o                         
  -1   3  12          7.78         11.94         1.98 o                         
   0   3  12        137.76        151.03         4.26 o                         
   1   3  12          8.33         10.89         2.25 o                         
   2   3  12        132.91        131.97         3.95 o                         
   3   3  12         23.84         21.16         2.42 o                         
   4   3  12        155.31        147.32         4.55 o                         
   5   3  12         49.24         50.20         3.07 o                         
   6   3  12        148.88        147.93         4.54 o                         
   7   3  12          6.64          6.64         3.22 o                         
   8   3  12         21.03         14.91         3.61 o                         
  -7   4  12          6.23          6.53         3.74 o                         
  -6   4  12         16.16         19.17         3.58 o                         
  -5   4  12          2.69          2.15         1.70 o                         
  -4   4  12         74.86         64.82         3.32 o                         
  -3   4  12         55.29         56.82         3.14 o                         
  -2   4  12        248.78        237.43         6.09 o                         
  -1   4  12        411.39        413.76         7.39 o                         
   0   4  12        401.90        392.08         7.61 o                         
   1   4  12        417.05        411.57         8.48 o                         
   2   4  12        250.14        246.83         9.99 o                         
   3   4  12         55.78         50.56         3.03 o                         
   4   4  12         74.45         62.35         3.32 o                         
   5   4  12          2.80          2.99         2.10 o                         
   6   4  12         16.45         14.94         3.29 o                         
   7   4  12          5.69          2.16         3.46 o                         
  -7   5  12         91.48         87.86         6.20 o                         
  -6   5  12        171.47        190.53         7.06 o                         
  -5   5  12         27.46         23.51         3.68 o                         
  -4   5  12          8.82          4.09         2.17 o                         
  -3   5  12          2.38          5.36         2.55 o                         
  -2   5  12         48.33         48.17         2.75 o                         
  -1   5  12        115.71        118.40         3.85 o                         
   0   5  12         35.67         38.59         2.87 o                         
   1   5  12        113.69        114.06         4.45 o                         
   2   5  12         50.19         52.94         3.79 o                         
   3   5  12          2.31          3.04         2.52 o                         
   4   5  12          8.15          5.03         2.42 o                         
   5   5  12         27.27         22.65         2.17 o                         
   6   5  12        169.46        188.28         6.95 o                         
   7   5  12         92.01         91.78         5.46 o                         
  -6   6  12         19.97         19.80         4.45 o                         
  -5   6  12          9.75         12.18         3.91 o                         
  -4   6  12         30.16         22.37         4.48 o                         
  -3   6  12         55.80         48.58         3.33 o                         
  -2   6  12        163.48        158.97         4.58 o                         
  -1   6  12         83.36         82.25         3.67 o                         
   0   6  12          2.12          4.35         2.99 o                         
   1   6  12         85.41         87.53         4.16 o                         
   2   6  12        163.76        154.31         5.15 o                         
   3   6  12         55.83         45.34         3.34 o                         
   4   6  12         30.67         26.95         4.48 o                         
   5   6  12         10.28          9.85         3.70 o                         
   6   6  12         20.32         18.83         4.22 o                         
  -5   7  12         83.55         89.18         6.61 o                         
  -4   7  12         18.29         21.82         4.87 o                         
  -3   7  12         88.96         89.18         3.99 o                         
  -2   7  12         94.65        104.98         4.09 o                         
  -1   7  12        109.34        116.23         4.36 o                         
   0   7  12          9.13          7.91         3.26 o                         
   1   7  12        107.34        108.78         4.43 o                         
   2   7  12         94.55        108.60         6.02 o                         
   3   7  12         88.10         84.90         4.36 o                         
   4   7  12         18.54         14.52         3.08 o                         
   5   7  12         84.04         90.01        10.12 o                         
  -3   8  12         20.54         30.80         4.66 o                         
  -2   8  12         86.91         88.64         4.46 o                         
  -1   8  12        167.41        176.10         6.58 o                         
   0   8  12          1.16         -0.18         3.59 o                         
   1   8  12        168.19        186.16         5.89 o                         
   2   8  12         85.90         76.69         5.75 o                         
   3   8  12         20.17         20.85         3.31 o                         
   1   0  13         10.93          8.04         2.21 o                         
   2   0  13        175.85        158.73         5.33 o                         
   3   0  13         59.40         61.11         3.35 o                         
   4   0  13        185.44        188.95         5.03 o                         
   5   0  13          1.26          1.20         2.05 o                         
   6   0  13          8.09          4.54         2.28 o                         
   7   0  13         32.82         26.07         2.66 o                         
   8   0  13          1.40          0.52         2.80 o                         
  -8   1  13          4.31          0.46         3.41 o                         
  -7   1  13          3.61         -0.23         2.01 o                         
  -6   1  13          5.79          8.47         2.16 o                         
  -5   1  13         54.47         57.50         2.84 o                         
  -4   1  13         84.18         92.01         3.78 o                         
  -3   1  13         47.63         54.60         3.01 o                         
  -2   1  13        109.79        110.07         4.37 o                         
  -1   1  13        243.62        252.87         7.31 o                         
   0   1  13        169.53        163.53         3.96 o                         
   1   1  13        246.85        254.91         5.73 o                         
   2   1  13        109.28        109.68         4.12 o                         
   3   1  13         49.50         51.45         3.05 o                         
   4   1  13         83.78         82.13         3.79 o                         
   5   1  13         54.02         56.27         2.94 o                         
   6   1  13          5.78          7.34         2.34 o                         
   7   1  13          3.34          1.60         2.33 o                         
   8   1  13          4.39          5.43         3.24 o                         
  -8   2  13         61.66         73.88        15.79 o                         
  -7   2  13          6.84          8.92         3.11 o                         
  -6   2  13          1.76          1.02         2.09 o                         
  -5   2  13          0.04          0.58         2.16 o                         
  -4   2  13        105.73        101.52         3.94 o                         
  -3   2  13        125.61        130.30         4.31 o                         
  -2   2  13         33.68         33.15         3.31 o                         
  -1   2  13         16.90         17.42         2.35 o                         
   0   2  13         45.76         43.32         2.72 o                         
   1   2  13         16.67         18.81         2.57 o                         
   2   2  13         30.38         30.42         2.77 o                         
   3   2  13        125.15        151.10         4.83 o                         
   4   2  13        112.28        101.25         4.07 o                         
   5   2  13          0.04         -0.80         2.29 o                         
   6   2  13          1.80          0.50         2.41 o                         
   7   2  13          7.09          7.58         3.50 o                         
   8   2  13         61.01         72.98        14.00 o                         
  -7   3  13         18.71         23.25         4.09 o                         
  -6   3  13          7.88          6.41         3.46 o                         
  -5   3  13         90.62         87.47         3.77 o                         
  -4   3  13          2.56          2.22         2.34 o                         
  -3   3  13        120.35        140.70         6.37 o                         
  -2   3  13         60.57         48.16         3.32 o                         
  -1   3  13         42.56         42.72         3.21 o                         
   0   3  13         52.42         48.88         2.94 o                         
   1   3  13         44.85         42.30         2.94 o                         
   2   3  13         60.92         45.17         2.79 o                         
   3   3  13        121.15        132.79         4.63 o                         
   4   3  13          2.67          2.72         2.33 o                         
   5   3  13         87.13         91.94         4.15 o                         
   6   3  13          7.82          8.02         2.44 o                         
   7   3  13         19.15         23.26         3.99 o                         
  -7   4  13         10.82          5.49         5.00 o                         
  -6   4  13          1.29          2.46         3.67 o                         
  -5   4  13         21.78         21.22         2.48 o                         
  -4   4  13         55.11         61.88         3.60 o                         
  -3   4  13         48.83         44.32         3.20 o                         
  -2   4  13        115.76        117.24         4.60 o                         
  -1   4  13         22.27         23.34         2.74 o                         
   0   4  13         23.99         19.06         3.13 o                         
   1   4  13         21.26         19.33         2.77 o                         
   2   4  13        114.27        106.13         4.41 o                         
   3   4  13         49.09         39.98         3.14 o                         
   4   4  13         55.45         61.38         3.46 o                         
   5   4  13         21.92         19.87         2.80 o                         
   6   4  13          1.46         -1.59         3.58 o                         
   7   4  13         10.31          4.39         5.98 o                         
  -6   5  13         45.79         48.83         4.78 o                         
  -5   5  13         65.17         68.61         5.89 o                         
  -4   5  13         22.10         22.36         2.88 o                         
  -3   5  13        195.86        207.45         6.55 o                         
  -2   5  13         20.38         26.04         2.81 o                         
  -1   5  13        121.35        121.89         6.94 o                         
   0   5  13         92.65         82.10         5.86 o                         
   1   5  13        122.86        119.43         4.79 o                         
   2   5  13         19.86         25.93         3.00 o                         
   3   5  13        196.51        194.72         6.59 o                         
   4   5  13         22.02         22.42         3.02 o                         
   5   5  13         65.97         72.72         4.02 o                         
   6   5  13         46.66         47.72         4.67 o                         
  -5   6  13          9.23          8.27         4.44 o                         
  -4   6  13        178.04        180.96         6.17 o                         
  -3   6  13         34.47         33.53         3.64 o                         
  -2   6  13         75.30         81.24         5.44 o                         
  -1   6  13         16.24         14.63         2.90 o                         
   0   6  13         69.09         65.85         5.11 o                         
   1   6  13         15.90         15.39         3.10 o                         
   2   6  13         78.71         91.20         4.48 o                         
   3   6  13         34.71         35.41         3.56 o                         
   4   6  13        175.59        172.49         6.33 o                         
   5   6  13          8.78          9.24         4.23 o                         
  -4   7  13         40.50         45.81         6.64 o                         
  -3   7  13        269.75        288.90         8.36 o                         
  -2   7  13         39.18         38.81         3.59 o                         
  -1   7  13         84.88         82.94         5.00 o                         
   0   7  13        103.05        118.23         5.87 o                         
   1   7  13         85.00         85.81         4.97 o                         
   2   7  13         38.83         39.90         3.85 o                         
   3   7  13        268.95        292.33        10.53 o                         
   4   7  13         41.24         41.61         6.58 o                         
  -2   8  13         27.48         15.96         5.02 o                         
  -1   8  13         14.52         13.36         4.84 o                         
   0   8  13          5.61          6.97         4.07 o                         
   1   8  13         14.29         12.52         5.29 o                         
   2   8  13         26.93         29.39         5.52 o                         
   0   0  14          0.08          1.54         3.06 o                         
   1   0  14         24.90         27.13         3.09 o                         
   2   0  14          0.01         -0.06         2.53 o                         
   3   0  14          0.67          0.79         2.52 o                         
   4   0  14         47.67         43.90         3.20 o                         
   5   0  14         84.24         80.76         3.72 o                         
   6   0  14          8.15          7.94         2.67 o                         
   7   0  14         32.21         38.72         3.08 o                         
  -7   1  14         93.13         94.06         4.03 o                         
  -6   1  14         68.32         76.36         4.07 o                         
  -5   1  14        109.54        105.41         4.44 o                         
  -4   1  14         27.48         23.09         2.77 o                         
  -3   1  14         23.48         22.28         2.90 o                         
  -2   1  14          0.87          0.22         2.52 o                         
  -1   1  14        208.26        219.18         6.08 o                         
   0   1  14         74.65         72.40         3.64 o                         
   1   1  14        205.29        208.30         6.29 o                         
   2   1  14          0.72          0.21         2.78 o                         
   3   1  14         23.66         24.81         2.85 o                         
   4   1  14         26.50         21.74         2.83 o                         
   5   1  14        109.69        110.81         4.61 o                         
   6   1  14         70.80         75.76         3.93 o                         
   7   1  14         93.11         92.28         4.47 o                         
  -7   2  14         27.76         29.25         6.32 o                         
  -6   2  14         16.83         17.84         2.82 o                         
  -5   2  14         10.48         10.83         2.70 o                         
  -4   2  14         23.76         26.76         2.91 o                         
  -3   2  14        141.70        148.78         5.06 o                         
  -2   2  14         21.68         21.78         3.25 o                         
  -1   2  14         88.73        101.18         5.58 o                         
   0   2  14         27.74         26.51         3.04 o                         
   1   2  14         92.95         98.61         4.74 o                         
   2   2  14         21.73         19.16         3.14 o                         
   3   2  14        140.34        145.86         4.96 o                         
   4   2  14         23.20         21.32         2.85 o                         
   5   2  14         10.06          9.22         2.81 o                         
   6   2  14         17.90         15.49         2.98 o                         
   7   2  14         28.62         27.69         3.43 o                         
  -6   3  14          5.29          8.29         4.08 o                         
  -5   3  14         29.21         25.38         3.06 o                         
  -4   3  14         96.07         86.42         4.18 o                         
  -3   3  14        149.89        149.66         5.52 o                         
  -2   3  14         72.64         73.86         4.80 o                         
  -1   3  14        123.17        114.61         4.84 o                         
   0   3  14        331.41        321.32        11.27 o                         
   1   3  14        122.42        114.56         5.28 o                         
   2   3  14         73.46         79.76         4.04 o                         
   3   3  14        150.88        154.33         6.01 o                         
   4   3  14         96.05         92.17         4.90 o                         
   5   3  14         29.12         20.11         2.99 o                         
   6   3  14          6.36          7.67         2.91 o                         
  -6   4  14          1.85          2.96         4.15 o                         
  -5   4  14         30.53         35.79         3.16 o                         
  -4   4  14          0.44          0.86         2.68 o                         
  -3   4  14          6.20          3.67         3.03 o                         
  -2   4  14          4.30          1.71         3.34 o                         
  -1   4  14         94.11        100.43         5.28 o                         
   0   4  14         71.70         74.38         4.37 o                         
   1   4  14         92.41        102.52         5.31 o                         
   2   4  14          4.19          2.00         2.72 o                         
   3   4  14          6.02          3.40         2.87 o                         
   4   4  14          0.38          0.27         2.80 o                         
   5   4  14         32.58         34.34         3.39 o                         
   6   4  14          2.00          1.81         3.98 o                         
  -5   5  14         16.42         10.45         4.33 o                         
  -4   5  14         41.85         43.87         3.91 o                         
  -3   5  14         29.52         31.15         3.77 o                         
  -2   5  14         60.39         68.27         4.61 o                         
  -1   5  14          7.66          4.56         3.08 o                         
   0   5  14         43.87         50.57         4.13 o                         
   1   5  14          7.81          7.10         3.37 o                         
   2   5  14         60.19         54.19         3.67 o                         
   3   5  14         29.61         23.71         3.69 o                         
   4   5  14         42.46         40.66         3.97 o                         
   5   5  14         16.51         14.12         3.15 o                         
  -4   6  14        129.52        154.37        11.70 o                         
  -3   6  14         33.61         40.04         4.15 o                         
  -2   6  14         32.17         34.02         4.07 o                         
  -1   6  14        150.29        170.68         6.76 o                         
   0   6  14          0.87          0.47         3.49 o                         
   1   6  14        148.85        156.54         6.62 o                         
   2   6  14         30.86         34.24         3.71 o                         
   3   6  14         33.04         36.69         4.25 o                         
   4   6  14        129.69        143.54         6.33 o                         
  -3   7  14         47.47         53.62         5.48 o                         
  -2   7  14         13.21         13.48         3.93 o                         
  -1   7  14         36.58         34.24         4.49 o                         
   0   7  14         52.07         60.66         4.86 o                         
   1   7  14         36.26         35.86         4.52 o                         
   2   7  14         13.49         16.31         3.93 o                         
   1   0  15          2.56          2.94         3.03 o                         
   2   0  15         76.37         78.22         5.97 o                         
   3   0  15         46.43         45.53         3.89 o                         
   4   0  15         89.34         99.29         6.44 o                         
   5   0  15         77.98         80.13         4.67 o                         
   6   0  15        188.21        215.64         6.74 o                         
  -6   1  15          1.00          0.73         3.01 o                         
  -5   1  15         16.57         15.92         3.51 o                         
  -4   1  15          1.84          3.20         3.00 o                         
  -3   1  15        135.67        145.02         5.95 o                         
  -2   1  15         61.91         60.69         4.11 o                         
  -1   1  15          9.76          5.94         3.70 o                         
   0   1  15          0.53          3.38         3.83 o                         
   1   1  15          9.57          7.49         3.29 o                         
   2   1  15         62.00         61.64         4.18 o                         
   3   1  15        137.23        143.64         5.91 o                         
   4   1  15          2.37          4.49         3.32 o                         
   5   1  15         15.97         17.55         3.30 o                         
   6   1  15          1.05         -1.36         3.14 o                         
  -6   2  15         27.67         32.02         3.52 o                         
  -5   2  15        160.65        176.30         6.09 o                         
  -4   2  15         73.53         81.81         5.44 o                         
  -3   2  15        122.65        126.12         5.50 o                         
  -2   2  15        165.64        172.80         6.42 o                         
  -1   2  15        114.89        119.88         6.25 o                         
   0   2  15        107.73        112.61         5.53 o                         
   1   2  15        117.77        120.32         5.70 o                         
   2   2  15        168.58        170.87         9.72 o                         
   3   2  15        120.91        132.64         5.92 o                         
   4   2  15         71.91         65.95         3.91 o                         
   5   2  15        159.59        170.22         6.03 o                         
   6   2  15         27.29         33.47         3.71 o                         
  -6   3  15         12.33         14.45         7.21 o                         
  -5   3  15         58.81         63.72         4.07 o                         
  -4   3  15          3.47         -0.18         3.06 o                         
  -3   3  15         14.34          9.75         3.44 o                         
  -2   3  15        179.21        191.17         7.46 o                         
  -1   3  15         39.45         28.29         4.72 o                         
   0   3  15          4.39          4.23         3.22 o                         
   1   3  15         40.58         31.92         3.83 o                         
   2   3  15        178.41        183.72         7.76 o                         
   3   3  15         15.84         11.51         3.18 o                         
   4   3  15          2.98          1.72         3.13 o                         
   5   3  15         59.67         56.27         4.06 o                         
   6   3  15         11.91         10.78         4.32 o                         
  -5   4  15        133.79        142.42         5.48 o                         
  -4   4  15         36.48         33.39         3.59 o                         
  -3   4  15         99.94        100.77         6.08 o                         
  -2   4  15         34.07         34.73         4.38 o                         
  -1   4  15        159.87        169.21         7.34 o                         
   0   4  15          6.83          6.34         3.63 o                         
   1   4  15        161.74        189.13         6.91 o                         
   2   4  15         34.82         25.32         4.41 o                         
   3   4  15        101.24        101.92         5.65 o                         
   4   4  15         35.00         35.67         3.83 o                         
   5   4  15        134.13        142.55         5.99 o                         
  -4   5  15         20.42         20.14         3.81 o                         
  -3   5  15         13.14         10.49         4.50 o                         
  -2   5  15        117.70        135.59         6.99 o                         
  -1   5  15         14.49         12.57         4.09 o                         
   0   5  15         87.06         92.01         5.23 o                         
   1   5  15         14.31         13.81         3.98 o                         
   2   5  15        119.40        136.22         6.51 o                         
   3   5  15         13.07         13.55         3.99 o                         
   4   5  15         20.34         15.68         3.72 o                         
  -3   6  15        219.53        262.93        15.47 o                         
  -2   6  15         38.43         43.67         4.87 o                         
  -1   6  15         50.32         42.65         5.37 o                         
   0   6  15         50.73         55.49         4.91 o                         
   1   6  15         50.39         41.91         4.75 o                         
   2   6  15         36.92         37.46         4.66 o                         
   3   6  15        219.51        275.82        19.07 o                         
   1   0  16         13.13         17.88         3.87 o                         
   2   0  16         98.18         99.86         6.52 o                         
   3   0  16          5.89          1.12         3.65 o                         
   4   0  16         29.94         19.50         3.97 o                         
   5   0  16          2.57         -0.19         3.75 o                         
  -5   1  16        109.91        115.29         6.47 o                         
  -4   1  16         32.05         30.21         4.39 o                         
  -3   1  16          0.50         -1.31         3.57 o                         
  -2   1  16         11.63          9.65         3.59 o                         
  -1   1  16        200.17        207.34        11.80 o                         
   0   1  16          2.06          2.67         6.00 o                         
   1   1  16        199.45        208.15         7.41 o                         
   2   1  16         11.28         13.50         3.87 o                         
   3   1  16          0.47          1.47         3.66 o                         
   4   1  16         31.87         27.96         4.16 o                         
   5   1  16        110.33        114.98         6.14 o                         
  -5   2  16          6.31          1.53         4.36 o                         
  -4   2  16         19.89         16.39         3.95 o                         
  -3   2  16        131.98        130.10         6.28 o                         
  -2   2  16         86.52         79.00         5.52 o                         
  -1   2  16          1.49          4.11         5.42 o                         
   0   2  16        339.28        377.34        13.07 o                         
   1   2  16          1.76          3.96         4.35 o                         
   2   2  16         86.33         86.35         6.15 o                         
   3   2  16        133.41        127.41         6.27 o                         
   4   2  16         20.48         15.83         4.10 o                         
   5   2  16          6.59          3.38         4.39 o                         
  -4   3  16         21.15         16.41         4.26 o                         
  -3   3  16         13.82         15.88         4.42 o                         
  -2   3  16         52.41         55.54         5.19 o                         
  -1   3  16        240.03        248.90        13.55 o                         
   0   3  16         53.72         53.15         4.97 o                         
   1   3  16        236.99        257.56        11.80 o                         
   2   3  16         51.56         53.14         5.53 o                         
   3   3  16         14.04         13.77         4.22 o                         
   4   3  16         21.04         22.58         4.42 o                         
  -4   4  16         39.19         42.14         6.33 o                         
  -3   4  16         28.92         33.54         5.02 o                         
  -2   4  16         21.71         25.79         5.09 o                         
  -1   4  16          9.56          4.34         5.10 o                         
   0   4  16        122.46        112.11         6.54 o                         
   1   4  16          9.57          5.09         4.14 o                         
   2   4  16         21.27         23.12         5.26 o                         
   3   4  16         28.31         32.10         5.21 o                         
   4   4  16         39.79         51.09         7.48 o                         
  -2   5  16          5.47          9.49         8.09 o                         
  -1   5  16        118.47        131.26        10.76 o                         
   0   5  16         65.57         75.61         5.91 o                         
   1   5  16        120.10        139.26         6.77 o                         
   2   5  16          5.36          3.20         4.62 o                         
   1   0  17        283.55        317.38        19.36 o                         
   2   0  17         20.41         25.56         4.87 o                         
   3   0  17        249.60        280.92         9.66 o                         
   4   0  17          1.06         -1.21         4.61 o                         
  -4   1  17        353.26        381.71        25.17 o                         
  -3   1  17         19.70         21.79         4.86 o                         
  -2   1  17         25.52         31.63         6.17 o                         
  -1   1  17          4.64          8.84         6.67 o                         
   0   1  17         24.65         32.47        13.70 o                         
   1   1  17          4.69          1.68         5.55 o                         
   2   1  17         25.40         29.61         4.67 o                         
   3   1  17         19.84         18.32         4.59 o                         
   4   1  17        352.80        374.68        12.44 o                         
  -3   2  17        141.06        152.44         7.05 o                         
  -2   2  17         10.33          7.65         5.40 o                         
  -1   2  17        128.85        129.26        19.36 o                         
   0   2  17          0.36          3.21         6.43 o                         
   1   2  17        128.68        122.04         8.93 o                         
   2   2  17         10.32          4.68         4.44 o                         
   3   2  17        140.87        166.75         7.55 o                         
  -3   3  17          6.84          2.09         6.85 o                         
  -2   3  17        107.99        126.74        10.16 o                         
  -1   3  17         61.55         71.56         8.35 o                         
   0   3  17         10.23         10.03         5.37 o                         
   1   3  17         61.01         69.32         7.16 o                         
   2   3  17        110.09        119.81         8.49 o                         
   3   3  17          6.86          4.93         5.78 o                         
  -1   4  17         13.12         12.18         7.09 o                         
   0   4  17         21.60         19.01         5.91 o                         
   1   4  17         13.70         13.56         4.75 o                         
   1   0  18        147.31        159.21        16.24 o                         
   2   0  18         22.57         12.41         6.08 o                         
  -1   1  18        153.24        170.08        15.94 o                         
   1   1  18        155.79        188.40        18.02 o                         
   0   2  18        143.17        153.50        12.04 o                         
                                                                                
